# Supplementary material for: Sheltering Role of Well-Decayed Conifer Logs for Forest Floor Fungi in Long-Term Polluted Boreal Forests
Source: Front Microbiol. 2021 Oct 6;12:729244. doi: 10.3389/fmicb.2021.729244 (PMC8527098; doi:10.3389/fmicb.2021.729244)
Supplement: Supplementary Table 1 — Soil and vegetation characteristics in the studied areas. Means ± standard deviations are shown for stand density. [file Data_Sheet_3.xlsx]

## Sheet: Tab_S1
Table S1
Soil and vegetation characteristics in the studied areas. Means ± standard deviations are shown for stand density
Area *	Landscape description	Stand and herbaceous layer description **	Stand density, tree/ha **	Soil description ***
UP	Spruce-fir forest on the watershed between rs. Bol’shaya Talitsa and Belyy Atig	60–80% of A. sibirica, 20–40% of P. obovata with up to 20% of Betula spp.	1104.0±261.9	Albic Retisol (Cutanic)
	346–404 m a.s.l.	Oxalis acetosella, Dryopteris spp., Calamagrostis arundinacea, Aegopodium podagraria and Ajuga reptans dominate herbaceous layer	n = 5	Medium-humus, moderately- fine, heavy loamy-clayey, unsaturated, typical soddy-podzolic soil.
	30 km from the smelter
	N56.801° E59.425°
MP	Fir-spruce forest on the western midslope of Shaitan Ridge	10–60% of A. sibirica, 20–80% of P. obovata with up to 20% of Betula spp. and 10% of Populus tremula.	1180.8±585.4	Stagnic Retisol (Cutanic, Toxic)
	338–412 m a.s.l.	C. arundinacea and O. acetosella dominate herbaceous layer.	n = 5	Chemically contaminated, unsaturated, high-humus, slightly skeletal, clayey, heavy loamy, medium-fine, gleyic soddy-podzolic soil
	4 km from the smelter
	N56.850° E59.827°
HP	Spruce-fir forest on the eastern midslope of Shaitan Ridge	10–70% of A. sibirica, 20–70% of P. obovata with up to 40% of Betula spp. and 20% of P. tremula.	1760.0±439.1	Stagnic Retisol (Cutanic, Toxic)
	380–419 m a.s.l.	Agrostis capillaris absolutely dominates herbaceous layer.	n = 8	Cu-, Zn-, Pb-, and Cd-contaminated, unsaturated, medium-humus, slightly skeletal, heavy loamy-clayey, fine chemozem on gleyic soddy-podzolic soil
	1–2 km from the smelter
	N56.848° E59.863°
*, UP, unpolluted area; MP, moderately polluted area; HP, highly polluted area
**, stand data are taken from Bergman (2011). Stand composition (portions of tree species were weighted with basal area) and density (for trees of not less than 4 cm in diameter at 1.3 m height) were estimated in mensuration plots (0.0625 ha) located in the vicinity of studied CWD;
herbaceous vegetation data are taken from Mikryukov and Dulya (2017);
***, data from Vorobeichik and Kaigorodova (2017).

## Sheet: Tab_S2
Table S2
Storozhenko’s classification system of downed CWD
Character	Decay class
	1	2	3	4	5
Bark	Intact	Partly present or absent	Absent	Absent	Absent
Aboveground vegetation	Absent	Absent	Solitary tree seedlings up to 5 years old	Tree seedlings and understory up to 20 years old	Tree seedlings and understory up to 40 years old
Epiphytes	Absent	Partial moss cover	Full moss cover	Full moss cover
Polypore fruiting	Absent	Present	Infrequent	Absent	Absent
Branches	All orders are present	1st and 2nd orders are present	1st order is present	Absent (infrequent boughs)	Absent
Trunk form	Original	Original	Partly transformed	Partly unchanged	Partly recognizable with microelevations along the trunk contour
Storozhenko V.G. The dating of downed spruce decomposition // Russian Journal of Ecology. 1990. 6. P. 66–69 (in Russian).

## Sheet: Tab_S3
Table S3
Sample list with SRA accession numbers (SRA BioProject PRJNA735619, Study SRP323118)
BioSample Accession Number	SRA Accession Number	Sample Name	Area *	Substrate Type	Sampling plot	Substrate **	BioSample URL
SAMN19591351	SRR14753017	s729	HP	wood	i1	W	https://www.ncbi.nlm.nih.gov/biosample/19591351
SAMN19591352	SRR14753018	s730	HP	forest litter	i1	LW	https://www.ncbi.nlm.nih.gov/biosample/19591352
SAMN19591353	SRR14752919	s731	HP	forest litter	i1	L	https://www.ncbi.nlm.nih.gov/biosample/19591353
SAMN19591354	SRR14752976	s732	HP	wood	i2	W	https://www.ncbi.nlm.nih.gov/biosample/19591354
SAMN19591355	SRR14752967	s733	HP	forest litter	i2	LW	https://www.ncbi.nlm.nih.gov/biosample/19591355
SAMN19591356	SRR14752956	s734	HP	forest litter	i2	L	https://www.ncbi.nlm.nih.gov/biosample/19591356
SAMN19591357	SRR14752945	s735	HP	wood	i3	W	https://www.ncbi.nlm.nih.gov/biosample/19591357
SAMN19591358	SRR14753103	s736	HP	forest litter	i3	LW	https://www.ncbi.nlm.nih.gov/biosample/19591358
SAMN19591359	SRR14753092	s737	HP	forest litter	i3	L	https://www.ncbi.nlm.nih.gov/biosample/19591359
SAMN19591360	SRR14753081	s738	HP	wood	i4	W	https://www.ncbi.nlm.nih.gov/biosample/19591360
SAMN19591361	SRR14753019	s739	HP	forest litter	i4	LW	https://www.ncbi.nlm.nih.gov/biosample/19591361
SAMN19591362	SRR14753030	s740	HP	forest litter	i4	L	https://www.ncbi.nlm.nih.gov/biosample/19591362
SAMN19591363	SRR14753040	s741	HP	wood	i5	W	https://www.ncbi.nlm.nih.gov/biosample/19591363
SAMN19591364	SRR14753047	s742	HP	forest litter	i5	LW	https://www.ncbi.nlm.nih.gov/biosample/19591364
SAMN19591365	SRR14752853	s743	HP	forest litter	i5	L	https://www.ncbi.nlm.nih.gov/biosample/19591365
SAMN19591366	SRR14752933	s744	HP	wood	i6	W	https://www.ncbi.nlm.nih.gov/biosample/19591366
SAMN19591367	SRR14752865	s745	HP	forest litter	i6	LW	https://www.ncbi.nlm.nih.gov/biosample/19591367
SAMN19591368	SRR14752872	s746	HP	forest litter	i6	L	https://www.ncbi.nlm.nih.gov/biosample/19591368
SAMN19591369	SRR14752883	s747	HP	wood	i7	W	https://www.ncbi.nlm.nih.gov/biosample/19591369
SAMN19591370	SRR14752894	s748	HP	forest litter	i7	LW	https://www.ncbi.nlm.nih.gov/biosample/19591370
SAMN19591371	SRR14752918	s749	HP	forest litter	i7	L	https://www.ncbi.nlm.nih.gov/biosample/19591371
SAMN19591372	SRR14753076	s750	HP	wood	i8	W	https://www.ncbi.nlm.nih.gov/biosample/19591372
SAMN19591373	SRR14753065	s751	HP	forest litter	i8	LW	https://www.ncbi.nlm.nih.gov/biosample/19591373
SAMN19591374	SRR14753059	s752	HP	forest litter	i8	L	https://www.ncbi.nlm.nih.gov/biosample/19591374
SAMN19591375	SRR14753048	s753	HP	wood	i9	W	https://www.ncbi.nlm.nih.gov/biosample/19591375
SAMN19591376	SRR14753000	s754	HP	forest litter	i9	LW	https://www.ncbi.nlm.nih.gov/biosample/19591376
SAMN19591377	SRR14752989	s755	HP	forest litter	i9	L	https://www.ncbi.nlm.nih.gov/biosample/19591377
SAMN19591378	SRR14752979	s756	HP	wood	i10	W	https://www.ncbi.nlm.nih.gov/biosample/19591378
SAMN19591379	SRR14752978	s757	HP	forest litter	i10	LW	https://www.ncbi.nlm.nih.gov/biosample/19591379
SAMN19591380	SRR14752977	s758	HP	forest litter	i10	L	https://www.ncbi.nlm.nih.gov/biosample/19591380
SAMN19591381	SRR14752975	s759	HP	wood	i11	W	https://www.ncbi.nlm.nih.gov/biosample/19591381
SAMN19591382	SRR14752910	s760	HP	forest litter	i11	LW	https://www.ncbi.nlm.nih.gov/biosample/19591382
SAMN19591383	SRR14753016	s761	HP	forest litter	i11	L	https://www.ncbi.nlm.nih.gov/biosample/19591383
SAMN19591384	SRR14752974	s762	HP	wood	i12	W	https://www.ncbi.nlm.nih.gov/biosample/19591384
SAMN19591385	SRR14752973	s763	HP	forest litter	i12	LW	https://www.ncbi.nlm.nih.gov/biosample/19591385
SAMN19591386	SRR14752972	s764	HP	forest litter	i12	L	https://www.ncbi.nlm.nih.gov/biosample/19591386
SAMN19591387	SRR14752971	s765	HP	wood	i13	W	https://www.ncbi.nlm.nih.gov/biosample/19591387
SAMN19591388	SRR14752970	s766	HP	forest litter	i13	LW	https://www.ncbi.nlm.nih.gov/biosample/19591388
SAMN19591389	SRR14752969	s767	HP	forest litter	i13	L	https://www.ncbi.nlm.nih.gov/biosample/19591389
SAMN19591390	SRR14752968	s768	HP	wood	i14	W	https://www.ncbi.nlm.nih.gov/biosample/19591390
SAMN19591391	SRR14752966	s769	HP	forest litter	i14	LW	https://www.ncbi.nlm.nih.gov/biosample/19591391
SAMN19591392	SRR14752965	s770	HP	forest litter	i14	L	https://www.ncbi.nlm.nih.gov/biosample/19591392
SAMN19591393	SRR14752964	s771	HP	wood	i15	W	https://www.ncbi.nlm.nih.gov/biosample/19591393
SAMN19591394	SRR14752963	s772	HP	forest litter	i15	LW	https://www.ncbi.nlm.nih.gov/biosample/19591394
SAMN19591395	SRR14752962	s773	HP	forest litter	i15	L	https://www.ncbi.nlm.nih.gov/biosample/19591395
SAMN19591396	SRR14752961	s774	HP	wood	i16	W	https://www.ncbi.nlm.nih.gov/biosample/19591396
SAMN19591397	SRR14752960	s775	HP	forest litter	i16	LW	https://www.ncbi.nlm.nih.gov/biosample/19591397
SAMN19591398	SRR14752959	s776	HP	forest litter	i16	L	https://www.ncbi.nlm.nih.gov/biosample/19591398
SAMN19591399	SRR14752958	s777	HP	wood	i17	W	https://www.ncbi.nlm.nih.gov/biosample/19591399
SAMN19591400	SRR14752957	s778	HP	forest litter	i17	LW	https://www.ncbi.nlm.nih.gov/biosample/19591400
SAMN19591401	SRR14752955	s779	HP	forest litter	i17	L	https://www.ncbi.nlm.nih.gov/biosample/19591401
SAMN19591402	SRR14752954	s780	HP	wood	i18	W	https://www.ncbi.nlm.nih.gov/biosample/19591402
SAMN19591403	SRR14752953	s781	HP	forest litter	i18	LW	https://www.ncbi.nlm.nih.gov/biosample/19591403
SAMN19591404	SRR14752952	s782	HP	forest litter	i18	L	https://www.ncbi.nlm.nih.gov/biosample/19591404
SAMN19591405	SRR14752951	s783	HP	wood	i19	W	https://www.ncbi.nlm.nih.gov/biosample/19591405
SAMN19591406	SRR14752950	s784	HP	forest litter	i19	LW	https://www.ncbi.nlm.nih.gov/biosample/19591406
SAMN19591407	SRR14752949	s785	HP	forest litter	i19	L	https://www.ncbi.nlm.nih.gov/biosample/19591407
SAMN19591408	SRR14752948	s786	HP	wood	i20	W	https://www.ncbi.nlm.nih.gov/biosample/19591408
SAMN19591409	SRR14752947	s787	HP	forest litter	i20	LW	https://www.ncbi.nlm.nih.gov/biosample/19591409
SAMN19591410	SRR14752946	s788	HP	forest litter	i20	L	https://www.ncbi.nlm.nih.gov/biosample/19591410
SAMN19591411	SRR14752944	s789	UP	wood	f1	W	https://www.ncbi.nlm.nih.gov/biosample/19591411
SAMN19591412	SRR14752943	s790	UP	forest litter	f1	LW	https://www.ncbi.nlm.nih.gov/biosample/19591412
SAMN19591413	SRR14753111	s791	UP	forest litter	f1	L	https://www.ncbi.nlm.nih.gov/biosample/19591413
SAMN19591414	SRR14753110	s792	UP	wood	f2	W	https://www.ncbi.nlm.nih.gov/biosample/19591414
SAMN19591415	SRR14753109	s793	UP	forest litter	f2	LW	https://www.ncbi.nlm.nih.gov/biosample/19591415
SAMN19591416	SRR14753108	s794	UP	forest litter	f2	L	https://www.ncbi.nlm.nih.gov/biosample/19591416
SAMN19591417	SRR14753107	s795	UP	wood	f3	W	https://www.ncbi.nlm.nih.gov/biosample/19591417
SAMN19591418	SRR14753106	s796	UP	forest litter	f3	LW	https://www.ncbi.nlm.nih.gov/biosample/19591418
SAMN19591419	SRR14753105	s797	UP	forest litter	f3	L	https://www.ncbi.nlm.nih.gov/biosample/19591419
SAMN19591420	SRR14753104	s798	UP	wood	f4	W	https://www.ncbi.nlm.nih.gov/biosample/19591420
SAMN19591421	SRR14753102	s799	UP	forest litter	f4	LW	https://www.ncbi.nlm.nih.gov/biosample/19591421
SAMN19591422	SRR14753101	s800	UP	forest litter	f4	L	https://www.ncbi.nlm.nih.gov/biosample/19591422
SAMN19591423	SRR14753100	s801	UP	wood	f5	W	https://www.ncbi.nlm.nih.gov/biosample/19591423
SAMN19591424	SRR14753099	s802	UP	forest litter	f5	LW	https://www.ncbi.nlm.nih.gov/biosample/19591424
SAMN19591425	SRR14753098	s803	UP	forest litter	f5	L	https://www.ncbi.nlm.nih.gov/biosample/19591425
SAMN19591426	SRR14753097	s804	UP	wood	f6	W	https://www.ncbi.nlm.nih.gov/biosample/19591426
SAMN19591427	SRR14753096	s805	UP	forest litter	f6	LW	https://www.ncbi.nlm.nih.gov/biosample/19591427
SAMN19591428	SRR14753095	s806	UP	forest litter	f6	L	https://www.ncbi.nlm.nih.gov/biosample/19591428
SAMN19591429	SRR14753094	s807	UP	wood	f7	W	https://www.ncbi.nlm.nih.gov/biosample/19591429
SAMN19591430	SRR14753093	s808	UP	forest litter	f7	LW	https://www.ncbi.nlm.nih.gov/biosample/19591430
SAMN19591431	SRR14753091	s809	UP	forest litter	f7	L	https://www.ncbi.nlm.nih.gov/biosample/19591431
SAMN19591432	SRR14753090	s810	UP	wood	f8	W	https://www.ncbi.nlm.nih.gov/biosample/19591432
SAMN19591433	SRR14753089	s811	UP	forest litter	f8	LW	https://www.ncbi.nlm.nih.gov/biosample/19591433
SAMN19591434	SRR14753088	s812	UP	forest litter	f8	L	https://www.ncbi.nlm.nih.gov/biosample/19591434
SAMN19591435	SRR14753087	s813	UP	wood	f9	W	https://www.ncbi.nlm.nih.gov/biosample/19591435
SAMN19591436	SRR14753086	s814	UP	forest litter	f9	LW	https://www.ncbi.nlm.nih.gov/biosample/19591436
SAMN19591437	SRR14753085	s815	UP	forest litter	f9	L	https://www.ncbi.nlm.nih.gov/biosample/19591437
SAMN19591438	SRR14753084	s816	UP	wood	f10	W	https://www.ncbi.nlm.nih.gov/biosample/19591438
SAMN19591439	SRR14753083	s817	UP	forest litter	f10	LW	https://www.ncbi.nlm.nih.gov/biosample/19591439
SAMN19591440	SRR14753082	s818	UP	forest litter	f10	L	https://www.ncbi.nlm.nih.gov/biosample/19591440
SAMN19591441	SRR14753080	s819	UP	wood	f11	W	https://www.ncbi.nlm.nih.gov/biosample/19591441
SAMN19591442	SRR14753015	s820	UP	forest litter	f11	LW	https://www.ncbi.nlm.nih.gov/biosample/19591442
SAMN19591443	SRR14753014	s821	UP	forest litter	f11	L	https://www.ncbi.nlm.nih.gov/biosample/19591443
SAMN19591444	SRR14753013	s822	UP	wood	f12	W	https://www.ncbi.nlm.nih.gov/biosample/19591444
SAMN19591445	SRR14753012	s823	UP	forest litter	f12	LW	https://www.ncbi.nlm.nih.gov/biosample/19591445
SAMN19591446	SRR14753011	s824	UP	forest litter	f12	L	https://www.ncbi.nlm.nih.gov/biosample/19591446
SAMN19591447	SRR14753010	s849	UP	wood	f13	W	https://www.ncbi.nlm.nih.gov/biosample/19591447
SAMN19591448	SRR14753009	s850	UP	forest litter	f13	LW	https://www.ncbi.nlm.nih.gov/biosample/19591448
SAMN19591449	SRR14753008	s851	UP	forest litter	f13	L	https://www.ncbi.nlm.nih.gov/biosample/19591449
SAMN19591450	SRR14753007	s852	UP	wood	f14	W	https://www.ncbi.nlm.nih.gov/biosample/19591450
SAMN19591451	SRR14753020	s853	UP	forest litter	f14	LW	https://www.ncbi.nlm.nih.gov/biosample/19591451
SAMN19591452	SRR14753021	s854	UP	forest litter	f14	L	https://www.ncbi.nlm.nih.gov/biosample/19591452
SAMN19591453	SRR14753022	s855	UP	wood	f15	W	https://www.ncbi.nlm.nih.gov/biosample/19591453
SAMN19591454	SRR14753023	s856	UP	forest litter	f15	LW	https://www.ncbi.nlm.nih.gov/biosample/19591454
SAMN19591455	SRR14753024	s857	UP	forest litter	f15	L	https://www.ncbi.nlm.nih.gov/biosample/19591455
SAMN19591456	SRR14753025	s858	UP	wood	f16	W	https://www.ncbi.nlm.nih.gov/biosample/19591456
SAMN19591457	SRR14753026	s859	UP	forest litter	f16	LW	https://www.ncbi.nlm.nih.gov/biosample/19591457
SAMN19591458	SRR14753027	s860	UP	forest litter	f16	L	https://www.ncbi.nlm.nih.gov/biosample/19591458
SAMN19591459	SRR14753028	s861	UP	wood	f17	W	https://www.ncbi.nlm.nih.gov/biosample/19591459
SAMN19591460	SRR14753029	s862	UP	forest litter	f17	LW	https://www.ncbi.nlm.nih.gov/biosample/19591460
SAMN19591461	SRR14753031	s863	UP	forest litter	f17	L	https://www.ncbi.nlm.nih.gov/biosample/19591461
SAMN19591462	SRR14753032	s864	UP	wood	f18	W	https://www.ncbi.nlm.nih.gov/biosample/19591462
SAMN19591463	SRR14753033	s865	UP	forest litter	f18	LW	https://www.ncbi.nlm.nih.gov/biosample/19591463
SAMN19591464	SRR14753034	s866	UP	forest litter	f18	L	https://www.ncbi.nlm.nih.gov/biosample/19591464
SAMN19591465	SRR14753115	s867	UP	wood	f19	W	https://www.ncbi.nlm.nih.gov/biosample/19591465
SAMN19591466	SRR14753035	s868	UP	forest litter	f19	LW	https://www.ncbi.nlm.nih.gov/biosample/19591466
SAMN19591467	SRR14753036	s869	UP	forest litter	f19	L	https://www.ncbi.nlm.nih.gov/biosample/19591467
SAMN19591468	SRR14753037	s870	UP	wood	f20	W	https://www.ncbi.nlm.nih.gov/biosample/19591468
SAMN19591469	SRR14753038	s871	UP	forest litter	f20	LW	https://www.ncbi.nlm.nih.gov/biosample/19591469
SAMN19591470	SRR14753039	s872	UP	forest litter	f20	L	https://www.ncbi.nlm.nih.gov/biosample/19591470
SAMN19591471	SRR14753041	s897	UP	wood	f21	W	https://www.ncbi.nlm.nih.gov/biosample/19591471
SAMN19591472	SRR14753114	s898	UP	forest litter	f21	LW	https://www.ncbi.nlm.nih.gov/biosample/19591472
SAMN19591473	SRR14753113	s899	UP	forest litter	f21	L	https://www.ncbi.nlm.nih.gov/biosample/19591473
SAMN19591474	SRR14753112	s900	UP	wood	f22	W	https://www.ncbi.nlm.nih.gov/biosample/19591474
SAMN19591475	SRR14752942	s901	UP	forest litter	f22	LW	https://www.ncbi.nlm.nih.gov/biosample/19591475
SAMN19591476	SRR14753042	s902	UP	forest litter	f22	L	https://www.ncbi.nlm.nih.gov/biosample/19591476
SAMN19591477	SRR14753043	s903	UP	wood	f23	W	https://www.ncbi.nlm.nih.gov/biosample/19591477
SAMN19591478	SRR14753044	s904	UP	forest litter	f23	LW	https://www.ncbi.nlm.nih.gov/biosample/19591478
SAMN19591479	SRR14753045	s905	UP	forest litter	f23	L	https://www.ncbi.nlm.nih.gov/biosample/19591479
SAMN19591480	SRR14753046	s906	UP	wood	f24	W	https://www.ncbi.nlm.nih.gov/biosample/19591480
SAMN19591481	SRR14752847	s907	UP	forest litter	f24	LW	https://www.ncbi.nlm.nih.gov/biosample/19591481
SAMN19591482	SRR14752941	s908	UP	forest litter	f24	L	https://www.ncbi.nlm.nih.gov/biosample/19591482
SAMN19591483	SRR14752940	s909	UP	wood	f25	W	https://www.ncbi.nlm.nih.gov/biosample/19591483
SAMN19591484	SRR14752939	s910	UP	forest litter	f25	LW	https://www.ncbi.nlm.nih.gov/biosample/19591484
SAMN19591485	SRR14752938	s911	UP	forest litter	f25	L	https://www.ncbi.nlm.nih.gov/biosample/19591485
SAMN19591486	SRR14752848	s912	UP	wood	f26	W	https://www.ncbi.nlm.nih.gov/biosample/19591486
SAMN19591487	SRR14752849	s913	UP	forest litter	f26	LW	https://www.ncbi.nlm.nih.gov/biosample/19591487
SAMN19591488	SRR14752850	s914	UP	forest litter	f26	L	https://www.ncbi.nlm.nih.gov/biosample/19591488
SAMN19591489	SRR14752851	s915	UP	wood	f27	W	https://www.ncbi.nlm.nih.gov/biosample/19591489
SAMN19591490	SRR14752852	s916	UP	forest litter	f27	LW	https://www.ncbi.nlm.nih.gov/biosample/19591490
SAMN19591491	SRR14752854	s917	UP	forest litter	f27	L	https://www.ncbi.nlm.nih.gov/biosample/19591491
SAMN19591492	SRR14752937	s918	UP	wood	f28	W	https://www.ncbi.nlm.nih.gov/biosample/19591492
SAMN19591493	SRR14752936	s919	UP	forest litter	f28	LW	https://www.ncbi.nlm.nih.gov/biosample/19591493
SAMN19591494	SRR14752935	s920	UP	forest litter	f28	L	https://www.ncbi.nlm.nih.gov/biosample/19591494
SAMN19591495	SRR14752934	s921	UP	wood	f29	W	https://www.ncbi.nlm.nih.gov/biosample/19591495
SAMN19591496	SRR14752855	s922	UP	forest litter	f29	LW	https://www.ncbi.nlm.nih.gov/biosample/19591496
SAMN19591497	SRR14752856	s923	UP	forest litter	f29	L	https://www.ncbi.nlm.nih.gov/biosample/19591497
SAMN19591498	SRR14752857	s924	UP	wood	f30	W	https://www.ncbi.nlm.nih.gov/biosample/19591498
SAMN19591499	SRR14752858	s925	UP	forest litter	f30	LW	https://www.ncbi.nlm.nih.gov/biosample/19591499
SAMN19591500	SRR14752859	s926	UP	forest litter	f30	L	https://www.ncbi.nlm.nih.gov/biosample/19591500
SAMN19591501	SRR14752932	s930	MP	wood	b1	W	https://www.ncbi.nlm.nih.gov/biosample/19591501
SAMN19591502	SRR14752931	s931	MP	forest litter	b1	LW	https://www.ncbi.nlm.nih.gov/biosample/19591502
SAMN19591503	SRR14752930	s932	MP	forest litter	b1	L	https://www.ncbi.nlm.nih.gov/biosample/19591503
SAMN19591504	SRR14752929	s933	MP	wood	b2	W	https://www.ncbi.nlm.nih.gov/biosample/19591504
SAMN19591505	SRR14752928	s934	MP	forest litter	b2	LW	https://www.ncbi.nlm.nih.gov/biosample/19591505
SAMN19591506	SRR14752860	s935	MP	forest litter	b2	L	https://www.ncbi.nlm.nih.gov/biosample/19591506
SAMN19591507	SRR14752861	s936	MP	wood	b3	W	https://www.ncbi.nlm.nih.gov/biosample/19591507
SAMN19591508	SRR14752862	s937	MP	forest litter	b3	LW	https://www.ncbi.nlm.nih.gov/biosample/19591508
SAMN19591509	SRR14752863	s938	MP	forest litter	b3	L	https://www.ncbi.nlm.nih.gov/biosample/19591509
SAMN19591510	SRR14752864	s939	MP	wood	b4	W	https://www.ncbi.nlm.nih.gov/biosample/19591510
SAMN19591511	SRR14752866	s940	MP	forest litter	b4	LW	https://www.ncbi.nlm.nih.gov/biosample/19591511
SAMN19591512	SRR14752927	s941	MP	forest litter	b4	L	https://www.ncbi.nlm.nih.gov/biosample/19591512
SAMN19591513	SRR14752926	s942	MP	wood	b5	W	https://www.ncbi.nlm.nih.gov/biosample/19591513
SAMN19591514	SRR14752925	s943	MP	forest litter	b5	LW	https://www.ncbi.nlm.nih.gov/biosample/19591514
SAMN19591515	SRR14752924	s944	MP	forest litter	b5	L	https://www.ncbi.nlm.nih.gov/biosample/19591515
SAMN19591516	SRR14752867	s945	MP	wood	b6	W	https://www.ncbi.nlm.nih.gov/biosample/19591516
SAMN19591517	SRR14752868	s946	MP	forest litter	b6	LW	https://www.ncbi.nlm.nih.gov/biosample/19591517
SAMN19591518	SRR14752869	s947	MP	forest litter	b6	L	https://www.ncbi.nlm.nih.gov/biosample/19591518
SAMN19591519	SRR14752870	s948	MP	wood	b7	W	https://www.ncbi.nlm.nih.gov/biosample/19591519
SAMN19591520	SRR14752871	s949	MP	forest litter	b7	LW	https://www.ncbi.nlm.nih.gov/biosample/19591520
SAMN19591521	SRR14752873	s950	MP	forest litter	b7	L	https://www.ncbi.nlm.nih.gov/biosample/19591521
SAMN19591522	SRR14752874	s951	MP	wood	b8	W	https://www.ncbi.nlm.nih.gov/biosample/19591522
SAMN19591523	SRR14752875	s952	MP	forest litter	b8	LW	https://www.ncbi.nlm.nih.gov/biosample/19591523
SAMN19591524	SRR14752876	s953	MP	forest litter	b8	L	https://www.ncbi.nlm.nih.gov/biosample/19591524
SAMN19591525	SRR14752877	s954	MP	wood	b9	W	https://www.ncbi.nlm.nih.gov/biosample/19591525
SAMN19591526	SRR14752878	s955	MP	forest litter	b9	LW	https://www.ncbi.nlm.nih.gov/biosample/19591526
SAMN19591527	SRR14752879	s956	MP	forest litter	b9	L	https://www.ncbi.nlm.nih.gov/biosample/19591527
SAMN19591528	SRR14752880	s957	MP	wood	b10	W	https://www.ncbi.nlm.nih.gov/biosample/19591528
SAMN19591529	SRR14752881	s958	MP	forest litter	b10	LW	https://www.ncbi.nlm.nih.gov/biosample/19591529
SAMN19591530	SRR14752882	s959	MP	forest litter	b10	L	https://www.ncbi.nlm.nih.gov/biosample/19591530
SAMN19591531	SRR14752884	s960	MP	wood	b11	W	https://www.ncbi.nlm.nih.gov/biosample/19591531
SAMN19591532	SRR14752885	s961	MP	forest litter	b11	LW	https://www.ncbi.nlm.nih.gov/biosample/19591532
SAMN19591533	SRR14752886	s962	MP	forest litter	b11	L	https://www.ncbi.nlm.nih.gov/biosample/19591533
SAMN19591534	SRR14752887	s963	MP	wood	b12	W	https://www.ncbi.nlm.nih.gov/biosample/19591534
SAMN19591535	SRR14752888	s964	MP	forest litter	b12	LW	https://www.ncbi.nlm.nih.gov/biosample/19591535
SAMN19591536	SRR14752889	s965	MP	forest litter	b12	L	https://www.ncbi.nlm.nih.gov/biosample/19591536
SAMN19591537	SRR14752890	s966	MP	wood	b13	W	https://www.ncbi.nlm.nih.gov/biosample/19591537
SAMN19591538	SRR14752891	s967	MP	forest litter	b13	LW	https://www.ncbi.nlm.nih.gov/biosample/19591538
SAMN19591539	SRR14752892	s968	MP	forest litter	b13	L	https://www.ncbi.nlm.nih.gov/biosample/19591539
SAMN19591540	SRR14752893	s969	MP	wood	b14	W	https://www.ncbi.nlm.nih.gov/biosample/19591540
SAMN19591541	SRR14752895	s970	MP	forest litter	b14	LW	https://www.ncbi.nlm.nih.gov/biosample/19591541
SAMN19591542	SRR14752923	s971	MP	forest litter	b14	L	https://www.ncbi.nlm.nih.gov/biosample/19591542
SAMN19591543	SRR14752922	s972	MP	wood	b15	W	https://www.ncbi.nlm.nih.gov/biosample/19591543
SAMN19591544	SRR14752921	s973	MP	forest litter	b15	LW	https://www.ncbi.nlm.nih.gov/biosample/19591544
SAMN19591545	SRR14752920	s974	MP	forest litter	b15	L	https://www.ncbi.nlm.nih.gov/biosample/19591545
SAMN19591546	SRR14752896	s975	MP	wood	b16	W	https://www.ncbi.nlm.nih.gov/biosample/19591546
SAMN19591547	SRR14752897	s976	MP	forest litter	b16	LW	https://www.ncbi.nlm.nih.gov/biosample/19591547
SAMN19591548	SRR14752898	s977	MP	forest litter	b16	L	https://www.ncbi.nlm.nih.gov/biosample/19591548
SAMN19591549	SRR14752899	s978	MP	wood	b17	W	https://www.ncbi.nlm.nih.gov/biosample/19591549
SAMN19591550	SRR14752900	s979	MP	forest litter	b17	LW	https://www.ncbi.nlm.nih.gov/biosample/19591550
SAMN19591551	SRR14752917	s980	MP	forest litter	b17	L	https://www.ncbi.nlm.nih.gov/biosample/19591551
SAMN19591552	SRR14752916	s981	MP	wood	b18	W	https://www.ncbi.nlm.nih.gov/biosample/19591552
SAMN19591553	SRR14752915	s982	MP	forest litter	b18	LW	https://www.ncbi.nlm.nih.gov/biosample/19591553
SAMN19591554	SRR14752914	s983	MP	forest litter	b18	L	https://www.ncbi.nlm.nih.gov/biosample/19591554
SAMN19591555	SRR14752913	s984	MP	wood	b19	W	https://www.ncbi.nlm.nih.gov/biosample/19591555
SAMN19591556	SRR14752912	s986	MP	forest litter	b19	L	https://www.ncbi.nlm.nih.gov/biosample/19591556
SAMN19591557	SRR14752911	s987	MP	wood	b20	W	https://www.ncbi.nlm.nih.gov/biosample/19591557
SAMN19591558	SRR14753079	s988	MP	forest litter	b20	LW	https://www.ncbi.nlm.nih.gov/biosample/19591558
SAMN19591559	SRR14753078	s989	MP	forest litter	b20	L	https://www.ncbi.nlm.nih.gov/biosample/19591559
SAMN19591560	SRR14753077	s990	MP	wood	b21	W	https://www.ncbi.nlm.nih.gov/biosample/19591560
SAMN19591561	SRR14753075	s991	MP	forest litter	b21	LW	https://www.ncbi.nlm.nih.gov/biosample/19591561
SAMN19591562	SRR14753074	s992	MP	forest litter	b21	L	https://www.ncbi.nlm.nih.gov/biosample/19591562
SAMN19591563	SRR14753073	s993	MP	wood	b22	W	https://www.ncbi.nlm.nih.gov/biosample/19591563
SAMN19591564	SRR14753072	s994	MP	forest litter	b22	LW	https://www.ncbi.nlm.nih.gov/biosample/19591564
SAMN19591565	SRR14753071	s995	MP	forest litter	b22	L	https://www.ncbi.nlm.nih.gov/biosample/19591565
SAMN19591566	SRR14753070	s996	MP	wood	b23	W	https://www.ncbi.nlm.nih.gov/biosample/19591566
SAMN19591567	SRR14753069	s997	MP	forest litter	b23	LW	https://www.ncbi.nlm.nih.gov/biosample/19591567
SAMN19591568	SRR14753068	s998	MP	forest litter	b23	L	https://www.ncbi.nlm.nih.gov/biosample/19591568
SAMN19591569	SRR14753067	s999	MP	wood	b24	W	https://www.ncbi.nlm.nih.gov/biosample/19591569
SAMN19591570	SRR14753066	s1000	MP	forest litter	b24	LW	https://www.ncbi.nlm.nih.gov/biosample/19591570
SAMN19591571	SRR14753064	s1001	MP	forest litter	b24	L	https://www.ncbi.nlm.nih.gov/biosample/19591571
SAMN19591572	SRR14753063	s1002	MP	wood	b25	W	https://www.ncbi.nlm.nih.gov/biosample/19591572
SAMN19591573	SRR14753062	s1003	MP	forest litter	b25	LW	https://www.ncbi.nlm.nih.gov/biosample/19591573
SAMN19591574	SRR14753061	s1004	MP	forest litter	b25	L	https://www.ncbi.nlm.nih.gov/biosample/19591574
SAMN19591575	SRR14753060	s1005	MP	wood	b26	W	https://www.ncbi.nlm.nih.gov/biosample/19591575
SAMN19591576	SRR14752901	s1006	MP	forest litter	b26	LW	https://www.ncbi.nlm.nih.gov/biosample/19591576
SAMN19591577	SRR14752902	s1007	MP	forest litter	b26	L	https://www.ncbi.nlm.nih.gov/biosample/19591577
SAMN19591578	SRR14752903	s1008	MP	wood	b27	W	https://www.ncbi.nlm.nih.gov/biosample/19591578
SAMN19591579	SRR14752904	s1009	MP	forest litter	b27	LW	https://www.ncbi.nlm.nih.gov/biosample/19591579
SAMN19591580	SRR14752905	s1010	MP	forest litter	b27	L	https://www.ncbi.nlm.nih.gov/biosample/19591580
SAMN19591581	SRR14753058	s1011	MP	wood	b28	W	https://www.ncbi.nlm.nih.gov/biosample/19591581
SAMN19591582	SRR14753057	s1012	MP	forest litter	b28	LW	https://www.ncbi.nlm.nih.gov/biosample/19591582
SAMN19591583	SRR14753056	s1013	MP	forest litter	b28	L	https://www.ncbi.nlm.nih.gov/biosample/19591583
SAMN19591584	SRR14753055	s1014	MP	wood	b29	W	https://www.ncbi.nlm.nih.gov/biosample/19591584
SAMN19591585	SRR14753054	s1015	MP	forest litter	b29	LW	https://www.ncbi.nlm.nih.gov/biosample/19591585
SAMN19591586	SRR14753053	s1016	MP	forest litter	b29	L	https://www.ncbi.nlm.nih.gov/biosample/19591586
SAMN19591587	SRR14753052	s1017	MP	wood	b30	W	https://www.ncbi.nlm.nih.gov/biosample/19591587
SAMN19591588	SRR14753051	s1018	MP	forest litter	b30	LW	https://www.ncbi.nlm.nih.gov/biosample/19591588
SAMN19591589	SRR14753050	s1019	MP	forest litter	b30	L	https://www.ncbi.nlm.nih.gov/biosample/19591589
SAMN19591590	SRR14753049	s1044	HP	wood	i21	W	https://www.ncbi.nlm.nih.gov/biosample/19591590
SAMN19591591	SRR14753006	s1045	HP	forest litter	i21	LW	https://www.ncbi.nlm.nih.gov/biosample/19591591
SAMN19591592	SRR14752906	s1046	HP	forest litter	i21	L	https://www.ncbi.nlm.nih.gov/biosample/19591592
SAMN19591593	SRR14752907	s1047	HP	wood	i22	W	https://www.ncbi.nlm.nih.gov/biosample/19591593
SAMN19591594	SRR14752908	s1048	HP	forest litter	i22	LW	https://www.ncbi.nlm.nih.gov/biosample/19591594
SAMN19591595	SRR14752909	s1049	HP	forest litter	i22	L	https://www.ncbi.nlm.nih.gov/biosample/19591595
SAMN19591596	SRR14753005	s1050	HP	wood	i23	W	https://www.ncbi.nlm.nih.gov/biosample/19591596
SAMN19591597	SRR14753004	s1051	HP	forest litter	i23	LW	https://www.ncbi.nlm.nih.gov/biosample/19591597
SAMN19591598	SRR14753003	s1052	HP	forest litter	i23	L	https://www.ncbi.nlm.nih.gov/biosample/19591598
SAMN19591599	SRR14753002	s1053	HP	wood	i24	W	https://www.ncbi.nlm.nih.gov/biosample/19591599
SAMN19591600	SRR14753001	s1054	HP	forest litter	i24	LW	https://www.ncbi.nlm.nih.gov/biosample/19591600
SAMN19591601	SRR14752999	s1055	HP	forest litter	i24	L	https://www.ncbi.nlm.nih.gov/biosample/19591601
SAMN19591602	SRR14752998	s1056	HP	wood	i25	W	https://www.ncbi.nlm.nih.gov/biosample/19591602
SAMN19591603	SRR14752997	s1057	HP	forest litter	i25	LW	https://www.ncbi.nlm.nih.gov/biosample/19591603
SAMN19591604	SRR14752996	s1058	HP	forest litter	i25	L	https://www.ncbi.nlm.nih.gov/biosample/19591604
SAMN19591605	SRR14752995	s1059	HP	wood	i26	W	https://www.ncbi.nlm.nih.gov/biosample/19591605
SAMN19591606	SRR14752994	s1060	HP	forest litter	i26	LW	https://www.ncbi.nlm.nih.gov/biosample/19591606
SAMN19591607	SRR14752993	s1061	HP	forest litter	i26	L	https://www.ncbi.nlm.nih.gov/biosample/19591607
SAMN19591608	SRR14752992	s1062	HP	wood	i27	W	https://www.ncbi.nlm.nih.gov/biosample/19591608
SAMN19591609	SRR14752991	s1063	HP	forest litter	i27	LW	https://www.ncbi.nlm.nih.gov/biosample/19591609
SAMN19591610	SRR14752990	s1064	HP	forest litter	i27	L	https://www.ncbi.nlm.nih.gov/biosample/19591610
SAMN19591611	SRR14752988	s1065	HP	wood	i28	W	https://www.ncbi.nlm.nih.gov/biosample/19591611
SAMN19591612	SRR14752987	s1066	HP	forest litter	i28	LW	https://www.ncbi.nlm.nih.gov/biosample/19591612
SAMN19591613	SRR14752986	s1067	HP	forest litter	i28	L	https://www.ncbi.nlm.nih.gov/biosample/19591613
SAMN19591614	SRR14752985	s1068	HP	wood	i29	W	https://www.ncbi.nlm.nih.gov/biosample/19591614
SAMN19591615	SRR14752984	s1069	HP	forest litter	i29	LW	https://www.ncbi.nlm.nih.gov/biosample/19591615
SAMN19591616	SRR14752983	s1070	HP	forest litter	i29	L	https://www.ncbi.nlm.nih.gov/biosample/19591616
SAMN19591617	SRR14752982	s1071	HP	wood	i30	W	https://www.ncbi.nlm.nih.gov/biosample/19591617
SAMN19591618	SRR14752981	s1072	HP	forest litter	i30	LW	https://www.ncbi.nlm.nih.gov/biosample/19591618
SAMN19591619	SRR14752980	s1073	HP	forest litter	i30	L	https://www.ncbi.nlm.nih.gov/biosample/19591619
*, UP, unpolluted area; MP, moderately polluted area; HP, highly polluted area;
**, L, forest litter far from CWD; LW, forest litter close to CWD; W, wood.

## Sheet: Tab_S4
Table S4
Relationship between fungal alpha diversity and environmental parameters along the pollution gradient
Fungal group	Substrate *	Predictor **	Response ***	Standardized regression coefficient (β)			R2	p-value	FDR-adjusted p-value
				β	95% LCI	95% UCI
All phyla	L	Ash	Se	-0.0573673	-0.27011	0.155376	0.00329101	0.593347	0.801305
All phyla	L	Ash	S	-0.152746	-0.363339	0.0578477	0.0233313	0.152996	0.419402
All phyla	L	Cu	Se	-0.656251	-0.817039	-0.495462	0.430665	2.92511e-12	2.52067e-10
All phyla	L	Cu	S	-0.688281	-0.842869	-0.533694	0.473731	9.12912e-14	1.91712e-11
All phyla	L	-HA	Se	0.56955	0.744704	0.394396	0.324387	5.72286e-09	2.67067e-07
All phyla	L	-HA	S	0.580338	0.753877	0.406799	0.336792	2.51115e-09	1.50669e-07
All phyla	L	Moisture	Se	-0.0582517	-0.270984	0.15448	0.00339326	0.587655	0.801305
All phyla	L	Moisture	S	0.032251	-0.180732	0.245234	0.00104013	0.764152	0.881884
All phyla	L	N	Se	-0.105827	-0.317724	0.106071	0.0111992	0.323629	0.617413
All phyla	L	N	S	-0.140122	-0.351114	0.0708696	0.0196342	0.1903	0.470864
All phyla	L	P	Se	-0.390227	-0.586427	-0.194027	0.152277	0.000156586	0.00173069
All phyla	L	P	S	-0.329916	-0.531079	-0.128753	0.108844	0.00159228	0.0109632
All phyla	L	pH	Se	0.442152	0.251019	0.633284	0.195498	1.43742e-05	0.000232198
All phyla	L	pH	S	0.44901	0.258605	0.639415	0.20161	1.01731e-05	0.000178029
All phyla	Lw	Ash	Se	-0.000958495	-0.215323	0.213406	9.18713e-07	0.992929	0.996005
All phyla	Lw	Ash	S	-0.0589486	-0.27294	0.155043	0.00347494	0.585372	0.801305
All phyla	Lw	Cu	Se	-0.453319	-0.644392	-0.262245	0.205498	9.19911e-06	0.00017446
All phyla	Lw	Cu	S	-0.565341	-0.742161	-0.388521	0.319611	9.54423e-09	3.64416e-07
All phyla	Lw	-HA	Se	0.351776	0.55244	0.151113	0.123747	0.000776963	0.00633674
All phyla	Lw	-HA	S	0.459487	0.649882	0.269092	0.211128	6.69268e-06	0.000133854
All phyla	Lw	Moisture	Se	-0.00631453	-0.220675	0.208046	3.98733e-05	0.953439	0.978721
All phyla	Lw	Moisture	S	-0.0312302	-0.24549	0.18303	0.000975327	0.772698	0.881884
All phyla	Lw	N	Se	-0.143938	-0.356071	0.0681938	0.0207183	0.180918	0.463215
All phyla	Lw	N	S	-0.185836	-0.396466	0.0247945	0.034535	0.0830061	0.28488
All phyla	Lw	P	Se	-0.346645	-0.547718	-0.145572	0.120163	0.000937827	0.00716158
All phyla	Lw	P	S	-0.381502	-0.579654	-0.18335	0.145544	0.000245065	0.00245065
All phyla	Lw	pH	Se	0.263142	0.0563324	0.469952	0.0692437	0.0132486	0.0662428
All phyla	Lw	pH	S	0.399402	0.202878	0.595926	0.159522	0.000115786	0.0014303
All phyla	W	Ash	Se	-0.263563	-0.467918	-0.0592072	0.0694653	0.0120741	0.0610978
All phyla	W	Ash	S	-0.190902	-0.398852	0.0170477	0.0364436	0.0714896	0.260527
All phyla	W	Circumference	Se	-0.0448538	-0.256486	0.166779	0.00201186	0.674643	0.838412
All phyla	W	Circumference	S	-0.0454629	-0.25709	0.166164	0.00206688	0.670479	0.838412
All phyla	W	Cu	Se	0.129735	-0.0803209	0.33979	0.016831	0.222949	0.498078
All phyla	W	Cu	S	0.108865	-0.101721	0.319452	0.0118517	0.307069	0.609561
All phyla	W	-HA	Se	-0.396231	-0.201725	-0.590737	0.156999	0.000110671	0.00140855
All phyla	W	-HA	S	-0.297571	-0.0953223	-0.49982	0.0885487	0.00439431	0.026748
All phyla	W	Moisture	Se	0.0205472	-0.191254	0.232348	0.000422188	0.847567	0.92311
All phyla	W	Moisture	S	-0.137513	-0.347346	0.0723207	0.0189097	0.196193	0.470864
All phyla	W	N	Se	0.0259687	-0.185806	0.237743	0.000674372	0.808038	0.907423
All phyla	W	N	S	0.00518356	-0.206659	0.217027	2.68693e-05	0.961327	0.979174
All phyla	W	P	Se	0.0221354	-0.189658	0.233929	0.000489978	0.835943	0.9191
All phyla	W	P	S	0.0635719	-0.147845	0.274989	0.00404138	0.551664	0.792116
All phyla	W	pH	Se	-0.333069	-0.532819	-0.133319	0.110935	0.00133795	0.00952437
All phyla	W	pH	S	-0.158232	-0.367409	0.0509449	0.0250374	0.136345	0.393492
All phyla	W	Residence time	Se	0.104268	-0.106423	0.314959	0.0108718	0.328068	0.620668
All phyla	W	Residence time	S	0.0963418	-0.114519	0.307202	0.00928175	0.366363	0.658147
All phyla	W	Rp	Se	-0.145713	-0.355298	0.0638717	0.0212323	0.170575	0.443636
All phyla	W	Rp	S	-0.00531347	-0.217156	0.206529	2.8233e-05	0.960358	0.979174
Ascomycota	L	Ash	Se	-0.0880364	-0.300303	0.12423	0.00775041	0.411995	0.6879
Ascomycota	L	Ash	S	-0.126143	-0.337535	0.0852484	0.0159122	0.238827	0.522434
Ascomycota	L	Cu	Se	-0.517789	-0.700093	-0.335486	0.268106	2.0316e-07	6.56363e-06
Ascomycota	L	Cu	S	-0.737267	-0.881234	-0.593301	0.543563	1.74725e-16	7.33844e-14
Ascomycota	L	-HA	Se	0.467518	0.65589	0.279147	0.218573	3.8528e-06	8.51673e-05
Ascomycota	L	-HA	S	0.66656	0.825411	0.507709	0.444302	1.00386e-12	1.4054e-10
Ascomycota	L	Moisture	Se	-0.0878968	-0.300166	0.124372	0.00772585	0.41274	0.6879
Ascomycota	L	Moisture	S	-0.0424122	-0.255314	0.17049	0.0017988	0.693111	0.841921
Ascomycota	L	N	Se	-0.169154	-0.379177	0.0408692	0.0286131	0.113039	0.341557
Ascomycota	L	N	S	-0.133899	-0.345074	0.0772757	0.017929	0.210939	0.486344
Ascomycota	L	P	Se	-0.298006	-0.501417	-0.0945937	0.0888073	0.00456276	0.0273766
Ascomycota	L	P	S	-0.320136	-0.522015	-0.118257	0.102487	0.00222538	0.0146041
Ascomycota	L	pH	Se	0.372587	0.174837	0.570338	0.138821	0.000323555	0.0031603
Ascomycota	L	pH	S	0.576976	0.402929	0.751022	0.332901	3.25662e-09	1.70972e-07
Ascomycota	Lw	Ash	Se	0.025079	-0.189218	0.239376	0.000628959	0.816589	0.911112
Ascomycota	Lw	Ash	S	-0.095592	-0.308975	0.117791	0.00913783	0.375649	0.66291
Ascomycota	Lw	Cu	Se	-0.452577	-0.643731	-0.261423	0.204826	9.55378e-06	0.00017446
Ascomycota	Lw	Cu	S	-0.644064	-0.808046	-0.480081	0.414818	1.29212e-11	9.04487e-10
Ascomycota	Lw	-HA	Se	0.339788	0.541399	0.138178	0.115456	0.00120008	0.00884269
Ascomycota	Lw	-HA	S	0.559975	0.737578	0.382372	0.313572	1.40809e-08	4.9283e-07
Ascomycota	Lw	Moisture	Se	-0.0314429	-0.245701	0.182816	0.000988653	0.771193	0.881884
Ascomycota	Lw	Moisture	S	-0.0913822	-0.30485	0.122085	0.00835071	0.39713	0.679338
Ascomycota	Lw	N	Se	-0.140795	-0.353024	0.0714343	0.0198232	0.190732	0.470864
Ascomycota	Lw	N	S	-0.188954	-0.399457	0.0215488	0.0357036	0.0778799	0.277161
Ascomycota	Lw	P	Se	-0.291697	-0.496739	-0.0866549	0.085087	0.00582499	0.0339791
Ascomycota	Lw	P	S	-0.406834	-0.602657	-0.211012	0.165514	8.3738e-05	0.00117233
Ascomycota	Lw	pH	Se	0.287117	0.0817783	0.492456	0.0824362	0.00668293	0.0379301
Ascomycota	Lw	pH	S	0.516903	0.333397	0.700408	0.267188	2.52383e-07	7.57148e-06
Ascomycota	W	Ash	Se	-0.0315705	-0.243311	0.18017	0.000996698	0.767695	0.881884
Ascomycota	W	Ash	S	-0.0993295	-0.310128	0.111469	0.00986635	0.351618	0.65057
Ascomycota	W	Circumference	Se	-0.100168	-0.310948	0.110613	0.0100336	0.347548	0.64689
Ascomycota	W	Circumference	S	-0.105431	-0.316096	0.105234	0.0111156	0.322672	0.617413
Ascomycota	W	Cu	Se	0.182806	-0.0254701	0.391082	0.033418	0.0846048	0.28488
Ascomycota	W	Cu	S	0.114914	-0.0955283	0.325357	0.0132053	0.280806	0.569752
Ascomycota	W	-HA	Se	0.164528	0.373486	-0.0444313	0.0270693	0.121236	0.356076
Ascomycota	W	-HA	S	-0.231727	-0.0256474	-0.437807	0.0536974	0.0279754	0.120039
Ascomycota	W	Moisture	Se	-0.353815	-0.551958	-0.155673	0.125185	0.000623839	0.00545859
Ascomycota	W	Moisture	S	-0.180447	-0.388816	0.0279208	0.0325613	0.0887653	0.291261
Ascomycota	W	N	Se	0.167547	-0.0413045	0.376398	0.0280719	0.114463	0.343388
Ascomycota	W	N	S	0.0716895	-0.139611	0.28299	0.00513939	0.501925	0.75597
Ascomycota	W	P	Se	0.100056	-0.110727	0.310839	0.0100112	0.348088	0.64689
Ascomycota	W	P	S	0.0989216	-0.111885	0.309728	0.00978548	0.353609	0.651385
Ascomycota	W	pH	Se	0.0917829	-0.119169	0.302735	0.00842411	0.389582	0.676134
Ascomycota	W	pH	S	-0.0824797	-0.293604	0.128644	0.0068029	0.43961	0.702039
Ascomycota	W	Residence time	Se	0.00405361	-0.20779	0.215898	1.64317e-05	0.969753	0.981436
Ascomycota	W	Residence time	S	0.0184145	-0.193395	0.230224	0.000339095	0.863227	0.92826
Ascomycota	W	Rp	Se	0.398651	0.204367	0.592936	0.158923	9.95466e-05	0.00130655
Ascomycota	W	Rp	S	0.0209808	-0.190818	0.23278	0.000440195	0.84439	0.92311
Basidiomycota	L	Ash	Se	-0.121063	-0.33259	0.0904636	0.0146563	0.258424	0.543734
Basidiomycota	L	Ash	S	-0.225618	-0.433217	-0.0180184	0.0509034	0.0335134	0.139456
Basidiomycota	L	Cu	Se	-0.655999	-0.816834	-0.495164	0.430335	3.00079e-12	2.52067e-10
Basidiomycota	L	Cu	S	-0.504219	-0.688241	-0.320196	0.254236	4.71142e-07	1.23675e-05
Basidiomycota	L	-HA	Se	0.566266	0.741903	0.390629	0.320657	7.31132e-09	3.07075e-07
Basidiomycota	L	-HA	S	0.329224	0.530439	0.12801	0.108389	0.001631	0.0110487
Basidiomycota	L	Moisture	Se	0.0172221	-0.19584	0.230284	0.0002966	0.872733	0.928917
Basidiomycota	L	Moisture	S	0.13861	-0.0724272	0.349647	0.0192127	0.195175	0.470864
Basidiomycota	L	N	Se	0.0793187	-0.133104	0.291741	0.00629145	0.459981	0.724776
Basidiomycota	L	N	S	-0.0892119	-0.301456	0.123032	0.00795876	0.405756	0.684408
Basidiomycota	L	P	Se	-0.426879	-0.619582	-0.234176	0.182226	3.02332e-05	0.000453498
Basidiomycota	L	P	S	-0.337103	-0.537724	-0.136482	0.113639	0.00123629	0.00895241
Basidiomycota	L	pH	Se	0.475205	0.287709	0.662701	0.22582	2.53094e-06	5.90553e-05
Basidiomycota	L	pH	S	0.192941	-0.0161485	0.402031	0.0372264	0.0700578	0.258108
Basidiomycota	Lw	Ash	Se	-0.0689712	-0.282825	0.144883	0.00475702	0.523137	0.774523
Basidiomycota	Lw	Ash	S	-0.0625011	-0.276446	0.151444	0.00390639	0.56293	0.794446
Basidiomycota	Lw	Cu	Se	-0.416186	-0.611103	-0.221269	0.173211	5.5091e-05	0.00079787
Basidiomycota	Lw	Cu	S	-0.389169	-0.586635	-0.191704	0.151453	0.000178679	0.00192424
Basidiomycota	Lw	-HA	Se	0.284294	0.489814	0.0787752	0.0808233	0.00726565	0.0396308
Basidiomycota	Lw	-HA	S	0.251144	0.458638	0.0436495	0.0630731	0.0182645	0.0871717
Basidiomycota	Lw	Moisture	Se	0.0494237	-0.164679	0.263526	0.0024427	0.647466	0.834158
Basidiomycota	Lw	Moisture	S	0.0593827	-0.154604	0.273369	0.0035263	0.582608	0.801305
Basidiomycota	Lw	N	Se	-0.107025	-0.320158	0.106108	0.0114543	0.320963	0.617413
Basidiomycota	Lw	N	S	-0.147204	-0.359234	0.0648247	0.0216692	0.171117	0.443636
Basidiomycota	Lw	P	Se	-0.39528	-0.592187	-0.198373	0.156246	0.000138132	0.00156798
Basidiomycota	Lw	P	S	-0.353095	-0.553652	-0.152538	0.124676	0.000739914	0.00633674
Basidiomycota	Lw	pH	Se	0.211842	0.00234281	0.421341	0.044877	0.0475476	0.181554
Basidiomycota	Lw	pH	S	0.171858	-0.0393172	0.383033	0.0295351	0.109365	0.335279
Basidiomycota	W	Ash	Se	-0.314945	-0.51601	-0.11388	0.0991902	0.00249951	0.015906
Basidiomycota	W	Ash	S	-0.343774	-0.542708	-0.144839	0.11818	0.000908413	0.00716062
Basidiomycota	W	Circumference	Se	0.0866749	-0.124374	0.297723	0.00751253	0.416616	0.688893
Basidiomycota	W	Circumference	S	0.037338	-0.17436	0.249036	0.00139413	0.726797	0.86237
Basidiomycota	W	Cu	Se	0.18593	-0.0222213	0.394082	0.0345701	0.0793331	0.277666
Basidiomycota	W	Cu	S	0.06299	-0.148435	0.274415	0.00396773	0.555319	0.792116
Basidiomycota	W	-HA	Se	-0.383775	-0.18815	-0.579399	0.147283	0.000188494	0.00197919
Basidiomycota	W	-HA	S	-0.3646	-0.167337	-0.561863	0.132933	0.000410899	0.00392222
Basidiomycota	W	Moisture	Se	0.00267278	-0.209172	0.214518	7.14377e-06	0.980053	0.989477
Basidiomycota	W	Moisture	S	-0.104954	-0.31563	0.105722	0.0110154	0.324877	0.617413
Basidiomycota	W	N	Se	-0.0854744	-0.296545	0.125596	0.00730588	0.423124	0.691486
Basidiomycota	W	N	S	-0.132922	-0.342888	0.0770442	0.0176682	0.211691	0.486344
Basidiomycota	W	P	Se	0.0110475	-0.200785	0.22288	0.000122048	0.91769	0.958208
Basidiomycota	W	P	S	0.0261572	-0.185616	0.237931	0.000684199	0.806672	0.907423
Basidiomycota	W	pH	Se	-0.391639	-0.586563	-0.196716	0.153381	0.000135006	0.00156798
Basidiomycota	W	pH	S	-0.265243	-0.469501	-0.0609849	0.0703537	0.0115183	0.0597244
Basidiomycota	W	Residence time	Se	0.115118	-0.0953189	0.325556	0.0132523	0.279946	0.569752
Basidiomycota	W	Residence time	S	0.182887	-0.0253854	0.39116	0.0334478	0.0844638	0.28488
Basidiomycota	W	Rp	Se	-0.0183424	-0.230153	0.193468	0.000336444	0.863757	0.92826
Basidiomycota	W	Rp	S	0.0347876	-0.17693	0.246505	0.00121018	0.744795	0.873782
EcM	L	Ash	Se	-0.0452916	-0.258167	0.167584	0.00205133	0.673422	0.838412
EcM	L	Ash	S	-0.0312872	-0.244277	0.181702	0.000978889	0.771004	0.881884
EcM	L	Cu	Se	-0.504269	-0.688286	-0.320252	0.254287	4.69705e-07	1.23675e-05
EcM	L	Cu	S	0.171338	-0.0386049	0.381281	0.0293567	0.108396	0.335279
EcM	L	-HA	Se	0.393834	0.589706	0.197962	0.155105	0.000134304	0.00156798
EcM	L	-HA	S	-0.222369	-0.0146105	-0.430128	0.049448	0.0362181	0.147685
EcM	L	Moisture	Se	-0.0619416	-0.274626	0.150743	0.00383676	0.564176	0.794446
EcM	L	Moisture	S	0.0693726	-0.143208	0.281953	0.00481255	0.518288	0.774523
EcM	L	N	Se	0.131353	-0.0798951	0.3426	0.0172535	0.219829	0.496387
EcM	L	N	S	0.0435404	-0.169351	0.256432	0.00189577	0.685371	0.841921
EcM	L	P	Se	-0.362434	-0.561039	-0.163828	0.131358	0.000482438	0.00431115
EcM	L	P	S	-0.00601078	-0.219101	0.207079	3.61294e-05	0.955418	0.978721
EcM	L	pH	Se	0.36459	0.166163	0.563016	0.132926	0.000443687	0.00412863
EcM	L	pH	S	-0.242692	-0.449415	-0.035969	0.0588995	0.0219309	0.098004
EcM	Lw	Ash	Se	-0.130019	-0.342564	0.0825258	0.0169049	0.227286	0.50508
EcM	Lw	Ash	S	-0.143578	-0.355721	0.0685659	0.0206145	0.182025	0.463215
EcM	Lw	Cu	Se	-0.465024	-0.6548	-0.275247	0.216247	5.00363e-06	0.000105076
EcM	Lw	Cu	S	0.179782	-0.0310893	0.390654	0.0323217	0.0937224	0.302796
EcM	Lw	-HA	Se	0.347153	0.548186	0.14612	0.120515	0.000920651	0.00716062
EcM	Lw	-HA	S	-0.29458	-0.0897273	-0.499432	0.0867772	0.00533635	0.0315671
EcM	Lw	Moisture	Se	-0.0869295	-0.300483	0.126623	0.00755675	0.420625	0.690088
EcM	Lw	Moisture	S	-0.11544	-0.328371	0.0974918	0.0133263	0.28416	0.573785
EcM	Lw	N	Se	-0.0460451	-0.260182	0.168092	0.00212015	0.670114	0.838412
EcM	Lw	N	S	-0.097267	-0.310615	0.116081	0.00946087	0.367302	0.658147
EcM	Lw	P	Se	-0.403156	-0.599328	-0.206984	0.162535	9.83993e-05	0.00130655
EcM	Lw	P	S	-0.0341519	-0.248391	0.180088	0.00116635	0.75209	0.878483
EcM	Lw	pH	Se	0.35184	0.151182	0.552498	0.123791	0.000775147	0.00633674
EcM	Lw	pH	S	-0.288561	-0.493807	-0.0833153	0.0832675	0.0064011	0.0368283
EcM	W	Ash	Se	-0.063239	-0.274661	0.148183	0.00399917	0.553754	0.792116
EcM	W	Ash	S	-0.181829	-0.390144	0.0264852	0.0330618	0.0863087	0.287696
EcM	W	Circumference	Se	-0.0775797	-0.288787	0.133628	0.00601861	0.467352	0.732417
EcM	W	Circumference	S	-0.131138	-0.341154	0.0788782	0.0171972	0.21794	0.494783
EcM	W	Cu	Se	0.0457008	-0.165924	0.257325	0.00208857	0.668856	0.838412
EcM	W	Cu	S	0.21598	0.00913439	0.422826	0.0466474	0.0409017	0.159062
EcM	W	-HA	Se	0.0599534	0.271418	-0.151511	0.00359441	0.574578	0.796089
EcM	W	-HA	S	-0.192749	0.0151244	-0.400622	0.0371521	0.0687401	0.255494
EcM	W	Moisture	Se	-0.307937	-0.509489	-0.106386	0.0948253	0.00315094	0.0197521
EcM	W	Moisture	S	-0.137928	-0.347749	0.0718932	0.0190241	0.194833	0.470864
EcM	W	N	Se	0.0301315	-0.181618	0.241881	0.000907908	0.778004	0.885533
EcM	W	N	S	0.0519271	-0.159633	0.263487	0.00269642	0.626921	0.825642
EcM	W	P	Se	0.0862976	-0.124758	0.297353	0.00744728	0.418655	0.689549
EcM	W	P	S	-0.0437015	-0.255345	0.167942	0.00190982	0.682548	0.841921
EcM	W	pH	Se	0.082742	-0.128377	0.293861	0.00684624	0.438152	0.702039
EcM	W	pH	S	-0.127155	-0.337281	0.0829712	0.0161684	0.232364	0.513647
EcM	W	Residence time	Se	0.190595	-0.0173672	0.398558	0.0363265	0.071955	0.260527
EcM	W	Residence time	S	0.321376	0.120768	0.521984	0.103283	0.00201104	0.013407
EcM	W	Rp	Se	0.224331	0.017884	0.430777	0.0503242	0.0335359	0.139456
EcM	W	Rp	S	-0.0282955	-0.240057	0.183465	0.000800636	0.791213	0.895713
Mortierellomycota	L	Ash	Se	-0.154514	-0.365049	0.0560207	0.0238746	0.14824	0.412324
Mortierellomycota	L	Ash	S	-0.110217	-0.322013	0.101578	0.0121479	0.303844	0.607688
Mortierellomycota	L	Cu	Se	-0.232977	-0.440207	-0.025747	0.0542783	0.028009	0.120039
Mortierellomycota	L	Cu	S	-0.0761118	-0.288588	0.136364	0.00579301	0.478376	0.738669
Mortierellomycota	L	-HA	Se	0.0791832	0.291608	-0.133242	0.00626998	0.46075	0.724776
Mortierellomycota	L	-HA	S	-0.0553551	0.157412	-0.268122	0.00306419	0.606391	0.811096
Mortierellomycota	L	Moisture	Se	-0.0338273	-0.246799	0.179145	0.00114429	0.752986	0.878483
Mortierellomycota	L	Moisture	S	0.166735	-0.0433765	0.376846	0.0278004	0.118361	0.352566
Mortierellomycota	L	N	Se	0.0517492	-0.161059	0.264558	0.00267798	0.630074	0.825642
Mortierellomycota	L	N	S	-0.0887978	-0.30105	0.123454	0.00788504	0.407948	0.685352
Mortierellomycota	L	P	Se	-0.246319	-0.452848	-0.0397909	0.0606732	0.0199708	0.0931971
Mortierellomycota	L	P	S	-0.119037	-0.330616	0.0925416	0.0141699	0.266536	0.55694
Mortierellomycota	L	pH	Se	-0.0424648	-0.255367	0.170437	0.00180326	0.692749	0.841921
Mortierellomycota	L	pH	S	-0.222746	-0.430486	-0.0150054	0.0496157	0.0358954	0.147685
Mortierellomycota	Lw	Ash	Se	-0.165145	-0.376566	0.0462763	0.0272728	0.124141	0.362077
Mortierellomycota	Lw	Ash	S	0.0614532	-0.152506	0.275412	0.00377649	0.569507	0.794661
Mortierellomycota	Lw	Cu	Se	-0.258676	-0.465744	-0.0516075	0.0669132	0.0149548	0.0730353
Mortierellomycota	Lw	Cu	S	0.024901	-0.189397	0.239199	0.000620062	0.817868	0.911112
Mortierellomycota	Lw	-HA	Se	0.136152	0.348521	-0.0762158	0.0185375	0.205921	0.485271
Mortierellomycota	Lw	-HA	S	-0.0741037	0.139671	-0.287879	0.00549136	0.492613	0.748526
Mortierellomycota	Lw	Moisture	Se	0.0376972	-0.176515	0.251909	0.00142108	0.727316	0.86237
Mortierellomycota	Lw	Moisture	S	0.0939543	-0.119462	0.307371	0.00882741	0.38392	0.669073
Mortierellomycota	Lw	N	Se	0.186596	-0.0240038	0.397195	0.034818	0.0817329	0.283701
Mortierellomycota	Lw	N	S	0.00882574	-0.20553	0.223182	7.78936e-05	0.934956	0.962455
Mortierellomycota	Lw	P	Se	-0.345675	-0.546825	-0.144525	0.119491	0.000971454	0.0072859
Mortierellomycota	Lw	P	S	-0.111907	-0.324925	0.101111	0.0125232	0.299253	0.601371
Mortierellomycota	Lw	pH	Se	0.149709	-0.0622393	0.361658	0.0224129	0.163869	0.435601
Mortierellomycota	Lw	pH	S	-0.109985	-0.323049	0.103079	0.0120967	0.307683	0.609561
Mortierellomycota	W	Ash	Se	-0.0176863	-0.229499	0.194126	0.000312805	0.868586	0.92826
Mortierellomycota	W	Ash	S	-0.0955189	-0.306396	0.115358	0.00912385	0.370491	0.658147
Mortierellomycota	W	Circumference	Se	-0.0408852	-0.252554	0.170784	0.0016716	0.70201	0.845963
Mortierellomycota	W	Circumference	S	-0.0554052	-0.266926	0.156115	0.00306974	0.60399	0.810466
Mortierellomycota	W	Cu	Se	0.256683	0.0519345	0.461431	0.0658859	0.0146008	0.0721453
Mortierellomycota	W	Cu	S	0.218813	0.012101	0.425525	0.0478792	0.0382648	0.150255
Mortierellomycota	W	-HA	Se	-0.11564	0.0947846	-0.326065	0.0133726	0.277759	0.569752
Mortierellomycota	W	-HA	S	-0.247516	-0.042262	-0.45277	0.0612641	0.0186706	0.0881085
Mortierellomycota	W	Moisture	Se	-0.0637137	-0.275129	0.147702	0.00405944	0.550775	0.792116
Mortierellomycota	W	Moisture	S	-0.0771759	-0.28839	0.134038	0.00595612	0.46968	0.733074
Mortierellomycota	W	N	Se	0.186422	-0.0217106	0.394554	0.034753	0.078529	0.277161
Mortierellomycota	W	N	S	0.0831445	-0.127968	0.294257	0.00691301	0.435919	0.701479
Mortierellomycota	W	P	Se	0.00936982	-0.202467	0.221206	8.77935e-05	0.930155	0.959866
Mortierellomycota	W	P	S	0.000535275	-0.211311	0.212381	2.86519e-07	0.996005	0.996005
Mortierellomycota	W	pH	Se	-0.00497868	-0.216822	0.206865	2.47872e-05	0.962854	0.979174
Mortierellomycota	W	pH	S	-0.101183	-0.311941	0.109576	0.0102379	0.34266	0.642487
Mortierellomycota	W	Residence time	Se	0.0243216	-0.187462	0.236105	0.000591541	0.820001	0.911112
Mortierellomycota	W	Residence time	S	0.0936808	-0.117233	0.304595	0.0087761	0.379811	0.66745
Mortierellomycota	W	Rp	Se	-0.0425017	-0.254156	0.169153	0.0018064	0.690814	0.841921
Mortierellomycota	W	Rp	S	-0.0791925	-0.290373	0.131988	0.00627145	0.458117	0.724776
Mucoromycota	L	Ash	Se	-0.165902	-0.376043	0.0442392	0.0275234	0.120237	0.355632
Mucoromycota	L	Ash	S	-0.106281	-0.318168	0.105606	0.0112956	0.321545	0.617413
Mucoromycota	L	Cu	Se	0.243207	0.0365109	0.449902	0.0591495	0.0216433	0.098004
Mucoromycota	L	Cu	S	0.331979	0.13097	0.532988	0.11021	0.00148163	0.0103714
Mucoromycota	L	-HA	Se	-0.383227	-0.186402	-0.580052	0.146863	0.000209879	0.00214998
Mucoromycota	L	-HA	S	-0.447679	-0.257132	-0.638227	0.200417	1.08854e-05	0.000182875
Mucoromycota	L	Moisture	Se	-0.0628838	-0.275556	0.149788	0.00395437	0.558253	0.792116
Mucoromycota	L	Moisture	S	-0.0231304	-0.236167	0.189907	0.000535018	0.829646	0.9191
Mucoromycota	L	N	Se	-0.0469382	-0.259797	0.165921	0.00220319	0.66226	0.838412
Mucoromycota	L	N	S	-0.000719959	-0.213814	0.212374	5.18341e-07	0.994657	0.996005
Mucoromycota	L	P	Se	0.0352133	-0.177749	0.248175	0.00123998	0.743209	0.873782
Mucoromycota	L	P	S	0.0843462	-0.127988	0.296681	0.00711429	0.431941	0.697752
Mucoromycota	L	pH	Se	-0.431691	-0.623907	-0.239476	0.186357	2.40112e-05	0.000373508
Mucoromycota	L	pH	S	-0.490126	-0.67587	-0.304383	0.240224	1.08686e-06	2.68518e-05
Mucoromycota	Lw	Ash	Se	-0.267007	-0.473589	-0.0604253	0.0712928	0.011911	0.0610076
Mucoromycota	Lw	Ash	S	-0.205966	-0.415734	0.00380229	0.042422	0.0542041	0.205096
Mucoromycota	Lw	Cu	Se	-0.0286689	-0.242945	0.185607	0.000821905	0.790896	0.895713
Mucoromycota	Lw	Cu	S	0.157231	-0.0544669	0.368929	0.0247217	0.143471	0.407147
Mucoromycota	Lw	-HA	Se	-0.24084	-0.0327855	-0.448895	0.0580039	0.023799	0.105217
Mucoromycota	Lw	-HA	S	-0.351514	-0.150829	-0.552198	0.123562	0.000784549	0.00633674
Mucoromycota	Lw	Moisture	Se	-0.275973	-0.482013	-0.0699333	0.0761611	0.00925224	0.0485743
Mucoromycota	Lw	Moisture	S	-0.318617	-0.521809	-0.115424	0.101517	0.00248288	0.015906
Mucoromycota	Lw	N	Se	-0.124905	-0.337591	0.0877809	0.0156012	0.24625	0.535882
Mucoromycota	Lw	N	S	-0.135886	-0.348262	0.0764898	0.0184651	0.206818	0.485271
Mucoromycota	Lw	P	Se	-0.117435	-0.330316	0.0954459	0.013791	0.275861	0.569752
Mucoromycota	Lw	P	S	0.0465996	-0.167532	0.260731	0.00217153	0.666376	0.838412
Mucoromycota	Lw	pH	Se	-0.285977	-0.491389	-0.0805654	0.081783	0.00691308	0.0387132
Mucoromycota	Lw	pH	S	-0.366077	-0.565561	-0.166593	0.134012	0.000452183	0.00412863
Mucoromycota	W	Ash	Se	-0.1486	-0.358094	0.0608935	0.022082	0.162169	0.435601
Mucoromycota	W	Ash	S	-0.123144	-0.333378	0.0870891	0.0151645	0.247548	0.535928
Mucoromycota	W	Circumference	Se	0.00996853	-0.201867	0.221804	9.93715e-05	0.925705	0.959335
Mucoromycota	W	Circumference	S	0.0421011	-0.169557	0.253759	0.0017725	0.693583	0.841921
Mucoromycota	W	Cu	Se	0.122095	-0.0881656	0.332356	0.0149073	0.251629	0.539205
Mucoromycota	W	Cu	S	0.0671979	-0.144169	0.278565	0.00451556	0.529155	0.777081
Mucoromycota	W	-HA	Se	-0.132526	0.0774508	-0.342504	0.0175633	0.213065	0.486344
Mucoromycota	W	-HA	S	-0.0930644	0.117862	-0.303991	0.00866098	0.382968	0.669073
Mucoromycota	W	Moisture	Se	0.0650207	-0.146377	0.276418	0.00422769	0.542616	0.791314
Mucoromycota	W	Moisture	S	0.095638	-0.115237	0.306513	0.00914663	0.369891	0.658147
Mucoromycota	W	N	Se	0.0392072	-0.172476	0.25089	0.00153721	0.713698	0.856438
Mucoromycota	W	N	S	0.053673	-0.157867	0.265213	0.00288079	0.615364	0.818557
Mucoromycota	W	P	Se	-0.0222529	-0.234046	0.18954	0.000495192	0.835085	0.9191
Mucoromycota	W	P	S	-0.0564864	-0.267994	0.155021	0.00319072	0.596938	0.80357
Mucoromycota	W	pH	Se	-0.15398	-0.363299	0.0553395	0.0237098	0.147332	0.412324
Mucoromycota	W	pH	S	-0.1401	-0.349857	0.0696561	0.0196281	0.187827	0.470864
Mucoromycota	W	Residence time	Se	0.12025	-0.0900588	0.330558	0.01446	0.258921	0.543734
Mucoromycota	W	Residence time	S	0.09019	-0.120792	0.301172	0.00813423	0.397898	0.679338
Mucoromycota	W	Rp	Se	-0.1813	-0.389635	0.0270349	0.0328697	0.0872428	0.288519
Mucoromycota	W	Rp	S	-0.148135	-0.357644	0.0613734	0.021944	0.163502	0.435601
Other phyla	L	Ash	Se	0.0579564	-0.154779	0.270692	0.00335894	0.589553	0.801305
Other phyla	L	Ash	S	0.0856049	-0.126707	0.297917	0.0073282	0.425077	0.691986
Other phyla	L	Cu	Se	-0.147683	-0.358441	0.0630739	0.0218104	0.167238	0.441761
Other phyla	L	Cu	S	-0.276783	-0.481552	-0.0720139	0.0766087	0.00864555	0.0465529
Other phyla	L	-HA	Se	0.0899946	0.302224	-0.122235	0.00809903	0.401633	0.682938
Other phyla	L	-HA	S	0.300748	0.503976	0.0975193	0.0904493	0.0041865	0.0258578
Other phyla	L	Moisture	Se	0.116216	-0.095434	0.327866	0.0135062	0.278116	0.569752
Other phyla	L	Moisture	S	0.122291	-0.0892038	0.333785	0.014955	0.253591	0.54065
Other phyla	L	N	Se	-0.0752293	-0.287719	0.137261	0.00565945	0.483507	0.743857
Other phyla	L	N	S	-0.133363	-0.344553	0.0778277	0.0177856	0.21279	0.486344
Other phyla	L	P	Se	-0.0194648	-0.232518	0.193589	0.000378877	0.856327	0.92826
Other phyla	L	P	S	-0.0409838	-0.253899	0.171931	0.00167967	0.702955	0.845963
Other phyla	L	pH	Se	0.0681724	-0.144426	0.280771	0.00464748	0.525569	0.774523
Other phyla	L	pH	S	0.139216	-0.0718027	0.350235	0.0193812	0.19321	0.470864
Other phyla	Lw	Ash	Se	0.104616	-0.108572	0.317804	0.0109445	0.332038	0.625363
Other phyla	Lw	Ash	S	0.252112	0.0446715	0.459552	0.0635602	0.0178067	0.0859633
Other phyla	Lw	Cu	Se	-0.0498925	-0.26399	0.164205	0.00248926	0.644348	0.832695
Other phyla	Lw	Cu	S	-0.118989	-0.33183	0.093853	0.0141583	0.269515	0.560378
Other phyla	Lw	-HA	Se	0.075005	0.288766	-0.138756	0.00562575	0.487351	0.744604
Other phyla	Lw	-HA	S	0.145404	0.357491	-0.0666818	0.0211425	0.176469	0.454705
Other phyla	Lw	Moisture	Se	0.0510847	-0.163	0.265169	0.00260964	0.636446	0.825924
Other phyla	Lw	Moisture	S	0.174049	-0.0370438	0.385141	0.030293	0.10485	0.328635
Other phyla	Lw	N	Se	0.0103092	-0.204044	0.224662	0.000106279	0.924054	0.959335
Other phyla	Lw	N	S	-0.0634467	-0.277379	0.150486	0.00402548	0.557026	0.792116
Other phyla	Lw	P	Se	0.0327641	-0.181485	0.247014	0.00107349	0.761858	0.881884
Other phyla	Lw	P	S	0.0658025	-0.148097	0.279702	0.00432996	0.542447	0.791314
Other phyla	Lw	pH	Se	0.0739231	-0.139855	0.287701	0.00546463	0.49367	0.748526
Other phyla	Lw	pH	S	0.108989	-0.104099	0.322076	0.0118785	0.312112	0.612943
Other phyla	W	Ash	Se	0.0613676	-0.150079	0.272814	0.00376598	0.56557	0.794446
Other phyla	W	Ash	S	0.0596972	-0.151771	0.271165	0.00356376	0.576217	0.796089
Other phyla	W	Circumference	Se	-0.09666	-0.307514	0.114194	0.00934316	0.364775	0.658147
Other phyla	W	Circumference	S	0.0378438	-0.17385	0.249538	0.00143216	0.723244	0.86237
Other phyla	W	Cu	Se	0.00436354	-0.20748	0.216207	1.90405e-05	0.967441	0.981436
Other phyla	W	Cu	S	-0.0128854	-0.224714	0.198943	0.000166033	0.904057	0.95403
Other phyla	W	-HA	Se	-0.146424	0.0631389	-0.355986	0.0214399	0.168477	0.442252
Other phyla	W	-HA	S	-0.134367	0.0755579	-0.344292	0.0180544	0.206722	0.485271
Other phyla	W	Moisture	Se	0.010814	-0.201019	0.222647	0.000116943	0.919424	0.958208
Other phyla	W	Moisture	S	0.0273934	-0.184373	0.23916	0.000750399	0.797725	0.900658
Other phyla	W	N	Se	0.157685	-0.0515102	0.366881	0.0248647	0.137722	0.393492
Other phyla	W	N	S	0.0170025	-0.194813	0.228818	0.000289086	0.873624	0.928917
Other phyla	W	P	Se	-0.0115129	-0.223345	0.200319	0.000132547	0.914235	0.958208
Other phyla	W	P	S	0.0247346	-0.187046	0.236516	0.000611801	0.816998	0.911112
Other phyla	W	pH	Se	-0.0468602	-0.258473	0.164753	0.00219588	0.660965	0.838412
Other phyla	W	pH	S	0.0150724	-0.196749	0.226894	0.000227178	0.887871	0.941681
Other phyla	W	Residence time	Se	-0.0143468	-0.226171	0.197477	0.00020583	0.893237	0.944986
Other phyla	W	Residence time	S	0.0975295	-0.113306	0.308365	0.009512	0.360457	0.658147
Other phyla	W	Rp	Se	-0.182701	-0.390981	0.0255788	0.0333798	0.0847858	0.28488
Other phyla	W	Rp	S	-0.178472	-0.386917	0.0299727	0.0318522	0.0923737	0.300752
*, L, forest litter far from CWD; LW, forest litter close to CWD; W, wood
**, Ash, ash content (%); Circumference, log circumference (cm)c; Cu, concentrations of acid-soluble copper (μg/g); -HA = -1 * hydrolytic acidity (mkM/100 g);
	Moisture, moisture content; N, total nitrogen (%); P, concentration of P2O5 (mg/100 g); pH; Residence time of log (years); Rp, resistance to penetration (J/cm3)
***, S, OTU richness; Se, effective number of OTUs

## Sheet: Tab_S5
Table S5
Fungal compositional dissimilarity between different substrates and microhabitats
Fungal group	Comparison*	F value			p-value
		UP	MP	HP	UP	MP	HP
Ascomycota	LW-L	2.45327	1.98726	1.11087	p < 0.05	p < 0.05	p >= 0.05
Basidiomycota	LW-L	1.72835	1.17839	0.556205	p < 0.05	p >= 0.05	p >= 0.05
Mortierellomycota	LW-L	2.44302	3.0787	1.83136	p < 0.05	p < 0.05	p >= 0.05
Mucoromycota	LW-L	1.28952	1.72282	3.01255	p >= 0.05	p >= 0.05	p >= 0.05
Other phyla	LW-L	2.40086	0.832473	0.964199	p < 0.05	p >= 0.05	p >= 0.05
All phyla	LW-L	2.27806	1.60909	0.699384	p < 0.05	p < 0.05	p >= 0.05
EcM fungi	LW-L	2.70203	0.355715	0.201159	p < 0.05	p >= 0.05	p >= 0.05
Ascomycota	LW-W	25.3578	21.8762	25.3965	p < 0.05	p < 0.05	p < 0.05
Basidiomycota	LW-W	13.7372	12.8497	18.0158	p < 0.05	p < 0.05	p < 0.05
Mortierellomycota	LW-W	20.4373	56.193	58.7452	p < 0.05	p < 0.05	p < 0.05
Mucoromycota	LW-W	3.21925	2.18217	0.508712	p < 0.05	p >= 0.05	p >= 0.05
Other phyla	LW-W	19.1925	23.7021	22.701	p < 0.05	p < 0.05	p < 0.05
All phyla	LW-W	20.0558	16.9756	20.8407	p < 0.05	p < 0.05	p < 0.05
EcM fungi	LW-W	1.90953	NA	NA	p >= 0.05	p >= 0.05	p >= 0.05
Ascomycota	L-W	34.1856	28.6709	29.2405	p < 0.05	p < 0.05	p < 0.05
Basidiomycota	L-W	17.5866	15.4966	18.9778	p < 0.05	p < 0.05	p < 0.05
Mortierellomycota	L-W	25.3139	65.7546	63.5844	p < 0.05	p < 0.05	p < 0.05
Mucoromycota	L-W	5.48351	4.46864	4.15091	p < 0.05	p < 0.05	p < 0.05
Other phyla	L-W	21.1718	21.4482	18.3545	p < 0.05	p < 0.05	p < 0.05
All phyla	L-W	26.8224	21.3696	22.873	p < 0.05	p < 0.05	p < 0.05
EcM fungi	L-W	5.09391	NA	0.303013	p < 0.05	p >= 0.05	p >= 0.05
* L, forest litter far from CWD; LW, forest litter close to CWD; W, wood

## Sheet: Tab_S6
Table S6
The effect of area and sampling locality on Simpson's abundance-based dissimilarity of fungal communities between microhabitats (forest litter close to CWD and far from CWD)
Group	Source of variability	sumsq	df	F	p-value
All phyla	area	35.0999	2	308.462	8.62541e-130
All phyla	sampling site	1.27066	1	22.3334	5.57245e-06
All phyla	area:sampling site	0.026575	2	0.233544	0.919424
All phyla	Residuals	592.163	10408
Ascomycota	area	11.9123	2	83.151	5.98577e-36
Ascomycota	sampling site	0.00965968	1	0.134854	0.905768
Ascomycota	area:sampling site	0.00299142	2	0.0208808	0.979336
Ascomycota	Residuals	741.307	10349
Basidiomycota	area	113.714	2	1025.14	0
Basidiomycota	sampling site	2.77777	1	50.084	4.34206e-12
Basidiomycota	area:sampling site	0.0335063	2	0.302064	0.905768
Basidiomycota	Residuals	577.251	10408
Mortierellomycota	area	16.4178	2	70.0189	2.28311e-30
Mortierellomycota	sampling site	0.32504	1	2.77247	0.203144
Mortierellomycota	area:sampling site	0.00729108	2	0.0310951	0.979336
Mortierellomycota	Residuals	1171.8	9995
Mucoromycota	area	44.7951	2	129.675	6.0382e-55
Mucoromycota	sampling site	0.395491	1	2.28978	0.24686
Mucoromycota	area:sampling site	0.620931	2	1.79751	0.29846
Mucoromycota	Residuals	925.78	5360
Other phyla	area	28.3227	2	117.758	1.58018e-50
Other phyla	sampling site	0.202989	1	1.68795	0.318987
Other phyla	area:sampling site	0.393331	2	1.63536	0.318987
Other phyla	Residuals	1131.99	9413
EcM fungi	area	219.415	2	1529.7	0
EcM fungi	sampling site	7.81456	1	108.962	3.31069e-25
EcM fungi	area:sampling site	0.235971	2	1.64513	0.231646
EcM fungi	Residuals	746.442	10408

## Sheet: Tab_S7
Table S7
Occurrence of fungal OTUs in different substrates
Area *	OTU ID	Occurrence in substrate **			Taxonomy							Fungal group	EcM status
		L	LW	W	Kingdom	Phylum	Class	Order	Family	Genus	Species
UP	000ea47687e25bfe9507622c8f144c42d7bcc50c	0	0	0	Fungi	Mucoromycota	Endogonomycetes					Mucoromycota
UP	0018166df0fd311736b3aa67613440d79fc909c6	0	0	0.0333333	Fungi	Basidiomycota	Agaricomycetes					Basidiomycota
UP	001bf15d643663772a1bd18e54c49e483aaee055	0	0.0344828	0	Fungi	Basidiomycota	Microbotryomycetes	Sporidiobolales	Sporidiobolaceae	Rhodotorula		Basidiomycota
UP	00244f2f0d958de2f928ba455a56329a76db3b1f	0	0	0	Fungi	Basidiomycota	Agaricomycetes	Thelephorales	Thelephoraceae	Tomentella		Basidiomycota	EcM
UP	002b0506789b98eb70b14d95f0bf26e72b6697b4	0	0	0	Fungi	Chytridiomycota						Other phyla
UP	002f1be7a71665aa5daeb7541432b9cbb86ca0d5	0.0333333	0.0689655	0.0333333	Fungi	Basidiomycota	Agaricomycetes	Russulales	Russulaceae	Lactifluus	Lactifluus bertillonii	Basidiomycota	EcM
UP	00366f0bd0fa3e0d5cdd8b9720ed3df0993ee288	0.0333333	0	0	Fungi	Ascomycota	Leotiomycetes	Helotiales	Leotiaceae			Ascomycota
UP	00384cd45b081500b9808590a4a06c75342f407e	0.433333	0.103448	0	Fungi	Chytridiomycota	Rhizophydiomycetes	Rhizophydiales	Rhizophydiaceae	Rhizophydium		Other phyla
UP	0049351404343cb9ea1d9efdeff34e459d80af77	0	0	0.0333333	Fungi	Ascomycota	Leotiomycetes	Thelebolales	Pseudeurotiaceae	Pseudeurotium		Ascomycota
UP	004fc476a1eff0d0da0d8081b3b366e916d85a0c	0.2	0.0689655	0	Fungi	Ascomycota	Sordariomycetes	Hypocreales				Ascomycota
UP	006445e8757e2143c52425ce9200cdb86298be35	0.0666667	0.0344828	0.0333333	Fungi	Basidiomycota	Agaricomycetes	Cantharellales	Botryobasidiaceae	Botryobasidium		Basidiomycota
UP	006b5cc1d65d243ab2427f915e3495092605c88c	0.0333333	0	0	Fungi	Ascomycota	Schizosaccharomycetes	Schizosaccharomycetales				Ascomycota
UP	007a585191925a666c4726ceb8d58347c52c6ad8	0	0	0	Fungi	Ascomycota	Leotiomycetes	Helotiales				Ascomycota
UP	007bce400367a4ef7135f7c7e0501b760cc92d30	0	0.241379	0.133333	Fungi	Ascomycota	Eurotiomycetes	Chaetothyriales	Herpotrichiellaceae			Ascomycota
UP	0083d67dbb282c19e42b14c7563fa88c073b7b52	0.0333333	0.0344828	0	Fungi	Ascomycota	Sordariomycetes	Xylariales	Hyponectriaceae	Physalospora	Physalospora scirpi	Ascomycota
UP	008483af27e251505dd3c09f7464c9d5d8e28f6f	0	0	0	Fungi	Basidiomycota	Agaricomycetes	Agaricales	Cortinariaceae	Cortinarius	Cortinarius cinnamoviolaceus	Basidiomycota	EcM
UP	008610650b4031a15214067fd068228519b616dd	0.3	0.241379	0	Fungi	Ascomycota	Eurotiomycetes	Chaetothyriales	Herpotrichiellaceae			Ascomycota
UP	0087033534660ad21c96003b0a5ee966c6663e6d	0	0	0	Fungi	Basidiomycota	Agaricomycetes	Agaricales	Cortinariaceae	Cortinarius	Cortinarius porphyropus	Basidiomycota	EcM
UP	0095b5e7540d5d5fd425f84aa63ed4bc95b8308b	0	0.0344828	0	Fungi	Basidiomycota	Agaricomycetes	Thelephorales	Thelephoraceae	Tomentella	Tomentella lapida	Basidiomycota	EcM
UP	009d46c575554985b5839f8c0e74fa79c011347c	0	0	0.1	Fungi	Basidiomycota	Agaricomycetes	Polyporales	Ischnodermataceae	Ischnoderma	Ischnoderma benzoinum	Basidiomycota
UP	00a3924aecec42b9d6714fff2d9511fc1c983944	0	0	0	Fungi	Chytridiomycota						Other phyla
UP	00ab12053a9cbcc09233521d5cf53cf4b6a9c359	0	0.0344828	0.0333333	Fungi	Ascomycota	Eurotiomycetes	Chaetothyriales				Ascomycota
UP	00ac4a4022ee8357885afad6b6ace40079ecfb51	0	0	0	Fungi	Basidiomycota	Agaricomycetes	Russulales	Russulaceae	Lactarius	Lactarius pseudomucidus	Basidiomycota	EcM
UP	00b8f37507234b58ace3230d31e280c02c6bf4e1	0	0	0	Fungi	Basidiomycota	Agaricomycetes	Agaricales	Cortinariaceae	Cortinarius		Basidiomycota	EcM
UP	00ce30a65f83f8df12852c6c23117f632810fdd6	0.166667	0.172414	0	Fungi	Mucoromycota	Endogonomycetes	Endogonales				Mucoromycota
UP	00e2669d44f0e8c8695f2cf9be60f6245771112e	0.0666667	0.0344828	0	Fungi	Basidiomycota	Agaricomycetes	Atheliales	Atheliaceae	Piloderma		Basidiomycota	EcM
UP	00e50751fe2c12d85f360a6f444931e0c1c4f8f8	0.133333	0.310345	0	Fungi	Chytridiomycota	Spizellomycetes	Spizellomycetales				Other phyla
UP	00efd2220b8efa700aa896c302ba8bc04cb052fb	0	0	0	Fungi	Basidiomycota	Agaricomycetes	Hymenochaetales		Peniophorella	Peniophorella praetermissa	Basidiomycota
UP	00f219f30113389106dd319dec6c1357edb45e40	0	0	0	Fungi	Ascomycota	Saccharomycetes	Saccharomycetales		Candida		Ascomycota
UP	00f464445edb1ebc243e6ed6b62e9c740d69a8ff	0	0.310345	0.333333	Fungi	Basidiomycota	Agaricomycetes	Agaricales	Strophariaceae	Galerina	Galerina triscopa f telamonioides	Basidiomycota
UP	00f4d76e6937112dd7874cd04d15615b3d5f0824	0.133333	0.0344828	0	Fungi	Basidiomycota	Agaricomycetes	Sebacinales	Serendipitaceae			Basidiomycota
UP	00f511e708fa8c61f1ab6b2d99cf64a61f237a71	0.0666667	0	0	Fungi	Ascomycota	Lecanoromycetes					Ascomycota
UP	01181190176fa8f0d2975fedd3b68f0b6b2a12c1	0.0333333	0	0	Fungi	Ascomycota	Leotiomycetes	Helotiales				Ascomycota
UP	013075638e7833848c1572b9f8ea4b0ccabbdf2a	0	0	0	Fungi	Ascomycota	Sordariomycetes	Microascales	Microascaceae			Ascomycota
UP	0135a79660bde72aaa0e9ff284ec8fec24e34836	0	0	0.0333333	Fungi	Basidiomycota	Tremellomycetes	Tremellales				Basidiomycota
UP	013b22a40d6d9aa380ec9ca637c84f12d77004fc	0.133333	0.241379	0.0666667	Fungi	Chytridiomycota	Rhizophydiomycetes	Rhizophydiales				Other phyla
UP	014840ce5be6ba6887a11de60f2003503146e6d5	0.0666667	0.103448	0	Fungi	Ascomycota	Sordariomycetes	Sordariales	Chaetomiaceae			Ascomycota
UP	01654628d39de0bc3780e844bb4a6430f3139322	0.266667	0.0689655	0	Fungi	Ascomycota	Leotiomycetes	Helotiales				Ascomycota
UP	01722f9a40e10b39c7ba964ebb1c2937dbc3d250	0.1	0.0689655	0	Fungi	Ascomycota	Leotiomycetes	Helotiales				Ascomycota
UP	0172d73d91c43dcbb9c4ad45a5da22530923a9e2	0.0333333	0.0689655	0	Fungi	Ascomycota	Leotiomycetes	Helotiales		Roesleria	Roesleria subterranea	Ascomycota
UP	017e0c9c20c0da944aea37f16e94a7b0736018a8	0	0.241379	0.0666667	Fungi	Ascomycota	Sordariomycetes	Hypocreales	Hypocreaceae	Hypomyces	Hypomyces aurantius	Ascomycota
UP	018ccfc8d00c022d0c0e7dd30c567aa65202df89	0.366667	0.172414	0	Fungi	Ascomycota	Sordariomycetes	Sordariales				Ascomycota
UP	01972e835e1c43c54950a0276f8f7cf1229d42b3	0	0	0.1	Fungi	Ascomycota	Leotiomycetes	Helotiales		Leptodontidium	Leptodontidium boreale	Ascomycota
UP	0198d2a8ff3554cb46a097898daa17c3a0afcd41	0.133333	0.103448	0.0666667	Fungi	Ascomycota	Pezizomycetes	Pezizales	Pyronemataceae	Scutellinia		Ascomycota
UP	01a0d1df5eacf38b6da2c3ec67de40c445263321	0	0	0	Fungi	Ascomycota	Eurotiomycetes	Chaetothyriales	Herpotrichiellaceae	Cladophialophora		Ascomycota
UP	01a27f04a12ccfd09de0f261ae21806bb8bc12a1	0	0.0689655	0	Fungi	Basidiomycota	Tremellomycetes	Tremellales				Basidiomycota
UP	01a702f12ca5b4336b424150cbd6039836b46352	0.266667	0.206897	0.0333333	Fungi	Ascomycota	Sordariomycetes	Diaporthales	Gnomoniaceae	Linospora	Linospora ceuthocarpa	Ascomycota
UP	01acb03b70bdf6b4fa93e603efc9d29db3533d98	0	0	0.1	Fungi	Ascomycota	Eurotiomycetes	Chaetothyriales	Herpotrichiellaceae	Exophiala	Exophiala moniliae	Ascomycota
UP	01b7ef619257e4beb0131e79bd6741fa5c6c2119	0	0	0	Fungi	Ascomycota	Dothideomycetes	Dothideales	Aureobasidiaceae	Aureobasidium	Aureobasidium pullulans	Ascomycota
UP	01bb267ef634a1c26873583a0f219a8d9be8f0e5	0.0666667	0.0344828	0	Fungi	Basidiomycota	Agaricomycetes	Agaricales	Clavariaceae			Basidiomycota
UP	01bfb3ba078b24ef29ae9b7d99838f15a4b2c946	0	0.0344828	0.1	Fungi	Ascomycota	Saccharomycetes	Saccharomycetales				Ascomycota
UP	01c254d0bf84d640f9a4db8f3158e2e679767a85	0	0	0.0333333	Fungi	Chytridiomycota						Other phyla
UP	01dd91353b48f88a73fdf0dfdf6d79f0e3b7d25d	0.233333	0.310345	0.1	Fungi	Basidiomycota	Agaricomycetes	Cantharellales	Ceratobasidiaceae	Ceratobasidium		Basidiomycota
UP	01e27c466ac3281dddbdb7b48f59aa4137ce2b10	0.966667	0.896552	0.1	Fungi	Ascomycota	Sordariomycetes	Glomerellales	Plectosphaerellaceae	Plectosphaerella		Ascomycota
UP	01ea022035fee945085810d429e9352eeecf1fc2	0	0.0344828	0	Fungi	Ascomycota	Eurotiomycetes	Onygenales				Ascomycota
UP	01ea9e20d1eebde3fd194c4415b24fb44cec0f2c	0.0666667	0	0	Fungi	Basidiomycota	Tremellomycetes	Tremellales	Bulleribasidiaceae	Dioszegia	Dioszegia rishiriensis	Basidiomycota
UP	01f1609a7c78f2d559fd795c51d4096ae490d16b	0.333333	0.275862	0.0666667	Fungi	Basidiomycota	Agaricomycetes	Thelephorales	Thelephoraceae	Tomentella	Tomentella stuposa	Basidiomycota	EcM
UP	01f84bd6ab9b83783c7102dba383884fba58e89e	0.266667	0.517241	0.1	Fungi	Basidiomycota	Agaricomycetes	Agaricales	Hydnangiaceae	Laccaria	Laccaria laccata	Basidiomycota	EcM
UP	01f920e7767c82969c78f248091abd37fa92da26	0.333333	0.206897	0	Fungi	Ascomycota	Leotiomycetes	Helotiales				Ascomycota
UP	020c22c02d2b1b51874b6efef99f30095cf452ae	0	0.0344828	0	Fungi	Ascomycota	Schizosaccharomycetes	Schizosaccharomycetales				Ascomycota
UP	0235e1bbfc8fc46e9d70bea0f0e2d9875cfb5812	0.3	0.0344828	0	Fungi	Ascomycota	Sordariomycetes	Hypocreales	Stachybotryaceae	Paramyrothecium	Paramyrothecium parvum	Ascomycota
UP	0237fff51175c2b4772f666ef1285964da99863f	0.0333333	0	0	Fungi	Ascomycota	Dothideomycetes	Pleosporales	Phaeosphaeriaceae			Ascomycota
UP	023859c8e736ed8c9dd61654276ec565e3d769f2	0	0	0.0666667	Fungi	Basidiomycota	Agaricomycetes	Hymenochaetales				Basidiomycota
UP	0241409b226d4353c5e850c8d1106f67219ee663	0.133333	0.103448	0	Fungi	Ascomycota	Sordariomycetes	Hypocreales				Ascomycota
UP	0264d476c5fbc2904f560d1c9df2abf2f88f781e	0.0333333	0.0344828	0	Fungi	Ascomycota	Eurotiomycetes	Chaetothyriales	Herpotrichiellaceae			Ascomycota
UP	026a489562327cfbc47594667c61c6b8556b9af3	0.0666667	0.172414	0.133333	Fungi	Ascomycota	Sordariomycetes	Hypocreales	Hypocreaceae	Trichoderma		Ascomycota
UP	026d9f8906fcfd969031685951857ae267c0cecb	0	0	0.0333333	Fungi	Basidiomycota	Agaricomycetes	Agaricales	Cortinariaceae	Flammulaster	Flammulaster granulosus	Basidiomycota
UP	0271ea1a4041ff1449b5ce9e61d9038cbf2148f4	0.366667	0.310345	0.1	Fungi	Ascomycota	Sordariomycetes	Sordariales	Chaetomiaceae	Trichocladium	Trichocladium opacum	Ascomycota
UP	027b31f98686a9bc935dac540fb04a8b42561559	0.0666667	0.0689655	0	Fungi	Ascomycota	Dothideomycetes	Capnodiales				Ascomycota
UP	02888df305e494dd067040472f21fb4bd2463888	0	0	0	Fungi	Ascomycota	Dothideomycetes	Pleosporales	Pleosporaceae	Bipolaris		Ascomycota
UP	028f91ab945958c419487da438ff9bf7df6cee9c	0	0	0	Fungi	Rozellomycota						Other phyla
UP	02a5e6eb56837edf1b34d076fc9a88faf70edf05	0.0333333	0.0344828	0	Fungi	Ascomycota	Sordariomycetes	Hypocreales				Ascomycota
UP	02ae27f39f0f049289d31b70f0a03817b2403850	0	0.0689655	0	Fungi	Basidiomycota	Agaricomycetes	Boletales	Boletaceae	Leccinum		Basidiomycota	EcM
UP	02b73f849adce5d5e2f7a3b7cc4c048d4a770126	0	0.0344828	0	Fungi	Ascomycota	Leotiomycetes	Helotiales	Helotiaceae	Rhizoscyphus		Ascomycota
UP	02c6f4188d95c0fbd1a8fba02328b2e8245a645e	0.366667	0.206897	0	Fungi	Basidiomycota	Tremellomycetes	Tremellales	Tremellaceae	Tremella		Basidiomycota
UP	02d450fc2b9be4199e4670133b6c4321a15f2e3a	0.0333333	0.172414	0.0333333	Fungi	Ascomycota	Dothideomycetes	Pleosporales	Pleosporaceae			Ascomycota
UP	02d7e76ac4ff007622a6474583722f355db5d964	0.133333	0	0	Fungi	Ascomycota	Leotiomycetes	Helotiales	Hyaloscyphaceae	Cistella		Ascomycota
UP	02da90b9bad2abdc1791ceee1281363b77aa7662	0	0	0.0666667	Fungi	Ascomycota	Saccharomycetes	Saccharomycetales				Ascomycota
UP	02ea75892078e444f40790db2fb080336b63af72	0.0333333	0	0.0333333	Fungi	Ascomycota	Eurotiomycetes	Onygenales	Gymnoascaceae	Gymnoascus	Gymnoascus reessii	Ascomycota
UP	02ee5a8ba043e85c8e9c3651f95cf57d24a99a61	0	0	0.0333333	Fungi	Basidiomycota	Agaricomycetes	Hymenochaetales				Basidiomycota
UP	02f737ff94ec57d414455a1b9f46e88fd3d07081	0.0666667	0.0689655	0	Fungi	Basidiomycota	Agaricomycetes	Agaricales	Cortinariaceae	Cortinarius	Cortinarius bivelus	Basidiomycota	EcM
UP	02fc88b7555992482c0101303c7927bb7c53169c	0.0333333	0	0	Fungi	Chytridiomycota	Spizellomycetes	Spizellomycetales				Other phyla
UP	02ff23cf487d2736fed78477e5521cb1befc1a4c	0.266667	0.206897	0	Fungi	Ascomycota	Pezizomycetes	Pezizales	Tuberaceae	Tuber		Ascomycota	EcM
UP	030d4a797e0fc109088ee7ba1e8a7bb35c7f74aa	0.566667	0.517241	0	Fungi	Basidiomycota	Microbotryomycetes					Basidiomycota
UP	031a5d3727b90635161adcd8ed72b37e4165c8f0	0.0333333	0.0344828	0	Fungi	Ascomycota	Sordariomycetes					Ascomycota
UP	03243be3e473432f92d59cdcee8305bce80530a8	0.133333	0.310345	0.0333333	Fungi	Ascomycota	Sordariomycetes	Hypocreales				Ascomycota
UP	0326e4940791ae89196affe818a84176594fbd03	0	0.0689655	0	Fungi	Ascomycota	Dothideomycetes	Pleosporales	Melanommataceae			Ascomycota
UP	0327b09581140512922d1e780f429ae346cf378e	0	0	0	Fungi	Ascomycota	Lecanoromycetes	Pertusariales				Ascomycota
UP	0330fcfcc6def2cc2bb07ce3614fd35a33a80748	0.1	0.206897	0	Fungi	Basidiomycota	Tremellomycetes					Basidiomycota
UP	033b70b0c6bf9384d7b6ec8951c21f4da19e624b	0	0	0	Fungi	Ascomycota	Leotiomycetes	Helotiales		Chalara		Ascomycota
UP	0345e3a263562f9ee365889b465820363fe638dc	0.4	0.448276	0	Fungi	Ascomycota	Dothideomycetes	Venturiales	Sympoventuriaceae			Ascomycota
UP	034722bd5b466a796dce791f9c7bef50e2edf91f	0	0.103448	0.0666667	Fungi	Ascomycota	Leotiomycetes	Helotiales	Hyaloscyphaceae	Hyaloscypha	Hyaloscypha paludosa	Ascomycota
UP	034b0afa36671ba91d6627b7ee57dc6b1db9e78e	0	0	0	Fungi	Basidiomycota	Tremellomycetes	Tremellales				Basidiomycota
UP	035035b583d8c68db87ed82056974642c18650c4	0	0	0	Fungi	Ascomycota						Ascomycota
UP	0356d9115e6667275b84f374e37e58b3d61b6b03	0.666667	0.586207	0.0666667	Fungi	Ascomycota						Ascomycota
UP	0359a8f70f01ab5973a08813a3007392144014b0	0	0	0	Fungi	Ascomycota	Dothideomycetes	Capnodiales				Ascomycota
UP	035da596001356ef94c1b47d2b9c115f220fbf40	0.5	0.413793	0	Fungi	Ascomycota	Leotiomycetes	Helotiales	Leotiaceae	Alatospora	Alatospora acuminata	Ascomycota
UP	0380d5f24801f98d6b63d7c8c0d415e2117b6701	0.7	0.793103	0.0666667	Fungi	Mortierellomycota	Mortierellomycetes	Mortierellales	Mortierellaceae	Mortierella	Mortierella globulifera	Mortierellomycota
UP	0388f8ac138d328e47f69f8782f96f8fb483a58c	0.0333333	0	0	Fungi	Ascomycota	Saccharomycetes	Saccharomycetales				Ascomycota
UP	0389d705c2a3bf2f9abda80a7a80473536a6598e	0.233333	0.344828	0.0333333	Fungi	Basidiomycota	Agaricomycetes	Agaricales	Tricholomataceae	Clitocybe	Clitocybe nebularis	Basidiomycota
UP	038e49775341e3de2e544ad95d7839cfc4706154	0	0	0	Fungi	Ascomycota	Orbiliomycetes	Orbiliales	Orbiliaceae	Monacrosporium		Ascomycota
UP	03aafe0515141325f7348717793c7c49a16aecbe	0.2	0.103448	0	Fungi	Basidiomycota	Agaricomycetes	Agaricales	Tricholomataceae	Melanoleuca	Melanoleuca cognata	Basidiomycota
UP	03ba2ba9165eada6e8be5b6c20852195e6f1cb34	0	0	0.0333333	Fungi	Ascomycota	Eurotiomycetes	Onygenales	Arthrodermataceae	Arthroderma	Arthroderma curreyi	Ascomycota
UP	03cc59c3699f54b3c71e858217f2b3476a0393ff	0.1	0.241379	0	Fungi	Ascomycota	Sordariomycetes	Glomerellales	Reticulascaceae	Reticulascus	Reticulascus tulasneorum	Ascomycota
UP	03d9a5d1da6c7b933e49ac896308de5b04250455	0	0	0	Fungi	Ascomycota	Leotiomycetes	Helotiales	Hyaloscyphaceae			Ascomycota
UP	03ec881bfd795bc7e94b9571370cb7483b585945	0	0.0689655	0	Fungi	Ascomycota						Ascomycota
UP	03fb379e6fa86ad0677fd0de664048dd4d5e0611	0.266667	0.0689655	0	Fungi	Ascomycota	Leotiomycetes	Helotiales	Helotiaceae	Bisporella		Ascomycota
UP	03ff922e2837420e939b2b08d6c70da2380fde11	0	0	0.0666667	Fungi	Basidiomycota	Tremellomycetes	Tremellales				Basidiomycota
UP	040d8cdf8124945f70f156e4a867df53812c9740	0.0333333	0.0344828	0	Fungi	Glomeromycota	Glomeromycetes	Glomerales	Glomeraceae			Other phyla
UP	0419e07f4318c601ca7fccceccb2b59f0d7cbe50	0.0666667	0.103448	0	Fungi	Ascomycota	Taphrinomycetes	Taphrinales	Taphrinaceae	Taphrina	Taphrina carpini	Ascomycota
UP	044e8ad2b0382a23b3ef8c0bb6bd5f06358c0e86	0	0.0689655	0	Fungi	Chytridiomycota						Other phyla
UP	0452be7f04af3ec4282d9ccf9e3418a5ffef9d87	0	0.0344828	0.0333333	Fungi	Basidiomycota	Agaricostilbomycetes	Agaricostilbales				Basidiomycota
UP	045cb7a1182a0d41f8b6c9ac4b66554959c9398a	0	0	0	Fungi	Ascomycota	Lecanoromycetes					Ascomycota
UP	0478bcbcf69b63d222c4b8b22736492148c53aa0	0	0	0	Fungi	Ascomycota	Sordariomycetes	Chaetosphaeriales	Chaetosphaeriaceae			Ascomycota
UP	0486fbe838e0440b682bee3be35748230937ee8d	0.0333333	0.137931	0	Fungi	Ascomycota	Lecanoromycetes					Ascomycota
UP	0488f698a072827eb7831b7b58ac1415793655ee	0.0666667	0	0	Fungi	Basidiomycota	Agaricomycetes	Agaricales	Hymenogastraceae	Hebeloma	Hebeloma hiemale	Basidiomycota	EcM
UP	04913dc0a71fee72a6d84efc2081f223cd2b56fc	0.4	0.62069	0	Fungi	Ascomycota	Sordariomycetes	Chaetosphaeriales	Chaetosphaeriaceae	Chloridium		Ascomycota
UP	0495d15b70953fd48f901bd5b4b35b37efaace77	0.0333333	0	0	Fungi	Basidiomycota	Tremellomycetes	Filobasidiales	Filobasidiaceae	Naganishia	Naganishia adeliensis	Basidiomycota
UP	0496b79a91ab6d66a3dd7a8b0459ff9cd7b2e702	0	0.0344828	0	Fungi	Rozellomycota						Other phyla
UP	049a4bade01d00a7a512a5405e347d19477fc902	0	0	0	Fungi	Basidiomycota	Agaricomycetes	Boletales				Basidiomycota
UP	04a14a13700d1f47ac7b61420b821249aa380c4c	0	0.0344828	0.1	Fungi	Basidiomycota	Agaricomycetes	Polyporales	Meruliaceae	Ceraceomyces	Ceraceomyces tessulatus	Basidiomycota
UP	04b2fb690275143873ae627407ce61460edd29fb	0.766667	0.862069	0.0666667	Fungi	Ascomycota	Leotiomycetes	Helotiales		Mycoarthris	Mycoarthris corallina	Ascomycota
UP	04b78c1ffd6c6c2a9ebcdf2c29eafb9a647504c0	0	0	0	Fungi	Ascomycota	Leotiomycetes	Helotiales				Ascomycota
UP	04ba636078909df146362c485d9358e96662cdd1	0.133333	0.172414	0	Fungi	Ascomycota	Sordariomycetes	Chaetosphaeriales	Chaetosphaeriaceae	Chaetosphaeria	Chaetosphaeria rivularia	Ascomycota
UP	04bd38b74e7b2f191b844fe7e21d47b8463c4fff	0.266667	0.137931	0.0333333	Fungi	Ascomycota	Pezizomycetes	Pezizales	Sarcosomataceae	Pseudoplectania	Pseudoplectania nigrella	Ascomycota
UP	04cece69bcfebc151c3f1614f829c454444e2b19	0.0333333	0	0	Fungi	Ascomycota	Orbiliomycetes	Orbiliales	Orbiliaceae			Ascomycota
UP	04d26042ba66365b078cf0afa0e7d40df75bf2fb	0.0666667	0.0689655	0	Fungi	Rozellomycota						Other phyla
UP	04d265be4b6c580f119ba82c7bcdba8aaa1202b3	0	0	0	Fungi	Ascomycota						Ascomycota
UP	04dd677a8bf95e4f901d0070d854623e4c2f9d91	0	0	0	Fungi	Basidiomycota	Agaricomycetes	Geastrales	Geastraceae	Geastrum	Geastrum fimbriatum	Basidiomycota
UP	04e2e0b29cc8ed0ea48b11e97bbea422453b2012	0.0666667	0.103448	0.0333333	Fungi	Basidiomycota	Agaricomycetes	Russulales	Russulaceae	Russula	Russula claroflava	Basidiomycota	EcM
UP	04ec7b0f58c7f261c1df627e06f2ff960c9c6111	0.1	0.0689655	0	Fungi	Ascomycota	Dothideomycetes	Pleosporales		Parapyrenochaeta		Ascomycota
UP	04ed245ba4463e11169ff58bcba60eca132e829d	0.333333	0.172414	0	Fungi	Ascomycota	Dothideomycetes	Dothideales	Dothioraceae	Sydowia	Sydowia polyspora	Ascomycota
UP	04f6559b6c3852c84e02bd23d78f838b8cef9583	0	0	0	Fungi	Rozellomycota						Other phyla
UP	04f96685df39f19eebd1029576dd957316c917f4	0	0	0	Fungi	Rozellomycota						Other phyla
UP	050029c937fcd026bc3cf771bccf0f355886e524	0	0	0	Fungi	Basidiomycota	Agaricomycetes	Agaricales	Lycoperdaceae	Bovista	Bovista promontorii	Basidiomycota
UP	05088822424d83a6fc19e673d3acc19b5fc6500f	0	0	0	Fungi	Basidiomycota	Tremellomycetes	Tremellales				Basidiomycota
UP	050a9a98a7a6cd2ef7a6a659ec925ccc55d71e44	0.1	0.0344828	0	Fungi	Mucoromycota	Endogonomycetes	Endogonales				Mucoromycota
UP	050b2fd10dc021fe1f451496fd2ddf8f3d2828ec	0.6	0.37931	0.0333333	Fungi	Ascomycota	Leotiomycetes	Helotiales	Hyaloscyphaceae	Cistella		Ascomycota
UP	0511f7f1cadd46ce2239a3d2c13ce93c2a156801	0.0666667	0	0	Fungi	Basidiomycota	Agaricomycetes	Cantharellales	Tulasnellaceae			Basidiomycota
UP	0519e206aa3817841521ab92b8775a7ccbecb3ad	0.0666667	0	0	Fungi	Basidiomycota	Agaricomycetes	Sebacinales	Sebacinaceae	Sebacina		Basidiomycota	EcM
UP	05208f7426dd71ae647b8febfc91668204388bb0	0.1	0.0344828	0	Fungi	Basidiomycota	Agaricomycetes					Basidiomycota
UP	0534efe54122e3c289fbd61b3a03dfffe9c0749f	0.0333333	0	0	Fungi	Ascomycota	Sordariomycetes	Sordariales	Lasiosphaeriaceae	Apodus		Ascomycota
UP	0541b24f1033a4ca3ede67e004d644572169d61e	0	0	0.0333333	Fungi	Basidiomycota	Agaricomycetes	Russulales	Lachnocladiaceae	Scytinostroma	Scytinostroma odoratum	Basidiomycota
UP	05476ca6be820bc4b0925f86b8fa3f1353375f2f	0.0333333	0	0	Fungi	Ascomycota	Sordariomycetes					Ascomycota
UP	0555f5d97c667ce0ad1982e5f06a101d1442e44d	0.133333	0.0344828	0	Fungi	Ascomycota	Sordariomycetes	Hypocreales				Ascomycota
UP	055cdcf168c3da6f4b051f45e9d0586f10b1cfe8	0	0.0344828	0	Fungi	Ascomycota	Lecanoromycetes	Lecanorales	Micareaceae	Micarea		Ascomycota
UP	05707a83c187868ce9a3261306b9e4db2178e2d8	0	0	0	Fungi	Basidiomycota	Agaricomycetes	Auriculariales	Hyaloriaceae	Stypella	Stypella vermiformis	Basidiomycota
UP	0574bfd6f118391f7d697663baf7aba687a62676	0	0.0344828	0	Fungi	Ascomycota	Dothideomycetes	Capnodiales	Teratosphaeriaceae	Friedmanniomyces		Ascomycota
UP	059286be58b1f426a877ce8a5582e461d459331e	0.0333333	0.0344828	0	Fungi	Ascomycota	Dothideomycetes	Pleosporales	Lophiostomataceae	Lophiostoma	Lophiostoma cynaroidis	Ascomycota
UP	059ad53b6c50788f107044dfd19db0d471629817	0.166667	0.103448	0	Fungi	Basidiomycota	Agaricomycetes	Agaricales	Lyophyllaceae	Tephrocybe	Tephrocybe striipilea	Basidiomycota
UP	059b2ca8207bad49649a2a8d40d60ed4335b0940	0	0	0	Fungi	Basidiomycota	Agaricomycetes	Atheliales	Atheliaceae	Piloderma		Basidiomycota	EcM
UP	05acf9dfb57e4dfed7af28c1b5dcf6b9c002a8a7	0	0	0.0333333	Fungi	Ascomycota	Leotiomycetes	Rhytismatales				Ascomycota
UP	05b03dcb053d86e2e471881f1d8da43bc8325a10	0	0	0	Fungi	Basidiomycota	Agaricomycetes	Boletales	Boletaceae	Leccinum	Leccinum versipelle	Basidiomycota	EcM
UP	05b1948d72cf265970a02895daba875e93ef3494	1	0.896552	0	Fungi	Ascomycota	Dothideomycetes					Ascomycota
UP	05b8a3b8de69be626a57d49d119efec497b325a8	0.0333333	0.0344828	0	Fungi	Glomeromycota	Glomeromycetes	Glomerales	Claroideoglomeraceae	Claroideoglomus		Other phyla
UP	05badc01d6471679ca12e6c7ca8360dccf01d29e	0	0	0	Fungi	Basidiomycota	Agaricomycetes	Trechisporales	Hydnodontaceae	Trechispora	Trechispora cohaerens	Basidiomycota
UP	05c446c7a013c5e9da5e521fff7c1113356be954	0.1	0.103448	0	Fungi	Ascomycota	Leotiomycetes	Helotiales				Ascomycota
UP	05ca7fdd984de3bf1c08001eb633c9b3efdf2fa0	0	0	0	Fungi	Basidiomycota	Dacrymycetes	Dacrymycetales	Dacrymycetaceae	Ditiola	Ditiola peziziformis	Basidiomycota
UP	05d35cb4197122dfa3c9a24a0a3448e8ee9024c4	0.0666667	0.137931	0	Fungi	Chytridiomycota						Other phyla
UP	05d5310df948f654b88aa0273f6029d41154b9d3	0	0	0	Fungi	Glomeromycota	Glomeromycetes	Glomerales				Other phyla
UP	05e58046647d827d47a0171ad302de32f53391d6	0.0333333	0	0	Fungi	Rozellomycota						Other phyla
UP	05e6d24e44156e20511dacf56f0849ed9a9fff80	0	0	0	Fungi	Basidiomycota	Tremellomycetes	Filobasidiales				Basidiomycota
UP	05fc8bbb638a3d150fb3ce7cc01f218858ab4eb9	0	0	0.0333333	Fungi	Ascomycota	Sordariomycetes	Hypocreales	Cordycipitaceae	Beauveria	Beauveria caledonica	Ascomycota
UP	0601e0aa46cdd84765b1b5ea72db64902a235ec4	0	0.0344828	0	Fungi	Basidiomycota	Tremellomycetes	Filobasidiales	Piskurozymaceae	Piskurozyma		Basidiomycota
UP	061262c110026c7f36a0953821d7ba298ec1d0b3	0	0.0344828	0	Fungi	Basidiomycota	Agaricostilbomycetes	Agaricostilbales	Chionosphaeraceae	Cystobasidiopsis		Basidiomycota
UP	061316a84be83cf9393a5e51b59e32441097f685	0.366667	0.413793	0	Fungi	Basidiomycota	Agaricomycetes	Hymenochaetales				Basidiomycota
UP	0619f791dbce2a3c1f84691ae024f5d293a0a3c8	0.166667	0	0	Fungi	Basidiomycota	Agaricomycetes	Cantharellales	Ceratobasidiaceae	Ceratobasidium	Ceratobasidium anceps	Basidiomycota
UP	061f3b0258af80d28201a9138b6eebbc7443d0c2	0.9	0.931034	0.2	Fungi	Ascomycota	Eurotiomycetes	Chaetothyriales				Ascomycota
UP	062818b02cc9f0bcd6ac4d6f2987ebe33fcaeab5	0	0.0344828	0	Fungi	Basidiomycota	Tremellomycetes	Tremellales				Basidiomycota
UP	0631e893d5fb2b0ee81f60de3a873a17f68d8b4d	0.833333	0.896552	0.166667	Fungi	Ascomycota	Pezizomycetes	Pezizales	Tuberaceae			Ascomycota
UP	063b2ee466e888a50e8d362a93c716b7126c67a4	0.266667	0.448276	0.1	Fungi	Basidiomycota	Agaricomycetes	Boletales	Coniophoraceae	Coniophora	Coniophora puteana	Basidiomycota
UP	063cbe4c75d7bc1dd45d91a01a5f13eb34848d92	0.0333333	0.103448	0	Fungi	Basidiomycota	Agaricomycetes	Agaricales	Clavariaceae			Basidiomycota
UP	06492e15da381fb4813b66fd900dded696ea348b	0	0.0344828	0	Fungi	Basidiomycota	Agaricomycetes	Agaricales	Cortinariaceae	Cortinarius		Basidiomycota	EcM
UP	064dff01665cb9143feb836274c9d584dee2c010	0.0333333	0	0	Fungi	Mortierellomycota	Mortierellomycetes	Mortierellales	Mortierellaceae	Mortierella	Mortierella antarctica	Mortierellomycota
UP	0658a9d5ec0cdfc99e82657c2b55ec46f8885e76	0.533333	0.517241	0	Fungi	Basidiomycota	Agaricomycetes	Cantharellales	Ceratobasidiaceae	Ceratobasidium		Basidiomycota
UP	065ae3a2298781024f161eeda844351111cbda2f	0.833333	0.793103	0.466667	Fungi	Basidiomycota	Agaricomycetes	Atheliales	Atheliaceae	Tylospora	Tylospora asterophora	Basidiomycota	EcM
UP	06959d3d56d588e0f0dae4f2058cbe64428028ab	0	0	0.0333333	Fungi	Basidiomycota	Agaricomycetes	Auriculariales				Basidiomycota
UP	06a0248bbd300f605a7bb24dc6f8763cba09ab68	0	0	0	Fungi	Basidiomycota	Agaricomycetes	Thelephorales	Thelephoraceae	Tomentella	Tomentella badia	Basidiomycota	EcM
UP	06ae36571984e5b1177de27963ee9fc40f001bbc	0	0.0344828	0	Fungi	Basidiomycota	Agaricomycetes	Corticiales	Corticiaceae	Corticium	Corticium boreoroseum	Basidiomycota
UP	06b812ec19baded9a99143c185f95cdfe78b9a89	0	0.0344828	0	Fungi	Ascomycota	Leotiomycetes	Helotiales				Ascomycota
UP	06ba2c673d43ce92d2daa04a9bcdafeab99110aa	0.133333	0.103448	0	Fungi	Ascomycota	Leotiomycetes	Thelebolales	Pseudeurotiaceae	Pseudeurotium		Ascomycota
UP	06bb39ee083aec66abffd302ac950852bf78e747	0.0333333	0.0344828	0	Fungi	Ascomycota	Leotiomycetes	Helotiales		Cadophora		Ascomycota
UP	06c5c987a19a6292e0217f49f761beb1d9950bce	0.0333333	0	0	Fungi	Ascomycota	Dothideomycetes	Pleosporales	Phaeosphaeriaceae	Muriphaeosphaeria	Muriphaeosphaeria viburni	Ascomycota
UP	06c87043738113f174d7192916c4e3686f4f944b	0.0333333	0.0689655	0.1	Fungi	Ascomycota	Leotiomycetes	Helotiales				Ascomycota
UP	06d80616be601387a7636372061c71fe406f68f7	0.0666667	0.0344828	0	Fungi	Basidiomycota	Agaricomycetes	Agaricales	Psathyrellaceae	Coprinellus	Coprinellus plagioporus	Basidiomycota
UP	06df5ef5ea29b4d3b0bb940e46b4db51737d16f6	0.2	0.0344828	0	Fungi	Basidiomycota	Agaricomycetes	Agaricales	Tricholomataceae			Basidiomycota
UP	06e29b0be74743f3dc2dc253f57bdd109668ac0c	0.0333333	0	0	Fungi	Ascomycota	Sordariomycetes	Microascales	Halosphaeriaceae			Ascomycota
UP	06f2cfc6a0874cd39a2160ea75945ccab8968c4a	0	0.0344828	0	Fungi	Basidiomycota	Agaricomycetes	Thelephorales	Thelephoraceae	Thelephora	Thelephora palmata	Basidiomycota	EcM
UP	06fd29d5b8e3ba1016feb844e3aa46d2a24f1225	0	0	0	Fungi	Basidiomycota	Agaricomycetes	Agaricales	Hymenogastraceae	Alnicola	Alnicola citrinella	Basidiomycota	EcM
UP	07054c39b21d00aceebb8f31577f4d634ce28582	0.0666667	0.0344828	0	Fungi	Ascomycota	Dothideomycetes	Pleosporales	Melanommataceae			Ascomycota
UP	071542e14c62a881dc0cbfd70c3ae8567ad18362	0.5	0.275862	0	Fungi	Ascomycota	Dothideomycetes	Venturiales				Ascomycota
UP	07159cd785534cf3a70f7508d539b4c492e80fab	0.166667	0.137931	0	Fungi	Chytridiomycota	Spizellomycetes	Spizellomycetales				Other phyla
UP	0720f501486bab8fc5947f4510cc82adc56da56e	0.0333333	0.0689655	0	Fungi	Basidiomycota	Malasseziomycetes	Malasseziales	Malasseziaceae	Malassezia	Malassezia restricta	Basidiomycota
UP	0735a979148bd6f88cf4e8ffa6d991b9e7c593ce	0	0	0	Fungi	Basidiomycota	Microbotryomycetes	Leucosporidiales				Basidiomycota
UP	073709e0d88208bf713b97d608647f76da60d3d2	0	0.0689655	0	Fungi	Ascomycota	Eurotiomycetes	Chaetothyriales	Herpotrichiellaceae			Ascomycota
UP	073dc61b2a75cb639ee3eb8e9386886cadfd720d	0	0	0.0333333	Fungi	Basidiomycota	Agaricomycetes	Corticiales				Basidiomycota
UP	07552b270548096dc5d66458debfd9a033981d49	0	0.0344828	0	Fungi	Ascomycota	Dothideomycetes	Microthyriales				Ascomycota
UP	07599101d0aa349fe33716bae98244f0465ea080	0	0	0	Fungi	Ascomycota	Leotiomycetes	Helotiales				Ascomycota
UP	075c6250a8b812c20847070acde609647c090843	0	0.0344828	0.0333333	Fungi	Ascomycota	Saccharomycetes	Saccharomycetales				Ascomycota
UP	076116c84523d91f788be9a1cab37f55ceb99dfc	0	0	0	Fungi	Mortierellomycota	Mortierellomycetes	Mortierellales				Mortierellomycota
UP	0767ed306718c25f72fba2da78572e1828e6f664	0	0.0344828	0	Fungi	Ascomycota	Eurotiomycetes	Onygenales				Ascomycota
UP	0775e2d7bd712f297606e0cc305a0e45bfcc423b	0.0666667	0	0	Fungi	Rozellomycota						Other phyla
UP	077925ad481d4e6f46b49fb33a2129cf12995747	0.733333	0.37931	0	Fungi	Ascomycota	Dothideomycetes	Pleosporales	Melanommataceae	Melanodiplodia	Melanodiplodia tianschanica	Ascomycota
UP	077adfdd86c486ce18f9271c808392077599ae70	0.0333333	0	0	Fungi	Ascomycota	Sordariomycetes	Xylariales	Bartaliniaceae	Truncatella		Ascomycota
UP	077b09d3b049e8f489d5754102823366b01ec194	0	0	0	Fungi	Basidiomycota	Agaricomycetes					Basidiomycota
UP	077dd8a1f49ebd76295b80c349026fbd5c3bd218	0.0333333	0.0344828	0	Fungi	Ascomycota	Leotiomycetes	Phacidiales		Epithamnolia	Epithamnolia xanthoriae	Ascomycota
UP	07858cc71c39891774b02d0419b0d7d1b16f58c6	0.1	0.241379	0	Fungi	Basidiomycota	Agaricomycetes	Agaricales	Tricholomataceae	Mycena		Basidiomycota
UP	078dfee3f63501f98904e2b531ba1bd976aa7532	0	0	0	Fungi	Ascomycota	Dothideomycetes	Pleosporales				Ascomycota
UP	079d74f39ea3335b26c756cc611ebfa37c9f9c44	0	0	0.0333333	Fungi	Basidiomycota	Agaricomycetes	Agaricales	Clavariaceae			Basidiomycota
UP	07b4b94d8def37827e6c5aaab1607ea66c7c4809	0.1	0	0	Fungi	Ascomycota	Eurotiomycetes	Chaetothyriales	Herpotrichiellaceae			Ascomycota
UP	07bdfde2430c64cd2ee4feba82b04718abc91829	0.0666667	0.0344828	0	Fungi							Other phyla
UP	07c0ddd4167919f1fd55d1dabdbb349f00c69bc2	0	0.0344828	0	Fungi	Basidiomycota	Tremellomycetes	Tremellales				Basidiomycota
UP	07cbeb9adfefb97d12bb422f31cc45f85f8d5656	0.1	0.0689655	0	Fungi	Basidiomycota	Tremellomycetes	Tremellales	Bulleribasidiaceae	Derxomyces		Basidiomycota
UP	07d9c631ae614b7f3510d2412b8ec1db365b3638	0	0.0689655	0.0666667	Fungi	Ascomycota	Leotiomycetes	Helotiales	Hyaloscyphaceae	Hyaloscypha	Hyaloscypha variabilis	Ascomycota
UP	07da661b2b1b1d5d25699e3c053987e18c887563	0.133333	0.310345	0	Fungi							Other phyla
UP	07dd17e5e20cbdc6f244725e85f71b549e02a59a	0.0333333	0	0	Fungi	Ascomycota	Sordariomycetes					Ascomycota
UP	07deba62b41152057b82ba8061c77b805bb06286	0.166667	0.137931	0	Fungi	Ascomycota	Dothideomycetes	Pleosporales	Didymosphaeriaceae	Paraconiothyrium	Paraconiothyrium cyclothyrioides	Ascomycota
UP	07e05de6bf04873c8964543b0b9f34f667dbd76f	0	0	0	Fungi	Ascomycota	Dothideomycetes	Pleosporales	Didymellaceae	Neoascochyta	Neoascochyta paspali	Ascomycota
UP	07e64965fb2a7c85ac1681a941c45fbc1e2c8044	0	0	0	Fungi	Glomeromycota	Glomeromycetes	Glomerales				Other phyla
UP	07f1ffdcc59c13dbba965a72cdeb849341c8b7ed	0.1	0.0689655	0.0333333	Fungi	Basidiobolomycota	Basidiobolomycetes	Basidiobolales	Basidiobolaceae	Basidiobolus	Basidiobolus ranarum	Other phyla
UP	07f8230f43429fe0681fb8461c2d9b6c347aacaa	0.1	0.0689655	0.1	Fungi	Basidiomycota	Agaricomycetes	Hymenochaetales				Basidiomycota
UP	0807e75e5ce4baae28a68204b74bd8f204aebb91	0.0666667	0.0689655	0	Fungi	Olpidiomycota						Other phyla
UP	080a0bdbe67080b4bb731b2a229f173183c58613	0	0.0689655	0.0666667	Fungi	Mortierellomycota	Mortierellomycetes	Mortierellales	Mortierellaceae	Mortierella	Mortierella parvispora	Mortierellomycota
UP	080ac27074e61839bcbd9e1c7eb687413d87d67b	0.0333333	0.0344828	0	Fungi	Ascomycota	Leotiomycetes	Helotiales				Ascomycota
UP	0837900d4fa4a91edf42ad62963d2e6245e0c322	0	0.0344828	0	Fungi	Ascomycota	Leotiomycetes	Helotiales				Ascomycota
UP	084a21e4fa59fadc02d2b284e788812a0c0b0a05	0.0666667	0.103448	0.0333333	Fungi	Ascomycota	Pezizomycetes	Pezizales	Helvellaceae	Helvella	Helvella macropus	Ascomycota	EcM
UP	084d6541a74a7a435d0f00d289e5ee55e9d5f4f6	0.4	0.758621	0.2	Fungi	Ascomycota	Sordariomycetes	Microascales	Microascaceae	Cephalotrichum	Cephalotrichum nanum	Ascomycota
UP	08504fccd9c7911175539cc9fd2becd35ddb932f	0	0	0	Fungi	Ascomycota	Lecanoromycetes	Lecanorales				Ascomycota
UP	085228df490832c6ceb307213d88222a36170b88	0	0	0	Fungi	Basidiomycota	Ustilaginomycetes	Ustilaginales	Ustilaginaceae	Ustilago	Ustilago calamagrostidis	Basidiomycota
UP	0855623553b65af29e85319e69622d19d6f7affc	0.0333333	0.0689655	0	Fungi	Mortierellomycota	Mortierellomycetes	Mortierellales	Mortierellaceae	Mortierella		Mortierellomycota
UP	0860913503ff81df087dc6426f19e147eb78908f	0.133333	0.137931	0	Fungi	Basidiomycota	Agaricomycetes	Agaricales	Tricholomataceae	Mycena	Mycena pterigena	Basidiomycota
UP	086245bc2cf40d970efe95217128e1139d399d58	0.3	0.310345	0.0333333	Fungi	Ascomycota	Dothideomycetes	Venturiales				Ascomycota
UP	0874931947885ddee369a30f14e87711f35f3c7d	0	0	0	Fungi	Basidiomycota						Basidiomycota
UP	0878a5bbec2256639c2f76abc6762384bbc40c71	0.0333333	0.0344828	0	Fungi	Basidiomycota	Agaricomycetes	Atheliales	Atheliaceae	Tylospora		Basidiomycota	EcM
UP	087a8c9d3ad1e881862b7c4002c7e4e0c08000e1	0.1	0.0689655	0.0333333	Fungi	Ascomycota	Sordariomycetes	Hypocreales	Stachybotryaceae	Myrothecium		Ascomycota
UP	087d7643163d0c5c8e261745e613cf715703993f	0	0	0	Fungi	Ascomycota	Dothideomycetes	Pleosporales				Ascomycota
UP	0884f890ff5953283977502bc97b8208ce4f67ea	0.1	0.0689655	0	Fungi	Basidiomycota						Basidiomycota
UP	088da8528fcf5fa6aa27d5cf42cc569e1251c84e	0	0.0344828	0	Fungi	Ascomycota	Dothideomycetes					Ascomycota
UP	088f115132c0635fed6e730251580897759ea936	0.133333	0.0344828	0	Fungi	Ascomycota	Dothideomycetes	Pleosporales	Phaeosphaeriaceae			Ascomycota
UP	0890e779559108851a674f5dccebbc7bec6c8e69	0	0.0344828	0.333333	Fungi	Basidiomycota	Atractiellomycetes	Atractiellales	Phleogenaceae	Bourdotigloea	Bourdotigloea lanea	Basidiomycota
UP	08ac374ba9169eb8ca0b27643bfeb9db799e2be9	0.3	0.172414	0	Fungi	Ascomycota	Sordariomycetes	Hypocreales	Ophiocordycipitaceae	Haptocillium	Haptocillium sinense	Ascomycota
UP	08b5c8c93ddb65d0bb64ae0cba799bf6f9c2ccb8	0	0	0.0333333	Fungi	Ascomycota	Leotiomycetes	Helotiales				Ascomycota
UP	08b9bfc0f877d17e94461d195f06c8a6aa8ef328	0	0.0344828	0	Fungi	Ascomycota	Leotiomycetes	Rhytismatales				Ascomycota
UP	08bbbb94987cea99e175a923bb7c6e767128fb79	0.0666667	0	0	Fungi	Basidiomycota	Agaricomycetes	Russulales	Russulaceae	Russula	Russula firmula	Basidiomycota	EcM
UP	08c00cde2a7969e4ef4fb8a315606d891d359f98	0	0	0.0666667	Fungi	Ascomycota	Sordariomycetes	Hypocreales				Ascomycota
UP	08c4deffd00d308620fc23133a8ef6f51907fe59	0	0	0	Fungi	Basidiomycota	Agaricomycetes	Polyporales	Podoscyphaceae	Hypochnicium	Hypochnicium geogenium	Basidiomycota
UP	08c722fb97b35789dfdeadd08899e38250794096	0	0	0	Fungi	Basidiomycota	Agaricomycetes	Hymenochaetales	Schizoporaceae	Xylodon	Xylodon sambuci	Basidiomycota
UP	08d5e60291b441c6fa6c389415cc0d7e4c0b061e	0.1	0.0689655	0	Fungi	Basidiomycota	Agaricomycetes	Agaricales				Basidiomycota
UP	08e19dfe1e55c0f601d12f2ebb6d8718bb260bd7	0.3	0.172414	0	Fungi	Ascomycota	Dothideomycetes	Tubeufiales	Tubeufiaceae			Ascomycota
UP	08e804b1bb7685bcbec8ca074e77ce6a1a105d22	0	0.0344828	0	Fungi	Ascomycota	Leotiomycetes	Helotiales	Hyaloscyphaceae			Ascomycota
UP	08ed4859a014047c5fbc0992a2b7706857c3c7b1	0	0	0	Fungi	Ascomycota	Leotiomycetes					Ascomycota
UP	08ed7d475ca13c98ef19c6cbb192baa6b0379216	0	0	0	Fungi	Mortierellomycota	Mortierellomycetes	Mortierellales	Mortierellaceae	Mortierella		Mortierellomycota
UP	08f5f5bc0abba194e482c45c1df84d31bb6ba65f	0.0333333	0.0689655	0	Fungi	Ascomycota	Lecanoromycetes	Lecanorales				Ascomycota
UP	0908862d6391c1c578cf0d19590d3c55478ac00b	0.166667	0.172414	0.0333333	Fungi	Glomeromycota	Glomeromycetes	Glomerales	Glomeraceae			Other phyla
UP	09148b6b6c3517a14b0daccdcd3e4b0ace438216	0.1	0.0344828	0	Fungi	Basidiomycota	Tremellomycetes	Tremellales	Phaeotremellaceae	Phaeotremella		Basidiomycota
UP	091963ac03415f16747b699c3ed9720098814dab	0.0666667	0.137931	0	Fungi	Basidiomycota	Agaricomycetes	Sebacinales	Sebacinaceae			Basidiomycota
UP	093aeaed17732fde53b5976b32458375297feeb6	0	0	0.0666667	Fungi	Ascomycota	Leotiomycetes	Helotiales				Ascomycota
UP	09412ebaa8e6f53b3a2419bc2b79384d8e4c1420	0	0	0.0666667	Fungi	Rozellomycota						Other phyla
UP	094862ca1efafaba235840ef427dabc188d1af0c	0.266667	0.310345	0	Fungi	Ascomycota	Orbiliomycetes	Orbiliales				Ascomycota
UP	094f4bc5acef91fd38060c50c0ba5d64533182ad	0.133333	0.0344828	0	Fungi	Ascomycota	Dothideomycetes	Myriangiales	Myriangiaceae			Ascomycota
UP	0963aa089a6a98cc938f11150470f5c5bbc3bc9d	0	0	0	Fungi	Ascomycota	Leotiomycetes	Helotiales				Ascomycota
UP	097fac1459829e277aee95ab692d014439db188c	0	0	0	Fungi	Ascomycota	Dothideomycetes	Tubeufiales				Ascomycota
UP	0981b49feed147d7b0e56ae2e61c64909dc0fe9e	0.0333333	0	0	Fungi	Basidiomycota	Agaricomycetes	Agaricales	Typhulaceae	Macrotyphula	Macrotyphula juncea	Basidiomycota
UP	09849a3c23a1acb4242dba20014a5edc198bc02f	0	0.0344828	0	Fungi	Basidiomycota	Agaricomycetes	Agaricales				Basidiomycota
UP	0986304a0403a32e11b2f114f52a7deca20f55c4	0	0	0	Fungi	Ascomycota	Sordariomycetes					Ascomycota
UP	099a0336083fa1672baf93dd4a9823311d78ea96	0.233333	0.0689655	0	Fungi	Ascomycota						Ascomycota
UP	09b052201700627c1324cfcdada2bdbb04a3e321	0.0333333	0.0344828	0	Fungi	Basidiomycota	Agaricomycetes	Cantharellales		Sistotrema	Sistotrema autumnale	Basidiomycota
UP	09b3a8b58f5e0344661269875270d8ad57906dc3	0	0	0.0333333	Fungi	Basidiomycota	Agaricomycetes	Agaricales				Basidiomycota
UP	09c80819f6a6dd1fc7d911f590830b1245ced751	0	0	0	Fungi	Basidiomycota	Tremellomycetes	Tremellales				Basidiomycota
UP	09dc90e597aa5d5977a7b354157410fe6dea434a	0	0.0344828	0	Fungi	Basidiomycota	Agaricomycetes	Agaricales	Tricholomataceae	Panellus	Panellus stipticus	Basidiomycota
UP	09de8cbb5eafca6e9911fb680c17f032ea99a227	0	0	0	Fungi	Ascomycota	Eurotiomycetes	Chaetothyriales	Herpotrichiellaceae	Cladophialophora		Ascomycota
UP	09e26f0efcb40f7e850137a69279506750220ae0	0.1	0	0	Fungi	Ascomycota	Dothideomycetes	Pleosporales				Ascomycota
UP	09e3ce3f5ba092a5dcd727eae88565c6a2fcb4fc	0	0	0.133333	Fungi	Ascomycota	Sordariomycetes	Hypocreales				Ascomycota
UP	09eaf6cf5d3260a91023c771a0abfff7bd47b629	0.0333333	0.103448	0	Fungi	Ascomycota	Dothideomycetes	Pleosporales	Pleosporaceae			Ascomycota
UP	09f11eba8d34ae6732b9aa191fffc50f4bd91497	0.0333333	0	0	Fungi	Basidiomycota	Cystobasidiomycetes	Erythrobasidiales				Basidiomycota
UP	09fe70ff49abec80dfa8a08d9ba5859e4c15da53	0.0666667	0	0	Fungi	Basidiomycota	Agaricomycetes	Russulales	Stereaceae	Stereum	Stereum sanguinolentum	Basidiomycota
UP	0a0f44aeb8e66dec171728d15d09b6facb6e82b8	0	0.0344828	0	Fungi	Ascomycota	Eurotiomycetes	Mycocaliciales	Mycocaliciaceae	Mycocalicium	Mycocalicium subtile	Ascomycota
UP	0a16679fd29403b4f356dd153f7947084d728671	0.0333333	0	0	Fungi	Ascomycota	Leotiomycetes	Helotiales	Vibrisseaceae	Phialocephala		Ascomycota
UP	0a1d79d44abe26d9ee2f51179eec168b2d552fad	0	0	0	Fungi	Ascomycota	Saccharomycetes	Saccharomycetales		Candida	Candida santamariae	Ascomycota
UP	0a1fde208ba995c3123195fd17ee02bc8d382467	0.0333333	0.0344828	0	Fungi	Basidiomycota	Tritirachiomycetes	Tritirachiales	Tritirachiaceae	Tritirachium	Tritirachium cinnamomeum	Basidiomycota
UP	0a2ca841d6ad26983dbaedf45563529ebbd9c1b4	0.1	0.0689655	0.0333333	Fungi	Basidiomycota	Agaricomycetes	Agaricales	Clavariaceae			Basidiomycota
UP	0a39d69354e3974da2073ba229377ecec448fd83	0.1	0.137931	0	Fungi	Ascomycota	Leotiomycetes	Helotiales	Hyaloscyphaceae	Gyoerffyella		Ascomycota
UP	0a39dd9293d7da35b90120ff94907aead3a037f2	0	0	0	Fungi	Basidiomycota	Agaricomycetes	Thelephorales	Thelephoraceae	Tomentella		Basidiomycota	EcM
UP	0a48cd7b95f41e52acd928717a4e610bbadec637	0.266667	0.206897	0.0333333	Fungi	Ascomycota	Sordariomycetes	Glomerellales	Reticulascaceae	Cylindrotrichum	Cylindrotrichum gorii	Ascomycota
UP	0a4eaf5b5dbe24c93340e224f82e004b572472ed	0	0.0344828	0.0333333	Fungi	Ascomycota	Sordariomycetes	Chaetosphaeriales				Ascomycota
UP	0a576b66f00bd996772ae0f7ac13ecdf8518a693	0	0	0	Fungi	Ascomycota	Eurotiomycetes	Chaetothyriales				Ascomycota
UP	0a5aeb3b2182e19d006443777bb8841942dd6eac	0	0.0689655	0	Fungi	Basidiomycota	Agaricomycetes	Cantharellales	Ceratobasidiaceae	Ceratobasidium		Basidiomycota
UP	0a5dd766ffb02c80c175298e7165f3eb420be731	0	0	0	Fungi	Ascomycota	Leotiomycetes	Helotiales	Myxotrichaceae	Oidiodendron		Ascomycota
UP	0a70ea237ffc42448246164a58fe8e5aa91cb059	0.0333333	0	0	Fungi	Mortierellomycota	Mortierellomycetes	Mortierellales	Mortierellaceae	Mortierella		Mortierellomycota
UP	0a712a500470fe57ef79aa3d68d69cc82409d99a	0	0	0.0333333	Fungi	Ascomycota						Ascomycota
UP	0a8b8f5c6ff603fe4e3bc02f47921a5c622075f1	0	0	0	Fungi	Ascomycota	Dothideomycetes	Capnodiales				Ascomycota
UP	0a9416824d8b598903ac0e9a29fc0a1dbb104d6a	0	0	0	Fungi	Ascomycota	Leotiomycetes	Helotiales	Helotiaceae			Ascomycota
UP	0aa382e9edbdc6581e78fe2f70dbf96046f7aee0	0.0333333	0.206897	0	Fungi	Ascomycota	Sordariomycetes	Hypocreales				Ascomycota
UP	0abc756239dee64b4c1b9bf4fbeb5961f4107549	0	0.103448	0	Fungi	Ascomycota	Leotiomycetes	Helotiales	Leotiaceae			Ascomycota
UP	0ac2b4ad7e04bab9f0c5a77e899895f67d874236	0	0	0	Fungi	Basidiomycota	Agaricomycetes	Agaricales	Psathyrellaceae	Kauffmania	Kauffmania larga	Basidiomycota
UP	0ac9880ce1a2f4bc77d4c23cea81d787bac93204	0	0	0	Fungi	Ascomycota	Leotiomycetes	Helotiales				Ascomycota
UP	0ad668b8c896563d1f9f0791b050882584bee409	0.0333333	0	0	Fungi	Basidiomycota	Agaricomycetes	Thelephorales	Thelephoraceae			Basidiomycota
UP	0ad9d5580edb37ee717397b93f58250af103f449	0.0333333	0.103448	0	Fungi	Ascomycota	Leotiomycetes	Phacidiales	Phacidiaceae			Ascomycota
UP	0adcdbf1f75de3383de181bea57f6eed3ddc5098	0	0.103448	0.5	Fungi	Ascomycota	Leotiomycetes	Helotiales	Hyaloscyphaceae	Hyaloscypha	Hyaloscypha aureliella	Ascomycota
UP	0adfc41b8c194f7f571587a3569d142c54eec6c2	0	0	0	Fungi	Ascomycota	Pezizomycetes	Pezizales	Helvellaceae	Helvella	Helvella lacunosa	Ascomycota	EcM
UP	0ae25529e5bd4a219001b32edd6b766affc4cf36	0	0	0	Fungi	Basidiomycota	Agaricomycetes	Cantharellales				Basidiomycota
UP	0aed09cddbfac43d8b5e8866c4c51c566d7017a9	0	0	0	Fungi	Ascomycota	Sordariomycetes	Hypocreales				Ascomycota
UP	0aff2164b23706d4e7f2c174032f530578e45c5a	0	0	0.0333333	Fungi	Rozellomycota						Other phyla
UP	0b039810fc3ce00f53d4b2f7fc0671e2e811ba17	0	0	0.0333333	Fungi	Zoopagomycota	Zoopagomycetes	Zoopagales	Piptocephalidaceae	Syncephalis		Other phyla
UP	0b07bf190c56fba9d360de3521fd0131bc4ad0e4	0	0	0	Fungi	Basidiomycota	Agaricomycetes	Russulales	Auriscalpiaceae	Lentinellus	Lentinellus ursinus	Basidiomycota
UP	0b1ea57de5dac9b2c530a0bbc635bc00a0b6dd09	0.0333333	0	0	Fungi	Rozellomycota						Other phyla
UP	0b21f9bfd9ec513e89fa9989d028779a11755196	0.0333333	0.482759	0.3	Fungi	Mucoromycota	Umbelopsidomycetes	Umbelopsidales	Umbelopsidaceae	Umbelopsis	Umbelopsis isabellina	Mucoromycota
UP	0b26b9dd5e8e0b5e9588b4d97c042537824a2280	0	0.0344828	0	Fungi	Ascomycota	Leotiomycetes	Helotiales		Volucrispora	Volucrispora graminea	Ascomycota
UP	0b284eb1bb419b8117a8ec4ab3d0b92065698549	0	0.0344828	0	Fungi	Basidiomycota	Spiculogloeomycetes	Spiculogloeales				Basidiomycota
UP	0b381dae56ff17a2ea561ac3eeeaa36f16166295	0.233333	0.172414	0.0333333	Fungi	Ascomycota	Dothideomycetes	Pleosporales				Ascomycota
UP	0b46890fc9972579705d3f5d62875cf38d45fffd	0	0	0	Fungi	Ascomycota	Leotiomycetes	Helotiales	Helotiaceae			Ascomycota
UP	0b5058f14e75ac8ad2b83a1b7d10c5dc20059c27	0	0.0689655	0	Fungi	Basidiomycota	Agaricomycetes	Auriculariales				Basidiomycota
UP	0b559069464a11d0da39c693129ea79a68250bea	0	0	0	Fungi	Basidiomycota	Agaricomycetes	Agaricales	Tricholomataceae	Hydropus	Hydropus marginellus	Basidiomycota
UP	0b5cd4930b58a4a67f5f7ec0d03e1deb8ea5be6e	0	0	0	Fungi	Basidiomycota	Agaricomycetes	Agaricales	Agaricaceae	Lepiota		Basidiomycota
UP	0b5e9aba9f788881c8d50be02f719784eb168236	0.0333333	0	0	Fungi	Glomeromycota	Paraglomeromycetes	Paraglomerales				Other phyla
UP	0b65d74ed2f5eb4b8736cb12041915b19cbf9ee7	0.0333333	0.0344828	0	Fungi	Basidiomycota	Agaricomycetes	Trechisporales	Hydnodontaceae	Trechispora		Basidiomycota
UP	0b6aeaa315680e9e3105338340f577a5c7e05085	0.0666667	0.0344828	0	Fungi	Basidiomycota	Agaricomycetes	Agaricales	Crepidotaceae	Crepidotus		Basidiomycota
UP	0b6af20da62e93af04c2bea298102a84dc4710c9	0	0	0	Fungi	Basidiomycota	Agaricomycetes	Agaricales	Inocybaceae	Inocybe		Basidiomycota	EcM
UP	0b6b84c0aff7af1ffdee8c8c7293487c6788beb7	0	0	0	Fungi	Basidiomycota	Microbotryomycetes					Basidiomycota
UP	0b71e7e23de388f703a86ea108a99e84253d7ad5	0	0	0	Fungi	Basidiomycota	Agaricomycetes	Agaricales				Basidiomycota
UP	0b873704518fce7fa4f322503efc172d27e8ed0b	0	0	0	Fungi	Basidiomycota	Agaricomycetes	Sebacinales	Serendipitaceae	Serendipita		Basidiomycota
UP	0b8b02b43895ba9c5e12e9f8b945ee3d14191b63	0	0	0.0666667	Fungi	Mortierellomycota	Mortierellomycetes	Mortierellales	Mortierellaceae	Mortierella		Mortierellomycota
UP	0b8db53a67caaab3dfbbf7352b334aac3c1fe4b6	0	0	0	Fungi	Ascomycota	Dothideomycetes	Capnodiales				Ascomycota
UP	0ba09777ab6c3c45a28a92f7b3d7ac7a1c7ccb9f	0.0666667	0.0689655	0	Fungi	Ascomycota	Dothideomycetes	Mytilinidiales	Mytilinidiaceae	Lophium		Ascomycota
UP	0baa37fa7deb42690506436a6925ce280ecc1de4	0.133333	0.103448	0	Fungi	Basidiomycota	Agaricomycetes	Russulales	Russulaceae	Russula	Russula subfoetens	Basidiomycota	EcM
UP	0bb4e958bbfbeb0bb6a81a12736657671fb87ee4	0.133333	0.448276	0.166667	Fungi	Ascomycota	Leotiomycetes	Helotiales				Ascomycota
UP	0bb8e219e8cd531bc5c7fb5d372d046c9dc517a0	0.0666667	0	0	Fungi	Basidiomycota	Agaricostilbomycetes	Agaricostilbales				Basidiomycota
UP	0bc49c7bfa8c91998ee23e0f0a13c9716cc8f0be	0	0	0	Fungi	Basidiomycota	Tremellomycetes	Tremellales				Basidiomycota
UP	0bcd19a5c1f9fdfcd39f1c4f2cd87226f53cb4d9	0.0333333	0	0	Fungi	Basidiomycota	Agaricomycetes	Agaricales	Tricholomataceae	Cantharellopsis	Cantharellopsis prescotii	Basidiomycota
UP	0bd8486be76b935e59e0bb3fd629e56ed5f55998	0	0	0.0333333	Fungi	Basidiomycota	Tremellomycetes					Basidiomycota
UP	0be7091bb965759eef66adcc08dbc848cf90184f	0.0333333	0.0344828	0	Fungi	Ascomycota	Leotiomycetes	Helotiales				Ascomycota
UP	0bef24564199b298514a34c7919103a92f23179c	0	0	0.0333333	Fungi	Basidiomycota	Agaricomycetes	Hymenochaetales				Basidiomycota
UP	0c0143e7a34befe837e28e025a05a008f9f2b8e1	0	0	0	Fungi	Mortierellomycota	Mortierellomycetes	Mortierellales	Mortierellaceae	Mortierella	Mortierella basiparvispora	Mortierellomycota
UP	0c0b68de20228fbfec09d80ae0b4657a53886b4b	0	0.0344828	0	Fungi	Ascomycota	Pezizomycetes					Ascomycota
UP	0c0e0763152292e8a7baf22fa4dacd4f09a76c21	0	0.0689655	0	Fungi	Ascomycota	Leotiomycetes	Helotiales				Ascomycota
UP	0c2e32a92f0b607a4b82e0dce7b5330ab917684e	0.1	0.0689655	0	Fungi	Ascomycota	Sordariomycetes	Xylariales	Amphisphaeriaceae	Seimatosporium	Seimatosporium lichenicola	Ascomycota
UP	0c2f6db653eb260b8e3443d2b64c26a64e788794	0.1	0.0689655	0	Fungi	Ascomycota	Lecanoromycetes			Sarea	Sarea resinae	Ascomycota
UP	0c32e156b0594d3d0f8f6ae84ebeda0c33d2e6c2	0	0.0344828	0	Fungi	Basidiomycota	Agaricomycetes	Corticiales	Corticiaceae	Corticium	Corticium nespori	Basidiomycota
UP	0c333e229a27b4058e4b1992b76824bbf7b396a4	0	0.0344828	0	Fungi	Ascomycota	Dothideomycetes	Capnodiales	Teratosphaeriaceae	Elasticomyces	Elasticomyces elasticus	Ascomycota
UP	0c3609efbc82d757b01565c91d94273daa94c3fe	0.1	0.0689655	0	Fungi	Basidiomycota	Agaricomycetes	Thelephorales	Thelephoraceae	Tomentella	Tomentella coerulea	Basidiomycota	EcM
UP	0c467ab55618692677b85e484940afdb6c9d670d	0	0	0	Fungi	Basidiomycota	Agaricomycetes	Agaricales	Psathyrellaceae			Basidiomycota
UP	0c47e2343cbae67a544d69133f676e355d1d2961	0	0	0	Fungi	Basidiomycota	Agaricomycetes	Boletales	Suillaceae	Suillus	Suillus grevillei	Basidiomycota	EcM
UP	0c4afa7923edf3d8bdf447f9978aed046652882e	0	0	0	Fungi	Basidiomycota	Agaricomycetes	Cantharellales	Clavulinaceae			Basidiomycota
UP	0c55e72fa36cdef3261cd77f258939b1fcc5f4bb	0.0666667	0.103448	0.0666667	Fungi	Ascomycota	Leotiomycetes	Helotiales	Helotiaceae	Collophora		Ascomycota
UP	0c594d5fefe0a8d5b5169026d4ef54af535c830e	0.1	0	0	Fungi	Ascomycota	Sordariomycetes	Hypocreales	Hypocreaceae	Trichoderma	Trichoderma foliicola	Ascomycota
UP	0c663bfcae340732cd87acebce0c60e7b5709a51	0.0333333	0.0689655	0	Fungi	Ascomycota	Pezizomycetes	Pezizales	Pyronemataceae	Wilcoxina	Wilcoxina rehmii	Ascomycota	EcM
UP	0c68ad7d0e64f983bfed894b90d75171dd0b47d1	0.0333333	0.0689655	0	Fungi	Basidiomycota	Agaricomycetes	Russulales	Hericiaceae	Scytinostromella	Scytinostromella heterogenea	Basidiomycota
UP	0c6dd1fc2efde2b99661718715eba75c92586352	0	0	0	Fungi	Basidiomycota	Agaricomycetes	Polyporales	Fomitopsidaceae	Fibroporia	Fibroporia vaillantii	Basidiomycota
UP	0c7268944d8f3ba70566ef4317e318fce1c2a155	0	0	0.0333333	Fungi	Ascomycota						Ascomycota
UP	0c7bda072283cfc6e89bb554019c9b9b90ebd66e	0.0333333	0.0689655	0	Fungi	Ascomycota	Sordariomycetes	Hypocreales	Hypocreaceae	Hypomyces	Hypomyces succineus	Ascomycota
UP	0c8365e5a1de46ded34800197d5bcbf789da1e2b	0.133333	0.0689655	0	Fungi	Ascomycota	Leotiomycetes					Ascomycota
UP	0c8b72fa5f37e1a0a99b2fa40096cfeb860f6db5	0	0	0	Fungi	Basidiomycota	Agaricomycetes	Thelephorales	Thelephoraceae	Thelephora	Thelephora terrestris	Basidiomycota	EcM
UP	0c9b9a8986b3b68e2bbc722daa438b32377e4481	0	0	0.0333333	Fungi	Basidiomycota	Agaricomycetes	Trechisporales	Hydnodontaceae	Luellia		Basidiomycota
UP	0ca72c1bad8af9f36a74a65db81f8e4342bdb998	0	0.0344828	0	Fungi	Basidiomycota	Agaricomycetes	Cantharellales	Clavulinaceae	Membranomyces		Basidiomycota	EcM
UP	0caf24e00d07f5c6f7a083ae23f4644d4675f85a	0	0.0344828	0.1	Fungi	Ascomycota	Orbiliomycetes	Orbiliales	Orbiliaceae	Orbilia		Ascomycota
UP	0cb3bea8052d19f9bf3ae4bc3a9ce0cd377d3973	0.0666667	0	0	Fungi	Basidiomycota	Agaricomycetes	Polyporales	Phanerochaetaceae	Bjerkandera	Bjerkandera adusta	Basidiomycota
UP	0cc2f4f49b54d7c06ca41aae184aa70148de366d	0.1	0.137931	0	Fungi	Basidiomycota	Tremellomycetes	Filobasidiales	Filobasidiaceae	Filobasidium	Filobasidium wieringae	Basidiomycota
UP	0cc4ebec8e23c0372986b8159fc3dc9cac46bcd6	0.633333	0.862069	0.1	Fungi	Basidiomycota	Agaricomycetes	Agaricales	Tricholomataceae	Mycena	Mycena pura	Basidiomycota
UP	0cd9bf3445b6b00ae81e52cb8e5f8a4b776f6b16	0.166667	0.103448	0	Fungi	Ascomycota	Leotiomycetes	Helotiales	Myxotrichaceae	Oidiodendron	Oidiodendron chlamydosporicum	Ascomycota
UP	0ce634875a6de1c235132b453755e5747ded85db	0	0.0344828	0.0333333	Fungi	Ascomycota	Pezizomycetes	Pezizales	Discinaceae	Gyromitra	Gyromitra esculenta	Ascomycota
UP	0ce69d13497990474c1f97f5c2300bdc53e942c9	0	0	0	Fungi	Basidiomycota						Basidiomycota
UP	0ce8e42a8c2da44c7b9c64860b1df511c385ff4f	0	0	0	Fungi	Basidiomycota	Tremellomycetes					Basidiomycota
UP	0cef602c77d5a6462e59d4dbfe06d027dcedf09e	0	0	0	Fungi	Basidiomycota	Agaricomycetes	Trechisporales	Hydnodontaceae	Trechispora		Basidiomycota
UP	0cfd3a3630d62456ccd4e4557399f0d934a7a4ba	0.0666667	0.0689655	0	Fungi	Olpidiomycota	Olpidiomycetes	Olpidiales	Olpidiaceae	Olpidium	Olpidium brassicae	Other phyla
UP	0d0bdd4b5e1c23159fdf4cdd084ce3df03157077	0	0	0	Fungi	Monoblepharomycota	Monoblepharidomycetes					Other phyla
UP	0d154dff08263cc4f3953dfbfebfc21c6b50833d	0.3	0.137931	0.0333333	Fungi	Ascomycota	Leotiomycetes	Helotiales				Ascomycota
UP	0d1d37f3c8fe80028a6f7bc93485971e07f49054	0.133333	0.517241	0.166667	Fungi	Ascomycota	Eurotiomycetes	Chaetothyriales	Herpotrichiellaceae			Ascomycota
UP	0d2254642500770c8ff2de4a9a017f3c294092b7	0	0.0344828	0	Fungi	Basidiomycota	Agaricomycetes	Agaricales	Cortinariaceae	Gymnopilus	Gymnopilus liquiritiae	Basidiomycota
UP	0d2aca742a2b116002ea18565f6e1037ce4ed5d3	0.0333333	0.103448	0.1	Fungi	Basidiomycota	Agaricomycetes	Atheliales	Atheliaceae	Tylospora	Tylospora fibrillosa	Basidiomycota	EcM
UP	0d35d473519866638ee4433c079fb2e632cab8bb	0	0.0344828	0	Fungi	Ascomycota	Leotiomycetes	Helotiales	Dermateaceae			Ascomycota
UP	0d3b5892bd54917520da02c31dd21f9827ef60fb	0.0333333	0	0	Fungi	Basidiomycota	Microbotryomycetes	Leucosporidiales				Basidiomycota
UP	0d3cc14b62e7ee41bc71d17fac23f24ce0702a84	0.0333333	0.103448	0.0333333	Fungi	Ascomycota	Sordariomycetes	Coniochaetales	Coniochaetaceae	Coniochaeta		Ascomycota
UP	0d4811a25a2c4818797d5144f27f8b5ca206486d	0.0333333	0.0344828	0	Fungi	Basidiomycota	Microbotryomycetes		Chrysozymaceae	Slooffia		Basidiomycota
UP	0d5717ab5c277656a90428c5ef2a2b01f063b62c	0.0333333	0.172414	0	Fungi	Ascomycota	Dothideomycetes	Pleosporales	Pleosporaceae	Sporidesmiella		Ascomycota
UP	0d5bedd4e8de828d53a13fd92813510032977f65	0.0666667	0	0	Fungi	Ascomycota						Ascomycota
UP	0d5ff62273bafe1701e25c4d71d0ef7139eb276b	0.0333333	0.0344828	0	Fungi	Chytridiomycota	Spizellomycetes	Spizellomycetales				Other phyla
UP	0d61756741aa411bb4b71a140db42bc12606b83d	0.1	0.137931	0	Fungi	Chytridiomycota	Spizellomycetes	Spizellomycetales				Other phyla
UP	0d6e0538aac67d0066a69e61281ff529e13f60b5	0	0	0	Fungi	Basidiomycota	Agaricomycetes	Boletales	Paxillaceae	Paxillus	Paxillus involutus	Basidiomycota	EcM
UP	0d74190f726f21bfd35b34c21323812f370e4a14	0.0333333	0	0	Fungi	Ascomycota	Leotiomycetes	Helotiales				Ascomycota
UP	0d94cfe933d435626f2101a90b088d6d8e133ea3	0.0666667	0.103448	0	Fungi	Ascomycota	Leotiomycetes	Helotiales	Leotiaceae			Ascomycota
UP	0da1aa1d9b9287ee6a2062c7bebde094f8c91976	0	0	0	Fungi	Chytridiomycota	Rhizophydiomycetes	Rhizophydiales				Other phyla
UP	0da20c9c7b97000c1b9332a7b9634c2eea787ac9	0	0.0344828	0	Fungi	Basidiomycota	Agaricomycetes	Agaricales	Tricholomataceae	Clitocybe		Basidiomycota
UP	0db4aa08993ebf88d8b8032cb6f20227e73f2dc6	0	0	0	Fungi	Ascomycota	Sordariomycetes	Hypocreales				Ascomycota
UP	0dc91e5284f37e9781f97b153c55b0ce07e3adfe	0	0	0	Fungi							Other phyla
UP	0ddb4bd07f5e845a772dcf661674af9f045bc73a	0.466667	0.344828	0	Fungi	Ascomycota	Leotiomycetes	Helotiales	Hyaloscyphaceae	Hyaloscypha	Hyaloscypha finlandica	Ascomycota
UP	0ddc1c7cdc0446386d869f62cadf97205881ba7d	0.1	0.172414	0	Fungi	Chytridiomycota	Rhizophydiomycetes	Rhizophydiales				Other phyla
UP	0e118fb3bc72310bd3afb8ba419c5fc12c2368a3	0	0	0	Fungi	Basidiomycota	Microbotryomycetes		Chrysozymaceae	Pseudohyphozyma		Basidiomycota
UP	0e1e10e2fbb49adeef1ce2bfb17929bf767a8820	0.1	0.0689655	0	Fungi	Ascomycota	Leotiomycetes	Helotiales	Helotiaceae			Ascomycota
UP	0e2b94cfce546629766d5fd963dccd5e2078b381	0.133333	0.0344828	0	Fungi	Ascomycota	Pezizomycetes	Pezizales	Pyronemataceae	Scutellinia	Scutellinia crinita	Ascomycota
UP	0e2e74ee1c0065410cf18dea5e026b2aff283168	0.0333333	0.0344828	0	Fungi	Basidiomycota	Agaricomycetes	Agaricales	Inocybaceae	Inocybe		Basidiomycota	EcM
UP	0e33059c5f42e86d6ce6b65c3553f3238f5705c7	0	0	0	Fungi	Ascomycota	Leotiomycetes	Helotiales	Hyaloscyphaceae	Proliferodiscus	Proliferodiscus alboviridis	Ascomycota
UP	0e3a551af506c20e51c1be50b4c2382fb48ef70e	0.166667	0.206897	0.0333333	Fungi	Basidiomycota	Agaricomycetes	Trechisporales				Basidiomycota
UP	0e3ad73973963ab419edbb443f792bf3f802cc6b	0	0	0	Fungi	Ascomycota	Leotiomycetes	Helotiales	Myxotrichaceae	Oidiodendron		Ascomycota
UP	0e401b302998acfe9ec50360ee3c4344be7fc991	0.233333	0.103448	0	Fungi	Rozellomycota						Other phyla
UP	0e44142d0019dd3ca564f93ec6691331e4d09f97	0.0333333	0.0344828	0	Fungi	Basidiomycota	Agaricomycetes	Agaricales	Tricholomataceae	Ripartites	Ripartites tricholoma	Basidiomycota
UP	0e50e2683b47f97a7e51b3d08f1e89d6e6591fc3	0.133333	0.137931	0	Fungi	Ascomycota	Leotiomycetes	Rhytismatales				Ascomycota
UP	0e60f6f123d42ca00ccf713ac812203b4c99bef7	0.0333333	0	0	Fungi	Ascomycota						Ascomycota
UP	0e613ee356659d641c6bb12a9f43935adf98da61	0	0	0	Fungi	Basidiomycota	Agaricomycetes	Agaricales	Agaricaceae	Lepiota		Basidiomycota
UP	0e6756e4ea354e047a8ddc0dc2eeaeec752a9d65	0	0	0	Fungi	Ascomycota	Sordariomycetes	Sordariales				Ascomycota
UP	0e6c0ec500603063358eb1d1bf78ba50da31bfb3	0.0333333	0	0	Fungi	Ascomycota	Orbiliomycetes					Ascomycota
UP	0e6d24abc9ca4393e05a74863f777341aa7f40fe	0	0.0344828	0	Fungi	Mucoromycota	Endogonomycetes	Endogonales	Endogonaceae	Endogone		Mucoromycota	EcM
UP	0e907f35367e07bc3442b428cf930f40952a80ec	0.0666667	0.206897	0.0333333	Fungi	Basidiomycota	Agaricomycetes	Agaricales	Entolomataceae	Entoloma	Entoloma lampropus	Basidiomycota
UP	0ea2aa2838f9752267817a7ae7b3e47799dd3409	0	0	0	Fungi	Basidiomycota	Agaricomycetes	Agaricales	Strophariaceae	Pholiota		Basidiomycota
UP	0ea94138c0a785507a6ce8dd5562ecea8c119ae4	0	0.0344828	0	Fungi	Ascomycota	Eurotiomycetes	Chaetothyriales	Herpotrichiellaceae			Ascomycota
UP	0eb6311b72d4743fcb6319e9c5a07ab238d7ccc0	0.0333333	0	0	Fungi	Basidiomycota	Agaricomycetes	Agaricales	Inocybaceae	Inocybe		Basidiomycota	EcM
UP	0ebae98f07c4a0954434cfc0f8db18f45db265c9	0.0666667	0	0	Fungi	Ascomycota	Dothideomycetes	Venturiales	Venturiaceae			Ascomycota
UP	0ecbb81e6354ab0a8af1d3e9fad30bcf5f56242c	0.0333333	0.0344828	0.0666667	Fungi	Basidiomycota	Agaricomycetes	Polyporales	Meruliaceae	Ceraceomyces	Ceraceomyces serpens	Basidiomycota
UP	0ecf36a4a5c0794a90fae0821223f2e99fa5b7d7	0.166667	0.0689655	0	Fungi	Ascomycota	Pezizomycetes	Pezizales	Pyronemataceae	Trichophaea		Ascomycota	EcM
UP	0edcd5bf544e2fb86d0b52f7df7afcea0a657f29	0	0	0	Fungi	Ascomycota	Sordariomycetes	Sordariales				Ascomycota
UP	0edd852c4a359bbed78ed21b65ba1241590a41f1	0.166667	0.0689655	0	Fungi	Chytridiomycota	Spizellomycetes	Spizellomycetales				Other phyla
UP	0eebc7aed3a9de3d52c84b7c8e4ce6fa1be74ef4	0	0	0.0333333	Fungi	Basidiomycota	Tritirachiomycetes	Tritirachiales	Tritirachiaceae	Paratritirachium		Basidiomycota
UP	0eec73e9a1f804fffaa220099dd2a0cdd564b2f8	0.0333333	0	0	Fungi	Mucoromycota	Mucoromycetes	Mucorales				Mucoromycota
UP	0eede0d25c8e59dfe022507428b75c925fcaf0c0	0.0333333	0.0344828	0	Fungi	Glomeromycota	Glomeromycetes	Glomerales	Claroideoglomeraceae			Other phyla
UP	0eedf0685cbd226df7c311f367b2f50271d79c71	0	0	0.2	Fungi	Ascomycota	Leotiomycetes	Helotiales	Hyaloscyphaceae	Hyaloscypha		Ascomycota
UP	0ef0bfc965412d61387e1ef290e7563aafee9ac1	0	0.103448	0	Fungi	Basidiomycota	Agaricomycetes	Agaricales	Tricholomataceae	Mycena		Basidiomycota
UP	0ef4eceabf54117fe51e4237b032024096e7300a	0	0	0	Fungi	Basidiomycota	Agaricomycetes	Agaricales	Cortinariaceae	Cortinarius	Cortinarius allutus	Basidiomycota	EcM
UP	0f090d8e799070a5acf69dfd8cb6af86d189ebf1	0.3	0.310345	0.0666667	Fungi	Basidiomycota	Agaricomycetes	Agaricales	Hydnangiaceae	Laccaria		Basidiomycota	EcM
UP	0f24278e13f3fcc0268c6edad1d746d10733c593	0.0666667	0.103448	0	Fungi	Basidiomycota	Agaricomycetes	Agaricales	Strophariaceae	Pholiota	Pholiota flammans	Basidiomycota
UP	0f39e80b314b4e8dd6675fd8f5a57811839c3f71	0	0	0.0333333	Fungi	Basidiomycota	Microbotryomycetes	Leucosporidiales				Basidiomycota
UP	0f5a0f6e798e8e8de045daebcb71a0d4e188fd1c	0	0.0344828	0	Fungi	Basidiomycota	Agaricomycetes	Atheliales	Atheliaceae	Piloderma	Piloderma bicolor	Basidiomycota	EcM
UP	0f678fef4690281bec555ebf2fa05fefe4a61da1	0.133333	0.172414	0.1	Fungi	Chytridiomycota	Spizellomycetes	Spizellomycetales				Other phyla
UP	0f8fbe69ccee40982d2d0c23be32d1e51eabb923	0	0	0	Fungi	Ascomycota	Leotiomycetes	Helotiales				Ascomycota
UP	0f9081416d2595ce52cb9614aa46c8c6b80964f8	0.0333333	0.0689655	0	Fungi	Ascomycota	Dothideomycetes	Capnodiales		Arthrocatena	Arthrocatena tenebrio	Ascomycota
UP	0f964252ee6eed77860f07d82dc63e5ae1c3ac4f	0	0	0	Fungi	Ascomycota	Sordariomycetes	Sordariales				Ascomycota
UP	0f976c0f63e236285b7dc0afe6a1703a3a16e169	0.0666667	0	0	Fungi	Basidiomycota	Agaricomycetes	Agaricales	Cortinariaceae	Cortinarius		Basidiomycota	EcM
UP	0f9dea588864020427891f8ee484cf0de417f828	0.0666667	0	0	Fungi	Basidiomycota	Agaricomycetes	Sebacinales	Serendipitaceae			Basidiomycota
UP	0f9eb66495499e49f4fb46214a800393bfcc7baf	0.0333333	0.0344828	0	Fungi	Basidiomycota	Agaricomycetes	Boletales	Suillaceae	Suillus	Suillus granulatus	Basidiomycota	EcM
UP	0fadee1cb297d740d0be16fb4e840cca0c8ead6b	0.0666667	0.0344828	0	Fungi	Basidiomycota	Agaricomycetes	Agaricales	Bolbitiaceae	Conocybe	Conocybe macrospora	Basidiomycota
UP	0fb117a15049b0658b6e6f8cb0f463b1f8ea312a	0	0	0	Fungi	Basidiomycota	Agaricomycetes	Polyporales				Basidiomycota
UP	0fb757c07686d14ec9cc12ef12bc8f378e6bfb72	0.0666667	0	0	Fungi	Ascomycota	Sordariomycetes	Sordariales	Lasiosphaeriaceae	Lasiosphaeris		Ascomycota
UP	0fbd6c8eff36c43be421010b2be0a3e307ecbd38	0.0333333	0.0344828	0	Fungi	Ascomycota	Leotiomycetes	Helotiales	Helotiaceae			Ascomycota
UP	0fbe35c7ec26a726c2fe7050508ecbedf1c6e9c9	0	0	0	Fungi	Basidiomycota	Agaricomycetes	Agaricales	Cortinariaceae	Cortinarius	Cortinarius rigens	Basidiomycota	EcM
UP	0fbe4a56f00f08bdc2d83e38314ab156470b205a	0.0333333	0.0689655	0	Fungi	Ascomycota	Leotiomycetes					Ascomycota
UP	0fd18fa3e2e66305f0e9da249631407cb94ff360	0	0	0	Fungi	Ascomycota	Leotiomycetes	Helotiales		Spirosphaera	Spirosphaera minuta	Ascomycota
UP	0fd5f0159d2bb4dca714ab9f77349278675f96c8	0.133333	0.0689655	0	Fungi	Chytridiomycota						Other phyla
UP	0fd8091762f7e0dbd1dcf69792e094c39a5f2327	0.166667	0.241379	0	Fungi	Chytridiomycota	Spizellomycetes	Spizellomycetales				Other phyla
UP	0fdd44e2e0626faf9c13e9e7955e2c0389e58046	0.1	0.0344828	0	Fungi	Basidiomycota	Agaricomycetes	Boletales				Basidiomycota
UP	0fde809149567bb39c1d95e8ebffc239906dd4cb	0	0	0	Fungi	Ascomycota	Leotiomycetes	Helotiales				Ascomycota
UP	0fe400ffd3511c7957581e2e23499ea3e1c58012	0	0	0	Fungi	Ascomycota	Leotiomycetes	Helotiales				Ascomycota
UP	0fe78de6fe737df750d6ec309de0961c5f71358f	0	0	0	Fungi	Basidiomycota	Agaricomycetes	Agaricales	Psathyrellaceae	Psathyrella	Psathyrella pennata	Basidiomycota
UP	0fee72c407c19026e18185eb82f91deb6b9fad24	0	0.0344828	0	Fungi	Basidiomycota	Agaricomycetes	Agaricales	Tricholomataceae			Basidiomycota
UP	0ff10a5665fcdb8a788e0e4e323db7e886f01bf2	0.233333	0.310345	0.0333333	Fungi	Ascomycota	Leotiomycetes	Helotiales	Helotiaceae	Stamnaria		Ascomycota
UP	100223588479d25b315ddceea1a57102b6e6fd84	0.0333333	0	0	Fungi	Basidiomycota	Agaricomycetes	Agaricales	Pluteaceae	Pluteus	Pluteus leucoborealis	Basidiomycota
UP	1004a2d872b73ca0b4a58b9cd422313a3a6b2142	0	0.137931	0.233333	Fungi	Basidiomycota	Agaricomycetes	Sebacinales	Sebacinaceae	Chaetospermum		Basidiomycota
UP	10194803c2a769c69a5af19c3228daa08f3daab0	0.0666667	0	0	Fungi	Ascomycota	Leotiomycetes					Ascomycota
UP	1038206b11755af0f5f30f674517a1e311ee908b	0.4	0.62069	0.0666667	Fungi	Basidiomycota	Agaricomycetes	Cantharellales	Ceratobasidiaceae	Rhizoctonia	Rhizoctonia butinii	Basidiomycota
UP	10389190b95e07ae58c7493d43f77d2540fd88a0	0.2	0.310345	0.0666667	Fungi	Basidiomycota	Agaricomycetes	Cantharellales	Ceratobasidiaceae	Ceratobasidium		Basidiomycota
UP	103d1f1f870112336ac6029920d8b0cb70fe9058	0	0	0	Fungi	Ascomycota	Eurotiomycetes	Chaetothyriales				Ascomycota
UP	1047efb60ce0f90590927875f0058f82f34cab52	0.533333	0.551724	0.0666667	Fungi	Mortierellomycota	Mortierellomycetes	Mortierellales	Mortierellaceae	Mortierella	Mortierella pseudozygospora	Mortierellomycota
UP	105263fe06e3d344e7e0ba286a9bd5a73c231c3a	0	0	0	Fungi	Basidiomycota	Exobasidiomycetes	Exobasidiales	Exobasidiaceae	Exobasidium	Exobasidium woronichinii	Basidiomycota
UP	105927933f466d62c91ad69be63061e4c2c106bf	0.166667	0.172414	0	Fungi	Basidiomycota	Agaricomycetes	Agaricales	Lycoperdaceae	Lycoperdon	Lycoperdon caudatum	Basidiomycota
UP	10615e8d050e331c6286307d3ae8d546facd3462	0	0	0	Fungi	Ascomycota	Lecanoromycetes	Lecanorales				Ascomycota
UP	106c5e4e437a967e12547c74511631f3ca086100	0.266667	0.241379	0	Fungi	Basidiomycota	Agaricomycetes	Cantharellales	Ceratobasidiaceae	Ceratobasidium		Basidiomycota
UP	1079aa4fbc464f180e70b4baf80c068d76bb0c70	0	0.0689655	0	Fungi	Basidiomycota	Agaricomycetes	Atheliales	Atheliaceae	Piloderma		Basidiomycota	EcM
UP	107b5ae1e159942c4ce7e4650d0419a24bc571a5	0	0	0.0333333	Fungi	Mortierellomycota	Mortierellomycetes	Mortierellales	Mortierellaceae	Mortierella		Mortierellomycota
UP	107e2384bb7bad802fbd69a84f62b0f43925b29d	0.166667	0.206897	0.1	Fungi	Ascomycota	Leotiomycetes	Helotiales	Helotiaceae	Crocicreas		Ascomycota
UP	1083f933605d8a169f1fd18d5007133dad306f58	0	0	0	Fungi	Ascomycota	Archaeorhizomycetes	Archaeorhizomycetales	Archaeorhizomycetaceae	Archaeorhizomyces		Ascomycota
UP	1087963005c83dfb218e320a35da1a3c7b8a0398	0.5	0.37931	0.0666667	Fungi	Ascomycota	Dothideomycetes	Pleosporales				Ascomycota
UP	108f2fbbd66fe4dfcbc5eb248dcdda18b81f18ff	0	0.0689655	0	Fungi	Ascomycota	Sordariomycetes	Hypocreales				Ascomycota
UP	1091905fe3fe9e58c51ce6add8b666f63fe992dc	0	0	0.0333333	Fungi	Basidiomycota	Dacrymycetes	Dacrymycetales	Dacrymycetaceae	Calocera	Calocera furcata	Basidiomycota
UP	109417f89e5218544e01717e670913d0b455e9a4	0	0	0.0666667	Fungi	Ascomycota	Sordariomycetes	Hypocreales	Nectriaceae	Fusarium		Ascomycota
UP	10a1700a66908ced629c7cfa2feac356d7b70d66	0.1	0	0	Fungi	Ascomycota	Leotiomycetes	Helotiales				Ascomycota
UP	10b9ca46c36a8054fc83d3d27cf960c671b11216	0.0666667	0.206897	0	Fungi	Ascomycota	Leotiomycetes	Helotiales	Helotiaceae	Mycosymbioces	Mycosymbioces mycenaphila	Ascomycota
UP	10bb79d56bc5f130b69abe8bebc4cea978ef3e96	0.133333	0.103448	0	Fungi	Basidiomycota	Agaricomycetes					Basidiomycota
UP	10c83debfcecf70a3ad307d8ffd5200e2270a4a2	0.233333	0.241379	0.0333333	Fungi	Basidiomycota	Agaricomycetes	Thelephorales	Thelephoraceae	Tomentella		Basidiomycota	EcM
UP	10d02ce845b9acc38e6c28143237e946aa74bc00	0	0.0344828	0	Fungi	Basidiomycota	Agaricomycetes	Trechisporales				Basidiomycota
UP	10d672c8c4c7309b5dc529573f9c81c12fb5c7b9	0	0	0	Fungi	Ascomycota	Leotiomycetes	Helotiales	Leotiaceae	Pezoloma	Pezoloma ericae	Ascomycota
UP	10f22f5b651ab7694b95b3303fb6f3af6a85dd46	0.0333333	0	0	Fungi	Ascomycota	Leotiomycetes	Helotiales				Ascomycota
UP	10f62912f61d08e7ed5f51827048a1cdb48c5a20	0.0333333	0	0	Fungi	Basidiomycota	Tremellomycetes					Basidiomycota
UP	10ff97549e0e7abf874c2004533b905ec44ffb78	0.233333	0.137931	0	Fungi	Basidiomycota	Agaricostilbomycetes	Agaricostilbales	Chionosphaeraceae			Basidiomycota
UP	110c3f060a34da9b32c7eb6f726516a2b36bdd35	0	0	0.0333333	Fungi	Ascomycota	Lecanoromycetes					Ascomycota
UP	112b84be42aebccefa9d0232c2a87e5281610a63	0.5	0.310345	0	Fungi	Ascomycota	Leotiomycetes	Helotiales				Ascomycota
UP	11449e85184c6bbcd1819c92607df45d81a3fb6f	0	0	0.0666667	Fungi	Basidiomycota	Agaricomycetes	Agaricales	Tricholomataceae	Tricholomopsis	Tricholomopsis decora	Basidiomycota
UP	114dafcb104e26526e3dec6c42ebaa70b1fd38ea	0	0	0	Fungi	Ascomycota						Ascomycota
UP	114ff3128f765d6ddd653e17d69101a9fdfe60b7	0.0333333	0	0	Fungi	Basidiomycota	Agaricomycetes	Gloeophyllales				Basidiomycota
UP	116751a3403b3a413863ccbd190c76310f06825c	0.0333333	0.137931	0	Fungi	Basidiomycota	Agaricomycetes	Agaricales	Tricholomataceae	Melanoleuca	Melanoleuca melaleuca	Basidiomycota
UP	11710690c8c4a227d7fab85007f8a70e1b6d4c2b	0	0	0	Fungi	Ascomycota	Leotiomycetes	Helotiales				Ascomycota
UP	119d9750b64854159639a9bb5fba304eec65a1db	0.233333	0.206897	0	Fungi	Ascomycota	Leotiomycetes	Phacidiales				Ascomycota
UP	11a235bc7fccaab420139ff8a117a95f434029ea	0	0.0344828	0	Fungi	Ascomycota	Leotiomycetes	Helotiales	Hyaloscyphaceae	Hyaloscypha		Ascomycota
UP	11a4d30f909abd06757256693333e595f81a3101	0.0333333	0.172414	0.0333333	Fungi	Basidiomycota	Agaricomycetes	Agaricales	Pluteaceae	Pluteus	Pluteus primus	Basidiomycota
UP	11a857989253fdcd9bf84f0feb75e873f7630b07	0	0	0	Fungi	Basidiomycota	Tremellomycetes	Filobasidiales	Filobasidiaceae	Filobasidium	Filobasidium oeirense	Basidiomycota
UP	11b3495860b6946360e5f7d4cca8c96e461ccfcc	0.0333333	0	0	Fungi	Ascomycota	Dothideomycetes	Capnodiales	Mycosphaerellaceae			Ascomycota
UP	11b5c0334f6a3627247e3db737ae88874dd6b177	0	0	0.1	Fungi	Basidiomycota	Agaricomycetes	Polyporales				Basidiomycota
UP	11c6c3695b4e96219cf8f9e5bad2e2b06c524c37	0	0	0.0333333	Fungi	Basidiomycota	Microbotryomycetes	Sporidiobolales	Sporidiobolaceae	Rhodotorula		Basidiomycota
UP	11da1ed7e92d57fb670dbde9ece3c3bdb2c840dd	0.266667	0.206897	0.0666667	Fungi	Ascomycota	Eurotiomycetes	Eurotiales	Aspergillaceae	Penicillium		Ascomycota
UP	11f167e1d80b13bc095eec84b27c5256245b587f	0.0666667	0	0	Fungi	Basidiomycota	Exobasidiomycetes	Exobasidiales	Exobasidiaceae	Exobasidium	Exobasidium bisporum	Basidiomycota
UP	11f9df5457881160eefc426fea87f37ebdd0e409	0	0	0	Fungi	Basidiomycota	Tremellomycetes	Tremellales				Basidiomycota
UP	11fcdc6243a10024f041190cd5cdd0991e491e55	0	0	0	Fungi	Basidiomycota	Agaricomycetes	Agaricales	Hygrophoraceae	Hygrophorus	Hygrophorus discoideus	Basidiomycota	EcM
UP	11fcfe85b4b6875edc13d0e8db524d065cc5b37a	0	0.0344828	0	Fungi	Ascomycota	Dothideomycetes					Ascomycota
UP	120686414005fb4d2bc428ed2e70dcdbd39765fe	0.0333333	0.241379	0	Fungi	Basidiomycota	Agaricomycetes	Agaricales	Inocybaceae	Inocybe	Inocybe rufoalba	Basidiomycota	EcM
UP	120c73b054a412510d70fed0fecef5a98e660b16	0	0	0	Fungi	Entomophthoromycota	Entomophthoromycetes	Entomophthorales				Other phyla
UP	121751e0e36902f1b5003bafcfe79cae90cb9738	0.233333	0.103448	0	Fungi	Ascomycota	Leotiomycetes	Helotiales	Sclerotiniaceae	Mycopappus	Mycopappus alni	Ascomycota
UP	121f1625ab9858a03b66c967d11b5fa25f5b290a	0	0	0	Fungi	Chytridiomycota	Lobulomycetes	Lobulomycetales				Other phyla
UP	1224328ac3983e59b21a73e093702593e78b30de	0	0	0	Fungi	Ascomycota	Archaeorhizomycetes	Archaeorhizomycetales	Archaeorhizomycetaceae	Archaeorhizomyces		Ascomycota
UP	12288009dff0e981dd60ba758805040e393ce5d4	0.1	0.137931	0	Fungi	Ascomycota	Leotiomycetes	Helotiales		Cadophora	Cadophora malorum	Ascomycota
UP	123c0f16351280331954b44ee340035d86ae9f54	0.166667	0.103448	0	Fungi	Ascomycota	Lecanoromycetes	Umbilicariales				Ascomycota
UP	12406ef4138f20b178ba3d43c17b96ef3a1ca829	0.0333333	0	0	Fungi	Basidiomycota	Agaricomycetes	Thelephorales	Thelephoraceae			Basidiomycota
UP	12435377edab3c76313c08ed6572af4712d64726	0.0333333	0	0	Fungi	Basidiomycota	Agaricomycetes	Agaricales				Basidiomycota
UP	125006eeeaa5114a6107acb0e9037111aaf5eadb	0.0333333	0.0344828	0	Fungi	Basidiomycota	Agaricomycetes	Agaricales	Porotheleaceae	Porotheleum	Porotheleum fimbriatum	Basidiomycota
UP	125f80e0580ec5505acfd82a56f2af2935d34587	0	0	0.0333333	Fungi	Chytridiomycota	Chytridiomycetes	Chytridiales				Other phyla
UP	12611411821950928bb3a54935625203e5109b69	0	0	0	Fungi	Basidiomycota	Agaricomycetes	Agaricales	Entolomataceae	Clitopilus	Clitopilus paxilloides	Basidiomycota
UP	1266d6742a5b31e8d827a3680cfcf56b917938c1	0	0	0.133333	Fungi	Ascomycota	Sordariomycetes	Hypocreales	Ophiocordycipitaceae			Ascomycota
UP	126c68a8b58a674d74410719d1d7ee888e4a5f2e	0	0	0.0333333	Fungi	Basidiomycota	Agaricomycetes	Thelephorales				Basidiomycota
UP	126f366e9a0809aa2636a7ab3cf824f3fb8a7dbe	0.0333333	0.0344828	0	Fungi	Basidiomycota	Agaricomycetes	Agaricales	Entolomataceae	Entoloma	Entoloma rhodocylix	Basidiomycota
UP	1276a2eafc1d7d9b8ad24827d4726f271d3395ec	0	0.0344828	0	Fungi	Ascomycota	Lecanoromycetes					Ascomycota
UP	127f1a1189cc5315cc308f71f5e6501ba3200e9f	0.1	0.0689655	0	Fungi	Ascomycota	Leotiomycetes	Helotiales	Hyaloscyphaceae	Phialea		Ascomycota
UP	129334e4bc411254f3f4e6c9b4fea2576feb6a66	0.0666667	0	0	Fungi	Basidiomycota	Agaricomycetes	Agaricales	Pluteaceae	Pluteus		Basidiomycota
UP	12a338207b979c7a9c72c23ab897efba9fc32369	0	0	0	Fungi	Ascomycota	Leotiomycetes	Helotiales				Ascomycota
UP	12a6e094e33bc2c9cf286bfde56fc73b90c26847	0.0333333	0	0	Fungi	Basidiomycota	Agaricomycetes	Russulales	Russulaceae	Lactarius	Lactarius lignyotus	Basidiomycota	EcM
UP	12aa3eb0c30c0f6fda7dae08318563da834e7acd	0	0	0	Fungi							Other phyla
UP	12b9c365617762998e06b29e56f5852fec2a0b52	0	0	0	Fungi	Ascomycota	Archaeorhizomycetes	Archaeorhizomycetales				Ascomycota
UP	12baf5e6e3c322a9bba4a2849ee41bc8bf876dfc	0.0333333	0.0344828	0	Fungi	Basidiomycota	Agaricomycetes					Basidiomycota
UP	12bfc817825ffe41aaf5e7c53a0e54bed801572c	0	0	0.0666667	Fungi	Basidiomycota	Microbotryomycetes					Basidiomycota
UP	12d85ff2d41b49359712a7e465598018a0029166	0	0	0.166667	Fungi	Ascomycota	Leotiomycetes	Helotiales	Helotiaceae	Claussenomyces	Claussenomyces atrovirens	Ascomycota
UP	12da767ea993bb433214aabe0b64960760e580c7	0	0	0.6	Fungi	Basidiomycota	Dacrymycetes	Dacrymycetales	Dacrymycetaceae	Dacrymyces	Dacrymyces ancyleus	Basidiomycota
UP	1314fe6e49f4081c5287a39cffea4308c7c2423e	0.133333	0.275862	0	Fungi	Basidiomycota	Agaricomycetes	Thelephorales	Thelephoraceae	Tomentella	Tomentella bryophila	Basidiomycota	EcM
UP	131b270de5ccf045600b969773f56b16ab33507f	0	0	0.166667	Fungi	Ascomycota	Archaeorhizomycetes	Archaeorhizomycetales	Archaeorhizomycetaceae	Archaeorhizomyces		Ascomycota
UP	1321745acce22d52f2a8272e5c45a9e6bbef12af	0	0.0344828	0.0333333	Fungi	Basidiomycota	Agaricomycetes	Agaricales				Basidiomycota
UP	13229b7fa667a420f651f5b1db548496c491eafd	0.0666667	0	0	Fungi	Basidiomycota	Agaricomycetes	Thelephorales	Thelephoraceae	Tomentella		Basidiomycota	EcM
UP	1325450f6778ca1c02c7b15b18c67053a9cbed8f	0.0666667	0.137931	0.0333333	Fungi	Ascomycota	Eurotiomycetes	Chaetothyriales	Herpotrichiellaceae	Capronia	Capronia semi-immersa	Ascomycota
UP	132fdafb94076bf5b65aed3722c56e596f189141	0.0333333	0.0344828	0.0333333	Fungi	Basidiomycota	Agaricomycetes	Agaricales	Inocybaceae	Inocybe		Basidiomycota	EcM
UP	13543c7b62f270b10aade5fc23f5bbcb990d42f2	0	0	0	Fungi	Neocallimastigomycota						Other phyla
UP	1356c5c62b455300bdeaf67fa00a9311e44a754b	0	0.0344828	0	Fungi	Ascomycota	Dothideomycetes	Pleosporales	Phaeosphaeriaceae	Phaeosphaeria		Ascomycota
UP	135b40debc2d67bba8e1d14558453ad74ca1092a	0	0	0	Fungi	Ascomycota	Leotiomycetes	Rhytismatales	Rhytismataceae			Ascomycota
UP	1364768a5de49cee25b0e49999c5d1cbcf0a8eea	0.0666667	0	0.0333333	Fungi	Basidiomycota	Tremellomycetes	Tremellales	Tremellaceae			Basidiomycota
UP	13756c52f3486ccd8b184a33249f113603f70907	0.0333333	0	0	Fungi	Ascomycota	Leotiomycetes					Ascomycota
UP	13845775cbaf69b42fc206cc2e1990d467f42f67	0.133333	0.172414	0	Fungi	Basidiomycota	Atractiellomycetes	Atractiellales	Phleogenaceae	Bourdotigloea	Bourdotigloea cerea	Basidiomycota
UP	13874dd08240cd8b66c6dc50ffb6fc7812c2e45e	0	0	0	Fungi	Ascomycota						Ascomycota
UP	138da9303067d5cc4574897d40dae1376ff3801a	0.133333	0.206897	0	Fungi	Ascomycota	Leotiomycetes	Helotiales	Helotiaceae			Ascomycota
UP	1394e1f57f1b3bdeab4eb979aac267486bd67bf7	0.5	0.482759	0.0666667	Fungi	Chytridiomycota						Other phyla
UP	13988cc09a7eff1a0c5cf3d5f6d53538f9b5099d	0	0	0.0333333	Fungi	Basidiomycota	Agaricomycetes	Agaricales	Tricholomataceae	Mycena	Mycena haematopus	Basidiomycota
UP	13a9b644a13c66ffa24a10e23c09378ca9407d50	0	0	0.0666667	Fungi	Ascomycota	Sordariomycetes	Chaetosphaeriales				Ascomycota
UP	13b5c281cf0f09c68bec1237dc84a3034e04231a	0	0.0344828	0.1	Fungi	Basidiomycota	Agaricomycetes	Hymenochaetales		Peniophorella		Basidiomycota
UP	13c1fa215136e56838f4e39f8846a5617eaf7b95	0.0333333	0	0	Fungi	Basidiomycota	Agaricomycetes	Agaricales	Cortinariaceae	Protoglossum	Protoglossum niveum	Basidiomycota	EcM
UP	13c6da912f29b7f1f597434b1d60dd5ae695a36a	0.433333	0.37931	0.0333333	Fungi	Basidiomycota	Agaricomycetes	Agaricales	Tricholomataceae	Mycena	Mycena amicta	Basidiomycota
UP	13cb521c72f4f46c7bef294f772d6375bd0ee90b	0.0666667	0	0	Fungi	Ascomycota	Dothideomycetes					Ascomycota
UP	13ce9f4ebd9b784dc52d3d5cdf207e93dfd6a571	0.0333333	0.137931	0	Fungi	Basidiomycota	Agaricomycetes	Agaricales	Cortinariaceae	Cortinarius	Cortinarius praestigiosus	Basidiomycota	EcM
UP	13cecaf5b49852c970b91f64bcfb086fd6a4f15c	0	0	0	Fungi	Basidiomycota	Spiculogloeomycetes	Spiculogloeales				Basidiomycota
UP	13f201da85a5d8041a101caac83c584e04d4e901	0	0.0689655	0	Fungi	Ascomycota	Eurotiomycetes	Chaetothyriales				Ascomycota
UP	13f817ff6f36bd98520ef3924024b6629d308a2e	0	0	0	Fungi	Basidiomycota	Microbotryomycetes		Chrysozymaceae	Pseudohyphozyma		Basidiomycota
UP	140bbb6a2b061954a492db6cfdca83da36f987a5	0.0666667	0.0689655	0	Fungi	Ascomycota	Leotiomycetes	Helotiales				Ascomycota
UP	141485d0562264d819230ac255e829a73e8470af	0.266667	0.37931	0	Fungi	Ascomycota	Leotiomycetes	Helotiales	Vibrisseaceae	Phialocephala	Phialocephala piceae	Ascomycota
UP	1416d57f2a8eeb2cf6de40a95f87974f75db6cfd	0.0333333	0	0	Fungi							Other phyla
UP	1417c66cee45ddedbb716d688e9e0abd65e48d5d	0.366667	0.275862	0	Fungi	Ascomycota						Ascomycota
UP	141a5dd0133b87e6ba9fc07de3fdf4de6daebe5d	0	0	0	Fungi	Rozellomycota						Other phyla
UP	142ba28506bde8300309285b99dfe40e9dc4d6db	0.0333333	0.0689655	0	Fungi	Mortierellomycota	Mortierellomycetes	Mortierellales	Mortierellaceae	Mortierella		Mortierellomycota
UP	143a5cb9b17afd36b6f9c6deb1865b39573650a3	0	0	0	Fungi	Ascomycota	Dothideomycetes	Venturiales	Venturiaceae			Ascomycota
UP	143f2ac239acc3ee3db6197144eed551c7fd1239	0	0	0.1	Fungi	Basidiomycota	Agaricomycetes	Polyporales				Basidiomycota
UP	1456f17cce4aff9bbaa0579a766c50d0ad16141f	0	0	0.1	Fungi	Ascomycota	Sordariomycetes	Xylariales				Ascomycota
UP	145e836b6a580a32de50249c3f07d3fbea62bde7	0	0	0	Fungi	Basidiomycota	Tremellomycetes	Filobasidiales				Basidiomycota
UP	147e521628156638d2159fa4f04a05c8abe537e1	0	0	0	Fungi	Ascomycota	Dothideomycetes	Capnodiales	Mycosphaerellaceae			Ascomycota
UP	148f1e0ef1711a6303fdfa37f59670d363ed6a7c	0.0333333	0	0	Fungi	Ascomycota	Leotiomycetes					Ascomycota
UP	148fc1943df5012f865e15a40929a0c71c0d5581	0.0333333	0	0	Fungi	Basidiomycota	Microbotryomycetes		Chrysozymaceae	Slooffia	Slooffia pilatii	Basidiomycota
UP	14997108e0865fc25240832602086e8e592e6c77	0.0333333	0	0	Fungi	Ascomycota	Sordariomycetes	Boliniales	Boliniaceae	Pseudovalsaria		Ascomycota
UP	14a4252aab9f9c0ab8fa8320b2db31711437576e	0.0666667	0	0	Fungi							Other phyla
UP	14acbd7cd501315ef8f701a749114bf91bf50940	0.0333333	0.0344828	0	Fungi							Other phyla
UP	14ada3e32e8f872a6135821515470ab0fed43ab3	0	0.0344828	0	Fungi	Basidiomycota	Tremellomycetes	Trichosporonales	Trichosporonaceae	Vanrija	Vanrija humicola	Basidiomycota
UP	14b13e44a6b4c02ada5391d7c1398e48423d84bc	0.0666667	0	0	Fungi	Basidiomycota	Tremellomycetes					Basidiomycota
UP	14b4fb1ad15dbcbc67993933088ba50a67193879	0.3	0.344828	0.0333333	Fungi	Ascomycota	Leotiomycetes	Helotiales	Leotiaceae	Neobulgaria		Ascomycota
UP	14bc631dfaa92f756c2018daaa846a18988478ed	0.0333333	0.0344828	0	Fungi	Ascomycota	Leotiomycetes	Helotiales				Ascomycota
UP	14cc92011d8ebff10bde90dd00c70df8a694d5fd	0.0333333	0.103448	0.0666667	Fungi	Basidiomycota	Tremellomycetes	Tremellales	Tremellaceae	Tremella	Tremella diploschistina	Basidiomycota
UP	14d9911438ef9525e6bd2267cdaadec1c825a34c	0	0	0	Fungi	Ascomycota	Leotiomycetes	Helotiales		Leptodontidium	Leptodontidium boreale	Ascomycota
UP	14daa0962a9971c78bf2f13dc9b8e42febe42d70	0	0	0.1	Fungi	Ascomycota	Leotiomycetes	Thelebolales				Ascomycota
UP	14e252ed0635f0eb63c3a4203634b8a0e4f7cd7a	0	0	0	Fungi	Basidiomycota	Agaricomycetes	Agaricales	Inocybaceae	Inocybe	Inocybe leptophylla	Basidiomycota	EcM
UP	14e49bc03a4201a34287dbe515da7e508775dbb6	0	0	0	Fungi	Basidiomycota	Agaricomycetes	Polyporales	Fomitopsidaceae	Postia		Basidiomycota
UP	14ebd3ab266504dff41a7e09925ba439ba7b8004	0.366667	0.275862	0	Fungi	Ascomycota	Eurotiomycetes	Verrucariales				Ascomycota
UP	14f0cf1b72238a7a4cb15f1be87a29ce9a657683	0.3	0.206897	0.0333333	Fungi	Ascomycota	Dothideomycetes	Capnodiales	Mycosphaerellaceae			Ascomycota
UP	14f3aed1df422969c47f470f2ba93227ed6c5583	0.133333	0.241379	0.0333333	Fungi	Chytridiomycota	Spizellomycetes	Spizellomycetales				Other phyla
UP	14f626f22434d3f7a828c8960432746710829476	0	0.0689655	0	Fungi	Basidiomycota	Geminibasidiomycetes	Geminibasidiales	Geminibasidiaceae	Geminibasidium		Basidiomycota
UP	1526ca6e77d67658bc9e2cd5378076a66b797b6b	0.0333333	0.0344828	0.0333333	Fungi	Ascomycota	Leotiomycetes	Helotiales	Helotiaceae	Ionomidotis	Ionomidotis irregularis	Ascomycota
UP	15283a7c8f79d7edd9931bd0f5a51789c59247d4	0	0	0	Fungi	Basidiomycota	Agaricomycetes	Trechisporales	Hydnodontaceae	Subulicystidium	Subulicystidium longisporum	Basidiomycota
UP	15288f53b70a28ab67e3d65ba52e99049b5adc37	0.0666667	0	0	Fungi	Chytridiomycota						Other phyla
UP	1536169e6d4593dc9640b52c3cb6c11cfe1bee4b	0.133333	0.137931	0.0333333	Fungi	Basidiomycota	Agaricomycetes	Agaricales	Psathyrellaceae	Coprinopsis	Coprinopsis stercorea	Basidiomycota
UP	153d6b5f912a82d6014ec70cc9b3777f35978b6a	0	0.172414	0	Fungi	Basidiobolomycota	Basidiobolomycetes	Basidiobolales	Basidiobolaceae	Basidiobolus		Other phyla
UP	154b5f9c4e4d5274600f8493f6307a9968a60209	0	0	0	Fungi	Ascomycota	Lecanoromycetes	Lecanorales				Ascomycota
UP	154ec784478765b3abaab5fb0796fd1527a1c969	0	0	0	Fungi	Ascomycota	Sordariomycetes	Togniniales	Togniniaceae	Phaeoacremonium	Phaeoacremonium griseo-olivaceum	Ascomycota
UP	1572929bba9f9fa28fb3fbca3add3d18f83d7264	0	0.0689655	0	Fungi	Basidiomycota	Agaricomycetes	Atheliales				Basidiomycota
UP	15829b8d75aff9fbcdc33efecdf32615610b17de	0.0333333	0	0	Fungi	Basidiomycota	Tremellomycetes					Basidiomycota
UP	158b70fd6fda83cc0057ead88671e5fcec21b348	0.0333333	0	0	Fungi	Basidiomycota	Agaricomycetes	Sebacinales	Sebacinaceae	Helvellosebacina		Basidiomycota	EcM
UP	15a5463f1485cdfb25f3acb892cb6e9a20f82cb0	0.2	0.0689655	0	Fungi	Ascomycota	Dothideomycetes	Capnodiales	Mycosphaerellaceae	Ramularia		Ascomycota
UP	15b21566aeb05bf296339777b34f2ede095986a2	0.0333333	0	0	Fungi	Basidiomycota	Agaricomycetes	Sebacinales	Sebacinaceae	Sebacina	Sebacina dimitica	Basidiomycota	EcM
UP	15b2991f8596f2f259f0da44346b892ba5653f8a	0.0666667	0.0344828	0	Fungi	Basidiomycota	Tremellomycetes	Cystofilobasidiales	Mrakiaceae	Itersonilia	Itersonilia perplexans	Basidiomycota
UP	15c217c57ca147912b140fc1c157ba225025ebb8	0.133333	0.137931	0	Fungi	Ascomycota	Sordariomycetes	Hypocreales				Ascomycota
UP	15c7a0f0dede45f2128efdb19dabe555c3538630	0.0333333	0	0	Fungi	Ascomycota						Ascomycota
UP	15e4d7eb2eb03243ecab71788fabe22309d24027	0	0	0	Fungi	Basidiomycota	Exobasidiomycetes	Tilletiales	Tilletiaceae	Tilletia	Tilletia puccinelliae	Basidiomycota
UP	15e988c33d85c238ffabbf065f622d7ba19a78bd	0.0333333	0.0689655	0	Fungi	Ascomycota	Sordariomycetes	Hypocreales	Hypocreaceae	Trichoderma	Trichoderma catoptron	Ascomycota
UP	15ebc01c72821d4a77b1e42c9de368f8ceb7081a	0.0333333	0	0	Fungi	Ascomycota	Leotiomycetes	Helotiales				Ascomycota
UP	160fa109dac19b56acf1f990fc52297c4e5b7970	0	0.0689655	0.5	Fungi	Ascomycota	Eurotiomycetes	Chaetothyriales		Ceratosporella		Ascomycota
UP	162f4f5be26ebd8090e290c506ae5434daa44d73	0	0	0	Fungi	Basidiomycota	Agaricomycetes	Trechisporales	Hydnodontaceae	Trechispora		Basidiomycota
UP	1639797fdea0acb22969444a2c64abf6dec0c8a3	0.0333333	0.0344828	0	Fungi	Mucoromycota	Endogonomycetes	Endogonales				Mucoromycota
UP	163dc68d5eaacf0e4df01102d3266174c4a09f63	0	0	0.0333333	Fungi	Ascomycota	Lecanoromycetes	Lecanorales	Micareaceae	Micarea	Micarea fallax	Ascomycota
UP	1640a9a8dab886a3474f12aadfe61a73d82fd1b2	0.0666667	0.0344828	0	Fungi	Ascomycota	Leotiomycetes	Helotiales				Ascomycota
UP	16477a3741a19261d15b7bab620ec026128fb389	0	0	0	Fungi	Chytridiomycota	Spizellomycetes	Spizellomycetales	Spizellomycetaceae	Spizellomyces		Other phyla
UP	1648035de50e92fdc248c34844be9f8300548f24	0.166667	0.0689655	0	Fungi	Ascomycota	Leotiomycetes	Helotiales	Helotiaceae	Tetracladium		Ascomycota
UP	164f3bad1a1fb98e186fbd40d0ce7abc24e2d793	0	0	0	Fungi							Other phyla
UP	1668e180a6bb336679b11941697537021a5ba958	0.1	0.413793	0.2	Fungi	Ascomycota	Sordariomycetes	Hypocreales		Acremonium	Acremonium pteridii	Ascomycota
UP	16714c27ced212fadad2620ab755e88ddc0febca	0.2	0.103448	0	Fungi	Ascomycota	Leotiomycetes	Helotiales				Ascomycota
UP	1680f98cba0dbdf0973fbcdf1844aa9c30bb393a	0.0333333	0.0344828	0	Fungi	Ascomycota	Leotiomycetes	Helotiales	Leotiaceae	Pezoloma	Pezoloma ericae	Ascomycota
UP	1684e15ea4c9bfd9b904b8cad9a51eb09ec04c67	0.0666667	0.172414	0	Fungi							Other phyla
UP	1685836cbc7863a32495f66e354770446400edd6	0	0	0	Fungi	Basidiobolomycota	Basidiobolomycetes	Basidiobolales	Basidiobolaceae	Basidiobolus	Basidiobolus ranarum	Other phyla
UP	16902fd18e65e850a3732ffd1f7df7b1811696bb	0	0	0	Fungi	Basidiomycota	Agaricomycetes	Agaricales	Inocybaceae	Inocybe		Basidiomycota	EcM
UP	1690f833bc72f89f16a3a165c5d834b1ea32a068	0.3	0.413793	0	Fungi	Ascomycota	Sordariomycetes	Xylariales				Ascomycota
UP	1694f3edb46a8a2799a166fee144fdcb895494c3	0	0	0	Fungi	Ascomycota	Saccharomycetes	Saccharomycetales		Candida	Candida argentea	Ascomycota
UP	169ac368c60f429f34e8f2224a9093568a801fce	0.766667	0.827586	0.133333	Fungi	Basidiomycota	Agaricomycetes	Agaricales	Entolomataceae	Entoloma	Entoloma byssisedum	Basidiomycota
UP	16c102fed103e39f0bf9b33c68c925a61a71b7c1	0	0	0	Fungi	Basidiomycota	Agaricomycetes	Russulales	Russulaceae	Lactarius	Lactarius repraesentaneus	Basidiomycota	EcM
UP	16c11782119420ac59d4d8d9cfa58ee16eadb33c	0	0	0	Fungi	Ascomycota	Pezizomycetes	Pezizales	Pyronemataceae			Ascomycota
UP	16c327636b2cd02d56ff771a2019a2bba3e7e439	0	0	0.0333333	Fungi	Basidiomycota	Cystobasidiomycetes	Cyphobasidiales				Basidiomycota
UP	16c9c61bcb599e2ba86588c5590f529809d5ff00	0.0666667	0.172414	0	Fungi	Basidiomycota	Agaricomycetes	Agaricales	Tricholomataceae	Dictyolus	Dictyolus cinnamomeus	Basidiomycota
UP	16cc6dc94032c7b0a18126741fee67f203946279	0	0	0	Fungi	Rozellomycota						Other phyla
UP	16d5fbd5feb896dfd7a10cbd4498b9e45ef419a8	0	0.0344828	0.0666667	Fungi	Ascomycota	Sordariomycetes	Hypocreales				Ascomycota
UP	16d7f1a6e5ebae688eeadb57e0405accdd29b9a9	0	0	0	Fungi	Ascomycota						Ascomycota
UP	16d98f97a89a791b2725ad487f4e1f8c816ae039	0	0	0	Fungi	Ascomycota	Leotiomycetes	Helotiales	Hyaloscyphaceae			Ascomycota
UP	16f503e6cbbbd789e1b6d71dea0fd4ba2a004744	0.7	0.517241	0.0333333	Fungi	Ascomycota	Leotiomycetes	Helotiales		Davidhawksworthia	Davidhawksworthia ilicicola	Ascomycota
UP	16f53e4a6e5cd391a103083928bda7bd49254b8a	0.133333	0.0344828	0.0333333	Fungi	Basidiomycota	Agaricomycetes	Agaricales	Cortinariaceae	Cortinarius	Cortinarius croceus	Basidiomycota	EcM
UP	16f6e0fccdfc859334b8eaa6458543eca1d7fa40	0	0.137931	0	Fungi	Ascomycota	Dothideomycetes	Venturiales	Sympoventuriaceae			Ascomycota
UP	16fb9e7cc8ee2b218c52c5a5cd8ea3f915ca9980	0	0	0	Fungi	Ascomycota	Lecanoromycetes					Ascomycota
UP	1702bc71cd8b114c3c24d0e7fa61bef06f363202	0.133333	0.103448	0	Fungi	Basidiomycota	Agaricomycetes	Agaricales	Bolbitiaceae	Conocybe	Conocybe utriformis	Basidiomycota
UP	170892eddecc3451c169d35febcb5a69874e5236	0	0.0344828	0	Fungi	Basidiomycota	Agaricomycetes	Polyporales				Basidiomycota
UP	170fb8a66905c8ffdc2e4845e16620df396bd58b	0	0	0	Fungi	Basidiomycota	Cystobasidiomycetes		Buckleyzymaceae	Buckleyzyma	Buckleyzyma armeniaca	Basidiomycota
UP	170fdf7e084821058cd42324d2578c9bea5ba16e	0	0	0	Fungi	Basidiomycota	Agaricomycetes	Corticiales				Basidiomycota
UP	171b23120a233d5f7186e9c04fb96b9d090627a9	0	0	0	Fungi	Rozellomycota						Other phyla
UP	171e09d8cebbeb127a818ef7d2bf3eb1a8787536	0.233333	0.62069	0.9	Fungi	Basidiomycota	Agaricomycetes	Hymenochaetales	Schizoporaceae	Hyphodontia	Hyphodontia pallidula	Basidiomycota
UP	173effa61285a0ac340aa48b503cac1fb50a7aed	0.166667	0.0344828	0.0333333	Fungi	Mucoromycota	Mucoromycetes	Mucorales	Cunninghamellaceae	Absidia	Absidia glauca	Mucoromycota
UP	1748b6a0cbcd6728bea36f3d8fa656b1f3b32b91	0.366667	0.241379	0.0333333	Fungi	Mortierellomycota	Mortierellomycetes	Mortierellales	Mortierellaceae	Mortierella	Mortierella cystojenkinii	Mortierellomycota
UP	175248226128119fec8caa827fa7c3289eaf1f3e	0.0333333	0	0	Fungi	Mortierellomycota	Mortierellomycetes	Mortierellales				Mortierellomycota
UP	1753afd2bdf11ab841885375f15b2733c2b953b4	0.0333333	0	0	Fungi	Ascomycota	Leotiomycetes	Helotiales				Ascomycota
UP	176c6580f98fbabec6ea670f820ee67522253cb4	0.2	0.103448	0	Fungi	Ascomycota	Leotiomycetes	Helotiales	Leotiaceae	Alatospora		Ascomycota
UP	17729d93e4ba20694906a77182640c3993096526	0	0	0	Fungi	Ascomycota	Sordariomycetes	Hypocreales	Stachybotryaceae	Myrothecium	Myrothecium inundatum	Ascomycota
UP	1776364005f3c886b051f66e4b680b4b4df7709e	0	0	0.1	Fungi	Basidiomycota	Dacrymycetes	Dacrymycetales	Dacrymycetaceae			Basidiomycota
UP	1778221a770190a4ccc685d6267eba0a1c82ccd4	0.133333	0.103448	0	Fungi	Ascomycota	Sordariomycetes	Microascales	Halosphaeriaceae	Remispora	Remispora stellata	Ascomycota
UP	177d94f707306d85d9fea7bb02ecc3ee60bd3a9c	0.166667	0.0689655	0	Fungi	Ascomycota						Ascomycota
UP	179d7dbb0afba442ea0435208d5d0cda552d94a9	0	0	0	Fungi	Basidiomycota	Agaricomycetes	Cantharellales		Sistotrema		Basidiomycota
UP	179f89d18588ad96279c7a85eb732c77feced59e	0.0333333	0.0344828	0	Fungi							Other phyla
UP	17acc6f4453ebb749053f5576fec6aa71aa7184e	0	0	0	Fungi	Chytridiomycota	Rhizophydiomycetes	Rhizophydiales				Other phyla
UP	17e2143db4b69fbabb21793d1fe4acab8317133a	0.0333333	0	0	Fungi	Rozellomycota						Other phyla
UP	17eb0c20b728bebb78b75b10146c6297851c9f03	0.0666667	0	0	Fungi	Ascomycota				Leptomelanconium	Leptomelanconium allescheri	Ascomycota
UP	17ed2311406661776813a586f4d59bbf856b246d	0	0.206897	0.533333	Fungi	Ascomycota	Lecanoromycetes					Ascomycota
UP	17ed2b128a7a14335d193004458cde248f13e6ed	0.166667	0.103448	0	Fungi	Mucoromycota	Umbelopsidomycetes	Umbelopsidales	Umbelopsidaceae	Umbelopsis	Umbelopsis vinacea	Mucoromycota
UP	17f1b6f8ad5bff179b6937e7eff2e09cc0c575e6	0.133333	0	0	Fungi	Chytridiomycota	Lobulomycetes	Lobulomycetales				Other phyla
UP	17f2f719926e413a169127282359b001a11071b7	0	0.0344828	0	Fungi	Basidiomycota	Agaricomycetes	Thelephorales	Thelephoraceae	Tomentella		Basidiomycota	EcM
UP	18007ceb0a649d6cdb4e60809322c0b873584552	0.533333	0.689655	0.1	Fungi	Glomeromycota	Glomeromycetes	Glomerales	Glomeraceae	Rhizophagus		Other phyla
UP	1816be9438309a8b915c3deb45e76d2319f44bb5	0.366667	0.241379	0	Fungi	Ascomycota	Leotiomycetes	Helotiales				Ascomycota
UP	181d09bb15a6807b9ee0535370481ec342240be0	0.0333333	0.0344828	0	Fungi	Rozellomycota						Other phyla
UP	1836f5c6e26519a2f1265ed6a07d39f5a6a32a15	0.666667	0.758621	0.1	Fungi	Chytridiomycota	Rhizophydiomycetes	Rhizophydiales	Rhizophydiaceae	Rhizophydium		Other phyla
UP	183dfee75d7d8b6ef0e6a947ee710e2b05c0d15b	0	0	0.0333333	Fungi							Other phyla
UP	18411f2ef03e62d10c7efad2086139f64a5eac5d	0.0333333	0.0344828	0	Fungi	Mortierellomycota	Mortierellomycetes	Mortierellales	Mortierellaceae	Mortierella	Mortierella basiparvispora	Mortierellomycota
UP	18433f3c397265ddbf20397d8a50c118345198fd	0.0333333	0.137931	0	Fungi	Basidiomycota	Pucciniomycetes	Pucciniales				Basidiomycota
UP	184bd90767587da047496330ad8f4cb79c291324	0.0666667	0.103448	0	Fungi	Basidiomycota	Agaricomycetes	Polyporales	Fomitopsidaceae	Postia	Postia stiptica	Basidiomycota
UP	187cb3a258aa819348b15a21dcf87dca4884237a	0	0	0	Fungi	Ascomycota	Leotiomycetes	Helotiales	Helotiaceae	Sirococcus		Ascomycota
UP	1885ebcb4b900a1bcea0407c49b227cb9c8d12a7	0	0.137931	0	Fungi	Basidiomycota	Agaricomycetes	Agaricales	Tricholomataceae	Mycena		Basidiomycota
UP	189073c9b5f326e4a60042dbf22e2ea31bdcd4bd	0.0666667	0	0	Fungi	Ascomycota	Orbiliomycetes	Orbiliales	Orbiliaceae			Ascomycota
UP	1891bbb9726e7c572f6a0df0d4d77e2aab5e4b25	0	0	0	Fungi	Rozellomycota						Other phyla
UP	18981283402b6239a75c6d88b22b50138fb3e006	0.266667	0.206897	0	Fungi	Ascomycota	Leotiomycetes	Helotiales		Mycoarthris	Mycoarthris corallina	Ascomycota
UP	18a5a88d608a51212c001650c0f1d2b6402b1ff6	0.0333333	0	0	Fungi	Ascomycota	Lecanoromycetes					Ascomycota
UP	18a86d1af366a7dac22c89bec2abdedb378752db	0.1	0	0	Fungi	Ascomycota	Sordariomycetes	Hypocreales	Nectriaceae	Neonectria	Neonectria major	Ascomycota
UP	18ab2bc4e5d5d33f4317ed094fb5b85b3255a151	0.333333	0.448276	0	Fungi	Ascomycota	Lecanoromycetes					Ascomycota
UP	18bb62104ae6619167928cdee759dda5bcd7ebcb	0	0.0344828	0	Fungi	Basidiomycota	Agaricomycetes	Agaricales	Clavariaceae			Basidiomycota
UP	18c2b18b01547be0eb9c66b7d1c9e8b22b474666	0.0666667	0.0344828	0	Fungi	Basidiomycota	Agaricomycetes	Sebacinales				Basidiomycota
UP	18d5d714243b1b7e0b23da7d2500c7989cab43e9	0	0	0.0333333	Fungi	Ascomycota	Sordariomycetes	Hypocreales				Ascomycota
UP	18dda6036cf7233d6b9c766b2bddbff15a32c059	0	0	0	Fungi	Ascomycota	Eurotiomycetes	Eurotiales	Aspergillaceae	Aspergillus		Ascomycota
UP	18e67dfd8066313f76a806b69b1472e125c86bb3	0.0333333	0.0344828	0	Fungi	Ascomycota	Orbiliomycetes					Ascomycota
UP	18ed23af635988bf2bd4178b05b457fdffcd2f6e	0.0333333	0.103448	0	Fungi	Ascomycota						Ascomycota
UP	18f6be63c4ba16b5254f6b4984296930612cbaf8	0	0	0.0333333	Fungi	Basidiomycota	Agaricomycetes	Amylocorticiales	Amylocorticiaceae	Amyloxenasma	Amyloxenasma allantosporum	Basidiomycota
UP	18fbc452c692e56303a8378b8ba4c10d1f5d349b	0.0333333	0	0	Fungi	Ascomycota	Sordariomycetes	Diaporthales	Valsaceae	Valsa	Valsa pini	Ascomycota
UP	18fd70494712935ce1e820a4c38e6c99699a4883	0.0666667	0.0689655	0.2	Fungi	Ascomycota	Sordariomycetes	Sordariales	Helminthosphaeriaceae	Spadicoides		Ascomycota
UP	18fe061e31d2c4d75ddf68386c896b59296fe543	0	0	0	Fungi	Basidiomycota	Agaricomycetes	Geastrales	Geastraceae			Basidiomycota
UP	1903de78304c0a95a2eab319c48765568569053e	0	0	0	Fungi	Ascomycota	Saccharomycetes	Saccharomycetales				Ascomycota
UP	1913f9fcd49c04e4e6aeed5976256808589c53d0	0.133333	0.172414	0.0333333	Fungi	Basidiomycota	Agaricomycetes	Agaricales	Hymenogastraceae	Hebeloma	Hebeloma ingratum	Basidiomycota	EcM
UP	1916ceadb9f45fbd284f698a04050abf7007e432	0	0	0	Fungi	Ascomycota	Leotiomycetes	Helotiales	Helotiaceae	Tricladium		Ascomycota
UP	1921399f8acfd24680acb623e86d29b259418c39	0	0.103448	0.466667	Fungi	Ascomycota	Sordariomycetes	Chaetosphaeriales	Chaetosphaeriaceae	Chaetosphaeria		Ascomycota
UP	1924d46a5a490eb2e6e35167276d9c84e30239c0	0	0	0	Fungi	Ascomycota	Leotiomycetes					Ascomycota
UP	1948575b6c5032452ff686ac6eb49a1d935adbd9	0	0	0	Fungi							Other phyla
UP	194c9ad18dc6a9dc28bc7a4d0c884cc22566010e	0.1	0.0689655	0	Fungi	Basidiomycota	Agaricomycetes	Russulales	Russulaceae	Russula	Russula azurea	Basidiomycota	EcM
UP	194d43c224e2ef8c817674857c21b3f1cd43fce2	0	0.0344828	0	Fungi	Basidiomycota	Agaricomycetes	Sebacinales	Sebacinaceae	Sebacina		Basidiomycota	EcM
UP	19618d35988f40d048567f09ac012f3808049d82	0.1	0.172414	0.0333333	Fungi	Basidiomycota	Agaricomycetes	Boletales	Coniophoraceae	Coniophora	Coniophora olivacea	Basidiomycota
UP	1961f8dea94e09891823a589e3aeaca6429ddd88	0.0333333	0	0	Fungi	Basidiomycota	Microbotryomycetes	Leucosporidiales				Basidiomycota
UP	196a3d148d08d510ae346297d08db102964f282e	0	0	0.2	Fungi	Ascomycota	Sordariomycetes	Ophiostomatales	Ophiostomataceae			Ascomycota
UP	196cf62b9786b810d73d8b2ebddcc16586976ab4	0	0	0	Fungi	Ascomycota	Lecanoromycetes	Agyriales				Ascomycota
UP	197d0565b9519e3916d4d1901d849cf9f4003550	0	0	0	Fungi	Rozellomycota						Other phyla
UP	197d176a3fb3ee0b9b9d65c77ce9a5cbc37a606a	0	0	0.1	Fungi	Ascomycota	Sordariomycetes					Ascomycota
UP	198bc1d6e559a151bc3399275effc3baaa8766ac	0.0666667	0.0689655	0	Fungi	Ascomycota	Leotiomycetes	Helotiales				Ascomycota
UP	198bd3f9e2f82670976cb5c985ac395c58b7f726	0.0333333	0.310345	0.0333333	Fungi	Basidiomycota	Agaricomycetes	Trechisporales	Hydnodontaceae	Trechispora		Basidiomycota
UP	198f41fecdaeb14ca9f59f743d954a7cb0eb258d	0	0	0	Fungi	Basidiomycota	Spiculogloeomycetes	Spiculogloeales				Basidiomycota
UP	19980643ad633cd9c5986cde63114a843ef7cd1c	0.0333333	0	0	Fungi	Basidiomycota	Agaricomycetes	Russulales	Stereaceae	Aleurodiscus	Aleurodiscus grantii	Basidiomycota
UP	199d5755f3dd2a29b13c9532c22aa22c2314c957	0.0666667	0.0344828	0	Fungi	Ascomycota	Leotiomycetes	Helotiales				Ascomycota
UP	19a7aa5a6c92d3464d0bdcedc84beb2116ccac97	0.133333	0	0	Fungi	Basidiomycota	Tremellomycetes	Tremellales	Tremellaceae	Cryptococcus		Basidiomycota
UP	19a9e8f81d31075f01513a72b659dd1258b22cca	0.0333333	0	0	Fungi	Ascomycota	Dothideomycetes					Ascomycota
UP	19ae6b15dafb7200c39ab09a3e424ab02c46fa3b	0.3	0.310345	0	Fungi	Ascomycota	Lecanoromycetes	Candelariales	Pycnoraceae	Pycnora		Ascomycota
UP	19c6d7a36c5cb54c5ca7918d618d0adbe811bd33	0	0.0344828	0	Fungi	Basidiomycota	Cystobasidiomycetes					Basidiomycota
UP	19c88b00d228b1ce6e9d1180375735d76368e308	0.166667	0.275862	0	Fungi	Ascomycota	Dothideomycetes	Capnodiales	Mycosphaerellaceae	Scirrhia	Scirrhia aspidiorum	Ascomycota
UP	19ca1e5fc58bf9bc5ee47158b386a0b7d3868958	0.0333333	0	0	Fungi	Basidiomycota	Agaricomycetes	Cantharellales	Ceratobasidiaceae	Ceratobasidium	Ceratobasidium bicorne	Basidiomycota
UP	19cfb3a39ae97e5e7946808c9a7ea2077b3c80fa	0	0	0	Fungi	Basidiomycota	Agaricomycetes	Agaricales	Cyphellaceae	Globulicium	Globulicium hiemale	Basidiomycota
UP	19e11915ee85a53840cbcf844c809a6942124236	0	0	0.0333333	Fungi	Ascomycota	Sordariomycetes					Ascomycota
UP	19ed9cb98ab9c9381fb5faed3f5e06af448a2a59	0	0	0	Fungi	Basidiomycota	Agaricomycetes	Agaricales	Inocybaceae	Inocybe	Inocybe maculata	Basidiomycota	EcM
UP	19f3b29e090658d13d77f92c3302f8abddefb1b7	0	0	0	Fungi	Ascomycota	Dothideomycetes	Venturiales				Ascomycota
UP	1a046c85785e643cc8dc5ba6f21b45e730a18a60	0	0	0.166667	Fungi	Basidiomycota	Agaricomycetes	Agaricales	Tricholomataceae	Mycena	Mycena silvae-nigrae	Basidiomycota
UP	1a051b5bfc73532aa907ce0c9d8266d0704057d6	0	0.0689655	0.0666667	Fungi	Basidiomycota	Agaricomycetes	Polyporales	Hyphodermataceae	Hyphoderma	Hyphoderma obtusiforme	Basidiomycota
UP	1a0de784143902facc7a64558842b09bef83bdfc	0.0333333	0	0	Fungi	Ascomycota	Sordariomycetes	Microascales				Ascomycota
UP	1a10f22e44de5397ba46d7ce2ce2bd59b5e1484e	0.0666667	0.0344828	0	Fungi	Ascomycota	Pezizomycetes	Pezizales	Pyronemataceae	Geopyxis	Geopyxis carbonaria	Ascomycota
UP	1a115515d2baac5a491676e26709d2c8a112aedc	0.1	0.103448	0	Fungi	Ascomycota	Orbiliomycetes	Orbiliales				Ascomycota
UP	1a1d1b62833d70d285a7b5d6e743eb91fc1835e7	0.166667	0.103448	0	Fungi	Basidiomycota	Agaricomycetes	Atheliales	Atheliaceae	Amphinema		Basidiomycota	EcM
UP	1a1ed8b402ee78bf72b36e2dfeff5b3a076ccf13	0	0	0	Fungi	Basidiomycota	Agaricomycetes	Agaricales				Basidiomycota
UP	1a3ca3723b828e315ce980901808e7c4e7563ed7	0.1	0.275862	0	Fungi	Ascomycota	Orbiliomycetes	Orbiliales				Ascomycota
UP	1a42150ab6a4c664638bdbf8621e4707cc86ffd4	0.0333333	0.0689655	0	Fungi	Ascomycota	Leotiomycetes	Helotiales				Ascomycota
UP	1a43c4f200e92db7f2dbf56b2f7b557ad5bc1599	0	0.0344828	0.133333	Fungi	Basidiomycota	Agaricomycetes	Atheliales				Basidiomycota
UP	1a45c5c156751ba5d3fa2475b6e94aa3711c185a	0.0333333	0.0344828	0	Fungi	Basidiomycota	Agaricomycetes	Agaricales	Clavariaceae	Clavulinopsis		Basidiomycota
UP	1a4dc3a583aa12aa1eb954b9452546f24e09c4f0	0	0.103448	0	Fungi	Basidiomycota	Agaricomycetes	Atheliales	Atheliaceae			Basidiomycota
UP	1a55d0b34311a392f0dd65373aabee3abff93fb1	0	0	0	Fungi	Ascomycota	Eurotiomycetes	Chaetothyriales				Ascomycota
UP	1a5f6af8869d48e1f7316e4a8a761dce971a57b1	0.1	0	0	Fungi	Ascomycota	Eurotiomycetes	Onygenales	Arthrodermataceae			Ascomycota
UP	1a765e74f121d5f8837375287314613709081c32	0.0333333	0.137931	0	Fungi	Mortierellomycota	Mortierellomycetes	Mortierellales				Mortierellomycota
UP	1a86fdf698e91a49ac5de6520d9cc3dfc023749d	0.833333	0.551724	0.0666667	Fungi	Basidiomycota	Agaricomycetes	Thelephorales	Thelephoraceae	Tomentella		Basidiomycota	EcM
UP	1a88e1a536df80b74e5f85cdb56ea51fd447f61f	0	0.103448	0	Fungi	Ascomycota	Leotiomycetes	Helotiales				Ascomycota
UP	1a90a88794704ccbac82c97c57abb69d172e9db1	0	0	0.0666667	Fungi	Basidiomycota	Agaricomycetes	Hymenochaetales		Peniophorella	Peniophorella pallida	Basidiomycota
UP	1a933b19ff69b2fda65ee3b2dca3f4f365e43dad	0.0666667	0.0344828	0	Fungi	Ascomycota	Leotiomycetes	Helotiales		Cadophora	Cadophora luteo-olivacea	Ascomycota
UP	1aa3e07a81a8270a22759270af8e58d337d83136	0.3	0.275862	0.0333333	Fungi	Ascomycota	Sordariomycetes	Sordariales	Chaetomiaceae			Ascomycota
UP	1ac239e3bad7d697edc28834fb1e7188f671c361	0.133333	0.0689655	0	Fungi	Basidiomycota	Tremellomycetes	Tremellales				Basidiomycota
UP	1ae951347a54d39480212ee345a29eb89e6f4859	0.1	0.137931	0	Fungi	Ascomycota	Leotiomycetes	Helotiales	Helotiaceae	Hymenoscyphus	Hymenoscyphus caudatus	Ascomycota
UP	1afd50891536eb1f3a4fd8136db4b9e3e14aefbf	0	0	0	Fungi	Ascomycota	Leotiomycetes	Helotiales	Hyaloscyphaceae			Ascomycota
UP	1aff48a21a1187890e41ffa2e02171af1deadfc8	0.0666667	0.0344828	0	Fungi	Ascomycota	Leotiomycetes	Helotiales	Helotiaceae	Hymenoscyphus		Ascomycota
UP	1b0e04379e95a80115c1b4f7695bbb155c9590d5	0	0	0	Fungi	Basidiomycota	Microbotryomycetes		Chrysozymaceae	Hamamotoa	Hamamotoa lignophila	Basidiomycota
UP	1b14cc1bb99cdb47fbb3298b0bff4a2381898b96	0.333333	0.137931	0	Fungi	Rozellomycota						Other phyla
UP	1b154e3623984b83f98208387ab44de2f75252c2	0	0.0344828	0	Fungi	Mortierellomycota	Mortierellomycetes	Mortierellales				Mortierellomycota
UP	1b29a9c418e6e4cd7297fbb992f6cd980a515787	0	0	0.433333	Fungi	Ascomycota	Saccharomycetes	Saccharomycetales				Ascomycota
UP	1b29b66ed44f2b21e5e8923ad835be87c1219795	0.133333	0	0	Fungi	Ascomycota	Eurotiomycetes	Chaetothyriales				Ascomycota
UP	1b35a9a53cf190f6a6efa16f105664adadcb1b17	0	0	0	Fungi							Other phyla
UP	1b4365290fa5363d8fff886d1ff2453cf0ff0b55	0.0333333	0.0689655	0	Fungi	Rozellomycota						Other phyla
UP	1b439408fc1eb9ae0ef50b8a9d68ee25bacdec2c	0	0	0.133333	Fungi	Ascomycota	Eurotiomycetes	Chaetothyriales	Herpotrichiellaceae	Cladophialophora		Ascomycota
UP	1b44b2fa5ef881bdcae949c212269315b3210da6	0	0	0	Fungi	Basidiomycota	Agaricomycetes	Agaricales	Psathyrellaceae	Psathyrella		Basidiomycota
UP	1b4bce78b795aa12d075fc83009df1b5bf8f931c	0	0	0	Fungi	Basidiomycota	Agaricomycetes	Agaricales	Amanitaceae	Amanita	Amanita rubescens	Basidiomycota	EcM
UP	1b5c4550c6db58cb8441036b73dd8888d6a6c66e	0.1	0.0344828	0	Fungi	Basidiomycota	Agaricomycetes	Russulales	Russulaceae	Russula	Russula saliceticola	Basidiomycota	EcM
UP	1b5d6347e7e226ec4d2ea13d8e8f575d8dd0f274	0	0	0.0666667	Fungi	Basidiomycota	Agaricomycetes	Polyporales	Meruliaceae	Mycoacia	Mycoacia aurea	Basidiomycota
UP	1b678fb7a7f7b8352a43886bf0d9b46f53d95e9e	0.0333333	0	0	Fungi	Ascomycota	Leotiomycetes	Helotiales				Ascomycota
UP	1b6885b7234f61e08a4acc54befa2f919fdc148b	0	0	0	Fungi	Ascomycota	Sordariomycetes	Sordariales	Helminthosphaeriaceae	Spadicoides	Spadicoides bina	Ascomycota
UP	1b6d78da04dc8649101731059423950d6a3ae7ba	0.766667	0.793103	0.266667	Fungi	Ascomycota	Sordariomycetes	Hypocreales				Ascomycota
UP	1b76ecb1f1e7361a493a9266153f89dd047b758d	0	0	0	Fungi	Rozellomycota						Other phyla
UP	1b81767c92ff160f7e4ff957c2d8d0dce30d3c34	0	0	0.133333	Fungi	Ascomycota	Leotiomycetes	Helotiales	Hyaloscyphaceae	Hyaloscypha		Ascomycota
UP	1b837a3c871ea89a5fdca490d15e38cd9b28ee84	0.0333333	0	0	Fungi	Chytridiomycota	Lobulomycetes	Lobulomycetales				Other phyla
UP	1b848941a605fc473752aa0ed049bd0e0125d486	0	0	0	Fungi	Basidiomycota	Agaricomycetes	Auriculariales				Basidiomycota
UP	1b8614712e6cbd2f05c85b4739f18e0224e93e5e	0.166667	0.206897	0.0333333	Fungi	Ascomycota	Sordariomycetes	Diaporthales	Gnomoniaceae	Ophiognomonia	Ophiognomonia otanii	Ascomycota
UP	1b88d57976d3ed55f14a9a5c604d183fb9d26311	0.0333333	0	0	Fungi	Rozellomycota						Other phyla
UP	1b8bab54f7eeaafedfc122f5ed098f31c8b1ee52	0	0	0	Fungi	Ascomycota	Leotiomycetes	Helotiales				Ascomycota
UP	1b9aa076141f53fd3f401b0e5b7a6e75edabea47	0.0666667	0.103448	0	Fungi	Basidiomycota	Tremellomycetes					Basidiomycota
UP	1bc0d24fd36a9040d8d7d663eb65b835484de3bf	0	0	0.0666667	Fungi	Basidiomycota	Agaricomycetes	Agaricales	Entolomataceae	Entocybe		Basidiomycota
UP	1bc2d096d0ef099eadda1194451bcb8399596fa9	0.166667	0.0689655	0.0666667	Fungi	Mortierellomycota	Mortierellomycetes	Mortierellales	Mortierellaceae	Mortierella	Mortierella amoeboidea	Mortierellomycota
UP	1bcecc94149aaafe0993879d110848085b61e394	0	0	0	Fungi	Basidiomycota	Tremellomycetes	Filobasidiales				Basidiomycota
UP	1bd2d95d0960beb17b2e3426b16d0cfdf2a54bbf	0.2	0.0344828	0	Fungi	Basidiomycota	Agaricomycetes	Agaricales				Basidiomycota
UP	1bf1ce6443775f62904a037f8e869fbb8e7ed419	0.0333333	0	0	Fungi	Ascomycota	Sordariomycetes	Hypocreales				Ascomycota
UP	1bf67017c13b53f8408196ed194a7f5d64bfe47e	0.2	0.172414	0	Fungi	Ascomycota	Dothideomycetes	Capnodiales	Mycosphaerellaceae	Acrodontium		Ascomycota
UP	1bfebb50df1a52c37988ae612965c13f36574825	0.0333333	0	0	Fungi	Ascomycota	Leotiomycetes	Helotiales	Helotiaceae	Dimorphospora		Ascomycota
UP	1bff5a184fae473adec2b1ef459f0dc24178e1fc	0.0666667	0.0344828	0	Fungi	Ascomycota	Leotiomycetes	Phacidiales	Phacidiaceae	Darkera	Darkera picea	Ascomycota
UP	1c09bdef2d2280a3e55569c8f11adf23af18d647	0.0333333	0.310345	0.0333333	Fungi	Ascomycota	Sordariomycetes	Microascales	Microascaceae			Ascomycota
UP	1c1f837887a428c3d519c83e4947ed324d1219e2	0.133333	0.0344828	0	Fungi	Ascomycota	Dothideomycetes	Pleosporales	Cucurbitariaceae	Pyrenochaetopsis	Pyrenochaetopsis leptospora	Ascomycota
UP	1c2f258e2f5528ea90ea5551dc85baf9eb1cd91d	0.166667	0.310345	0.133333	Fungi	Ascomycota	Sordariomycetes	Chaetosphaeriales	Chaetosphaeriaceae	Chloridium		Ascomycota
UP	1c385cff7d21eb9565f1b77b566eafd644579462	0	0.0344828	0	Fungi	Mucoromycota	Endogonomycetes	Endogonales	Endogonaceae	Endogone	Endogone lactiflua	Mucoromycota	EcM
UP	1c389f675556522f5f2c5661aa990f31fed6c00a	0	0	0	Fungi	Ascomycota	Lecanoromycetes	Lecanorales	Psoraceae	Brianaria	Brianaria sylvicola	Ascomycota
UP	1c4af84a4a967a41d70768f8278ba5fed91445dc	0.166667	0.137931	0	Fungi	Basidiomycota	Agaricomycetes	Thelephorales	Thelephoraceae	Thelephora	Thelephora terrestris	Basidiomycota	EcM
UP	1c4c28aff7d551a1774186dba6814429ba0a1f8b	0	0	0	Fungi	Ascomycota	Leotiomycetes	Helotiales				Ascomycota
UP	1c591fa60a4f3bd21f100a5a70e49f62351bc1b3	0	0.0344828	0	Fungi	Ascomycota	Lecanoromycetes	Lecanorales				Ascomycota
UP	1c5bd333f630fe246a9cb64d98a0d2ec96aacdfc	0.0333333	0.172414	0	Fungi	Basidiomycota	Agaricomycetes					Basidiomycota
UP	1c5c949b458415834e94aa2138f3d27a931228f6	0.0333333	0	0	Fungi	Ascomycota	Lecanoromycetes	Umbilicariales				Ascomycota
UP	1c6e5b5fc03a39f7e39d3a95ec1c298811beda00	0	0	0	Fungi	Basidiomycota	Agaricomycetes	Sebacinales	Serendipitaceae	Serendipita		Basidiomycota
UP	1c727c8ddca070ce854be7f53d90bf00319ab661	0.1	0	0	Fungi	Basidiomycota	Agaricomycetes	Sebacinales	Sebacinaceae	Chaetospermum		Basidiomycota
UP	1c785f2ef20b3ad8ff7732926f7c47a2a52d26d3	0.0666667	0	0.0333333	Fungi	Ascomycota	Leotiomycetes	Helotiales				Ascomycota
UP	1c7f8dbfccc787138e039a2c75c910071dda54e3	0.2	0.413793	0.166667	Fungi	Basidiomycota	Agaricomycetes	Agaricales	Tricholomataceae	Mycena	Mycena plumbea	Basidiomycota
UP	1c88bb79ad3bff4ca945c6951156300057ea5e46	0.133333	0.0689655	0	Fungi	Glomeromycota	Glomeromycetes	Glomerales	Glomeraceae	Rhizophagus		Other phyla
UP	1c8e0ce6360a175b873280e0a34ce03ebbbd0e82	0.0333333	0.0344828	0	Fungi	Ascomycota	Dothideomycetes	Capnodiales	Mycosphaerellaceae	Ramularia	Ramularia hydrangeae-macrophyllae	Ascomycota
UP	1c92749f61560439b79e543d16c598e8996831a3	0.533333	0.689655	0.0666667	Fungi	Ascomycota	Leotiomycetes	Helotiales	Hyaloscyphaceae	Hyaloscypha	Hyaloscypha leuconica var bulbopilosa	Ascomycota
UP	1c93c8779ff2713f96a540555ed7886c58f5fa5b	0	0.0344828	0	Fungi	Rozellomycota						Other phyla
UP	1c962ea27c42b024b87d82e63f5076344bd0d101	0.333333	0.137931	0	Fungi	Ascomycota	Leotiomycetes	Helotiales				Ascomycota
UP	1c9dd51489975bbc3ed56180178aa79622c31643	0.0666667	0.0344828	0	Fungi	Basidiomycota	Tremellomycetes	Tremellales	Tremellaceae	Cryptococcus		Basidiomycota
UP	1c9ed15d726e6db4a659add1956ae3af5035db31	0.0666667	0.103448	0	Fungi	Basidiomycota	Agaricomycetes	Boletales				Basidiomycota
UP	1ca146a51384ac0f767af093d7de83309b852093	0.0666667	0.0344828	0	Fungi	Ascomycota	Sordariomycetes	Lulworthiales	Lulworthiaceae	Zalerion		Ascomycota
UP	1cacec3f390840c02b5bd623cc209b2eff19e8b6	0	0	0	Fungi	Ascomycota	Leotiomycetes	Helotiales				Ascomycota
UP	1cc2211882c71bec32f5cf8143ba23d44e877dbf	0.0333333	0	0	Fungi	Ascomycota	Eurotiomycetes	Chaetothyriales	Herpotrichiellaceae			Ascomycota
UP	1cd0a4cad5ffbed0385899f32b7933b2ff962e5e	0	0	0	Fungi	Basidiomycota	Agaricomycetes	Polyporales	Polyporaceae	Rhodonia	Rhodonia placenta	Basidiomycota
UP	1d02c6244a179e7183fc17c1776d68ccf7cebbf7	0.166667	0.0689655	0	Fungi	Ascomycota	Eurotiomycetes	Chaetothyriales				Ascomycota
UP	1d090c5d0033beeb45387fa87261a3116073395f	0.2	0.172414	0	Fungi	Ascomycota	Lecanoromycetes	Lecanorales				Ascomycota
UP	1d168f1cef3b60e8eb7775c59f7369d7d832b052	0	0.206897	0.366667	Fungi	Ascomycota	Eurotiomycetes	Chaetothyriales	Herpotrichiellaceae	Cladophialophora		Ascomycota
UP	1d1818600abab42f07af66a3be9a180d4ec756b9	0.0333333	0	0	Fungi	Ascomycota						Ascomycota
UP	1d1b3749a5cb6e144d916a305bfbf4c425660912	0	0.0689655	0.0666667	Fungi	Ascomycota	Leotiomycetes					Ascomycota
UP	1d28b5d6410cdc80e35b96a537c7a5370a4be509	0	0	0	Fungi	Ascomycota	Lecanoromycetes	Lecanorales	Cladoniaceae	Cladonia	Cladonia ochrochlora	Ascomycota
UP	1d2e64a9a5be4d812cad6b39bbf1077d4fa235c8	0	0.0689655	0	Fungi	Ascomycota	Dothideomycetes	Botryosphaeriales				Ascomycota
UP	1d2fe3db56a7c93fca1a59cc34d94b531a86f0ae	0.0333333	0.103448	0	Fungi	Basidiomycota	Microbotryomycetes		Chrysozymaceae	Pseudohyphozyma		Basidiomycota
UP	1d31816ec913e5842acd7e9bdadd55692ec0e627	0	0	0	Fungi	Ascomycota	Leotiomycetes	Thelebolales	Pseudeurotiaceae			Ascomycota
UP	1d32f3dcd350e29fc7e5552daa45c2460bb98070	0	0.0344828	0	Fungi	Basidiomycota	Agaricomycetes	Thelephorales	Thelephoraceae	Pseudotomentella	Pseudotomentella flavovirens	Basidiomycota	EcM
UP	1d33b55e6960e627f302cd13b725869195899a48	0.133333	0.206897	0	Fungi	Basidiomycota	Agaricomycetes	Cantharellales	Ceratobasidiaceae			Basidiomycota
UP	1d3658402faf3b6c57954b575450da0777d74c60	0.333333	0.103448	0	Fungi	Ascomycota	Leotiomycetes	Helotiales				Ascomycota
UP	1d38d7311b589cca6f55fa96e5e1cfac3ddf7fec	0	0.0344828	0	Fungi	Mortierellomycota	Mortierellomycetes	Mortierellales	Mortierellaceae	Mortierella		Mortierellomycota
UP	1d4157671ef4d707ff8d5fa020ac9c34856a8410	0.0333333	0	0	Fungi	Ascomycota						Ascomycota
UP	1d42a2420722f24f47c5a6922d27d6032acd7904	0.0333333	0	0	Fungi	Basidiomycota	Agaricomycetes	Agaricales	Psathyrellaceae	Coprinopsis	Coprinopsis romagnesiana	Basidiomycota
UP	1d46fbc67fa351c8cd9e7fe3bf380dd4b6d181ca	0.566667	0.344828	0	Fungi	Ascomycota	Dothideomycetes					Ascomycota
UP	1d4aff9664dc0c8f295ed43461ff83f2dcb0399d	0	0.172414	0	Fungi	Ascomycota	Dothideomycetes	Capnodiales				Ascomycota
UP	1d50620b74e3a300843f24ca4870ec169be43601	0	0.0689655	0.0666667	Fungi	Basidiomycota	Agaricomycetes	Thelephorales	Thelephoraceae	Tomentella		Basidiomycota	EcM
UP	1d525889d912e3f252aa146e153147ce7bfd1b9c	0	0	0	Fungi	Basidiomycota	Agaricomycetes	Hymenochaetales				Basidiomycota
UP	1d69d42f8c5432a0b757391a833dc0759d778168	0.266667	0.103448	0	Fungi	Basidiomycota	Agaricomycetes	Agaricales	Tricholomataceae	Mycena	Mycena angusta	Basidiomycota
UP	1d6b9e982553b2b3102719f2a7b43c010555a5f5	0.166667	0.275862	0	Fungi	Basidiomycota	Agaricomycetes	Agaricales				Basidiomycota
UP	1d91b3bf54aed7a84a165b253f574b475b1f6cd9	0.0333333	0	0	Fungi	Chytridiomycota	Spizellomycetes	Spizellomycetales				Other phyla
UP	1d9e4a468395876c00ee2ad676a50b3b5a8b4eb2	0	0.0344828	0	Fungi	Ascomycota	Sordariomycetes					Ascomycota
UP	1dad8d34f416647d0f320b4687fad086b14b1f29	0.1	0.103448	0	Fungi	Ascomycota	Pezizomycetes	Pezizales	Tuberaceae	Tuber		Ascomycota	EcM
UP	1db0e223e032603846cae1118929510d4a6b15a2	0	0.103448	0.0333333	Fungi	Ascomycota	Sordariomycetes	Hypocreales	Nectriaceae			Ascomycota
UP	1db2789956be37be47772b3c5890707fe0e881be	0.0333333	0.0344828	0.0333333	Fungi	Basidiomycota	Agaricomycetes	Agaricales	Strophariaceae	Galerina	Galerina sideroides	Basidiomycota
UP	1dc194bffb7ea06035dafab0d352fd19a1142cc5	0.466667	0.275862	0.0666667	Fungi	Mortierellomycota	Mortierellomycetes	Mortierellales	Mortierellaceae	Mortierella	Mortierella amoeboidea	Mortierellomycota
UP	1dc9e31e28f7ffe86827e0d34f158b972999debc	0.0333333	0	0	Fungi	Ascomycota	Leotiomycetes	Helotiales				Ascomycota
UP	1dd1389e5ee5072dbc6b50785d6a0c04e428890d	0	0	0	Fungi	Basidiomycota	Agaricomycetes	Russulales	Russulaceae	Russula	Russula atrorubens	Basidiomycota	EcM
UP	1dddbbf81c25368a9afc44385b6e3054b5aa6ce9	0	0	0	Fungi	Ascomycota	Leotiomycetes	Helotiales				Ascomycota
UP	1de4745350f8b7b05659e8456ea114fc9a208448	0	0.0344828	0	Fungi	Basidiomycota	Agaricomycetes	Cantharellales	Ceratobasidiaceae	Ceratobasidium		Basidiomycota
UP	1dea5fb3898825a967cb841e540133a32aefcaad	0	0.0344828	0	Fungi	Ascomycota	Pezizomycetes	Pezizales	Pezizaceae	Peziza	Peziza fimeti	Ascomycota
UP	1decebd308b6059eb00ec2ef38080e108be18547	0.133333	0.413793	0.233333	Fungi	Basidiomycota	Agaricomycetes	Agaricales	Strophariaceae	Galerina	Galerina atkinsoniana	Basidiomycota
UP	1e00e46d28a3c8d348ef1b3ad3415a9900dc8202	0.0666667	0	0	Fungi	Ascomycota	Lecanoromycetes					Ascomycota
UP	1e10c8a66c116d49b09ed71a97e3c177cd507895	0.2	0.241379	0	Fungi	Basidiomycota	Agaricomycetes	Agaricales	Cortinariaceae	Cortinarius	Cortinarius diasemospermus	Basidiomycota	EcM
UP	1e1c517c068a6b428bb58b35f5e7fcc91a29dab8	0	0	0.0666667	Fungi							Other phyla
UP	1e2facf28a35e59accf01551a6dbb98e0eb47d12	0.166667	0.103448	0	Fungi	Basidiomycota	Agaricomycetes	Agaricales	Psathyrellaceae	Coprinopsis	Coprinopsis poliomalla	Basidiomycota
UP	1e30d3556f98359bf7ae344a9abe316165b83361	0	0	0	Fungi	Basidiomycota	Agaricomycetes	Agaricales	Tricholomataceae	Tricholoma	Tricholoma populinum	Basidiomycota	EcM
UP	1e474b07415de0389947ec8847dda09de8a3d3d6	0.0666667	0	0	Fungi	Basidiomycota	Agaricomycetes	Agaricales	Clavariaceae			Basidiomycota
UP	1e49e83236e4ad5445a408dad60247982b27d8e4	0.0333333	0.0344828	0	Fungi	Basidiomycota	Agaricomycetes	Agaricales	Cyphellaceae	Rectipilus		Basidiomycota
UP	1e537b55d7af901aab7c5b4e9b70ec75ab4f1165	0.1	0.0344828	0	Fungi	Ascomycota	Sordariomycetes	Hypocreales	Hypocreaceae	Trichoderma	Trichoderma parapiluliferum	Ascomycota
UP	1e5aa46ad530dcacbe2208fd1c91d01fd80f73a7	0.1	0	0	Fungi	Basidiomycota	Agaricomycetes	Agaricales	Psathyrellaceae	Psathyrella	Psathyrella piluliformis	Basidiomycota
UP	1e60d6cee69963ae8d71973bec0a4cf5ce7cef0e	0.0666667	0.172414	0.0333333	Fungi	Basidiomycota	Agaricomycetes	Agaricales				Basidiomycota
UP	1e66e0237b5f2a0bf276c8fdafe8f35cccde10cb	0.233333	0.137931	0.0666667	Fungi	Basidiomycota	Agaricomycetes	Agaricales	Bolbitiaceae	Conocybe	Conocybe semiglobata	Basidiomycota
UP	1e806fc005b4e159102e46e2721ac95184bda1f8	0	0	0	Fungi							Other phyla
UP	1e83dced55f87675ea167aaf78086d2e534f1242	0	0	0.0666667	Fungi	Ascomycota	Sordariomycetes	Sordariales				Ascomycota
UP	1e8928a05948483c95a52f555bd838851c0c92ea	0	0.0344828	0.0333333	Fungi							Other phyla
UP	1e8f801804870e2854b9a29b062f029fda7bc12a	0.0333333	0	0	Fungi	Ascomycota	Leotiomycetes	Helotiales	Leotiaceae	Pezoloma	Pezoloma ericae	Ascomycota
UP	1e9d262cd4d0592e2056cf83f64995f79649c1b5	0	0	0	Fungi	Basidiomycota	Agaricomycetes					Basidiomycota
UP	1eab773def9e49847f58983e29c8f04765066ceb	0.0333333	0	0	Fungi	Basidiomycota	Agaricomycetes	Atheliales	Atheliaceae	Athelia	Athelia pyriformis	Basidiomycota
UP	1eb3cdabb2ae05abe21d8b914c200334f669e15c	1	1	0.0666667	Fungi	Ascomycota	Dothideomycetes	Pleosporales	Melanommataceae	Herpotrichia	Herpotrichia pinetorum	Ascomycota
UP	1ed6e8f94c8bc98ef8a9527854eff321ee1d4eb1	0.0333333	0	0	Fungi	Basidiomycota	Agaricomycetes	Thelephorales	Thelephoraceae	Tomentella		Basidiomycota	EcM
UP	1ede9f85de6ac1772930d0aaf458b17516e5380e	0.0333333	0	0	Fungi	Basidiomycota	Tremellomycetes	Tremellales				Basidiomycota
UP	1ee5d9272364f7d38212cef552ea363f355c016f	0.433333	0.655172	0.133333	Fungi	Ascomycota	Eurotiomycetes	Eurotiales	Aspergillaceae	Penicillium	Penicillium westlingii	Ascomycota
UP	1ee9872eb4d7e47786f4e1fac9c048c3a90eddde	0	0	0.0333333	Fungi	Ascomycota	Leotiomycetes	Helotiales				Ascomycota
UP	1eeaee034dbd84bbeb15b07c86d2e5dc94806713	0	0	0	Fungi	Zoopagomycota	Zoopagomycetes	Zoopagales	Piptocephalidaceae	Syncephalis		Other phyla
UP	1efa30583fe298e982a328f30da9f4de8f368a3a	0	0	0	Fungi	Ascomycota	Leotiomycetes					Ascomycota
UP	1efafa226fa028e6f1d5c2dfe6d25eb1931b433a	0	0.0689655	0	Fungi	Ascomycota						Ascomycota
UP	1f00e5bcf7a3e1fc54b339d523e9655c93b013c0	0	0.0344828	0.133333	Fungi	Ascomycota	Saccharomycetes	Saccharomycetales		Candida		Ascomycota
UP	1f0e76b70d318e83f735c0774cf1592df414df70	0	0	0	Fungi	Basidiomycota	Agaricomycetes	Gloeophyllales				Basidiomycota
UP	1f0ec626e963939e9ca5a8a61069e72f81f4211c	0	0.0689655	0	Fungi	Ascomycota	Sordariomycetes	Coniochaetales	Coniochaetaceae	Coniochaeta		Ascomycota
UP	1f1881d086956ab734cd1a97d27baaf43f8f2132	0	0	0.133333	Fungi	Mortierellomycota	Mortierellomycetes	Mortierellales	Mortierellaceae	Mortierella	Mortierella parvispora	Mortierellomycota
UP	1f20c977e821fd0a945047767761a9930729de26	0	0	0	Fungi	Ascomycota	Eurotiomycetes	Chaetothyriales				Ascomycota
UP	1f21e751a7729f2a535ec8a1f1a9299c5aeabea8	0	0	0.0666667	Fungi	Basidiomycota	Microbotryomycetes	Leucosporidiales				Basidiomycota
UP	1f329e516d989bbc703333da436122f0af02a8c7	0.1	0.137931	0	Fungi	Ascomycota	Sordariomycetes	Xylariales	Amphisphaeriaceae	Polyscytalum		Ascomycota
UP	1f3842046f7a09d7be59c8c990810ba9bd30f234	0	0.0344828	0.566667	Fungi	Mortierellomycota	Mortierellomycetes	Mortierellales	Mortierellaceae	Mortierella	Mortierella pulchella	Mortierellomycota
UP	1f3bf90717a3206f7b83bb9d06a6adf0962cc3a0	0	0.0344828	0	Fungi	Ascomycota	Dothideomycetes	Myriangiales		Phaeosclera	Phaeosclera dematioides	Ascomycota
UP	1f444b74e16fcd33a729c1760920017ae25a8ea7	0.666667	0.758621	0.0333333	Fungi	Ascomycota	Dothideomycetes	Capnodiales	Teratosphaeriaceae	Devriesia	Devriesia pseudoamericana	Ascomycota
UP	1f62e76b22337a5f732ac75ac71a80501bde87f5	0.133333	0.0344828	0	Fungi	Ascomycota	Leotiomycetes	Helotiales		Rhexocercosporidium	Rhexocercosporidium carotae	Ascomycota
UP	1f6bd1c686edce14d1c9b0fe897033b766955519	0	0	0.133333	Fungi	Basidiomycota	Tremellomycetes					Basidiomycota
UP	1f6ca3572640192a23d1cd31cf75cd6edde72366	0.333333	0.62069	0.2	Fungi	Mortierellomycota	Mortierellomycetes	Mortierellales	Mortierellaceae	Mortierella		Mortierellomycota
UP	1f6e772ff794fd55f6b78511d4f37ffac2a6eff9	0.533333	0.758621	0	Fungi	Ascomycota	Leotiomycetes	Thelebolales	Pseudeurotiaceae	Gymnostellatospora	Gymnostellatospora canadensis	Ascomycota
UP	1f78c404e85867151c9c712e8deac2d0acbfac3c	0	0	0.1	Fungi	Basidiomycota	Agaricomycetes	Hymenochaetales	Schizoporaceae	Hyphodontia	Hyphodontia abieticola	Basidiomycota
UP	1f81a9dddd50e50a19eb408bdfcc237df5a7fad0	0	0	0	Fungi	Basidiomycota	Agaricomycetes	Atheliales				Basidiomycota
UP	1f8d9bf74548b9d9a8032081712258ef35fb1b43	0.0333333	0	0	Fungi	Basidiomycota	Tremellomycetes	Tremellales	Bulleribasidiaceae	Vishniacozyma	Vishniacozyma heimaeyensis	Basidiomycota
UP	1f9084a8b8fef60f19ab7d89eca33336f704fa49	0	0.0344828	0	Fungi	Basidiomycota	Agaricomycetes	Atheliales				Basidiomycota
UP	1f934f21e9f0e0d2d5155d69a3c4aa471c5b56e2	0.3	0.310345	0.0333333	Fungi	Ascomycota	Sordariomycetes	Xylariales				Ascomycota
UP	1f966f3541e15366b72dc870eb5b60b456d98e63	0	0.0344828	0	Fungi	Ascomycota	Eurotiomycetes	Phaeomoniellales	Phaeomoniellaceae	Phaeomoniella		Ascomycota
UP	1f9fbccd96870c3db5ae76a1fa844ab4e99f554a	0	0	0	Fungi	Mortierellomycota	Mortierellomycetes	Mortierellales	Mortierellaceae	Mortierella		Mortierellomycota
UP	1fa2c66c7558c6cbf1d08c3e9660e99153507821	0	0.0344828	0	Fungi	Mortierellomycota	Mortierellomycetes	Mortierellales				Mortierellomycota
UP	1fb36852f7586a4fe2e96f31526ab0240e2ba7f4	0	0.103448	0	Fungi	Ascomycota	Sordariomycetes	Hypocreales	Niessliaceae	Niesslia		Ascomycota
UP	1fb48247a88a2e0234255fe3ebbb0fe5ca2ae477	0.266667	0.103448	0	Fungi	Ascomycota	Dothideomycetes	Pleosporales	Leptosphaeriaceae	Leptosphaeria		Ascomycota
UP	1fbd5e1ccb89531815b6714404dd11bedada05b1	0	0	0	Fungi	Basidiomycota	Agaricomycetes	Thelephorales	Thelephoraceae			Basidiomycota
UP	1fc5d5a7a32e9a3309351cf29df3557c9dca9e31	0.0333333	0	0	Fungi	Ascomycota	Leotiomycetes	Helotiales				Ascomycota
UP	1fcc29b92085f66caa685b3ec9dc6a7e26cf3d20	0	0	0.0333333	Fungi	Basidiomycota	Microbotryomycetes	Sporidiobolales				Basidiomycota
UP	1fd9dd0e7eea487e169ac756c27a1b33ebda83ee	0.0333333	0.0689655	0	Fungi	Rozellomycota						Other phyla
UP	1feb73d10ef283a49352b7f82c8f3545219e44d7	0.0333333	0.0689655	0.133333	Fungi	Ascomycota						Ascomycota
UP	1fef62beb490eaf26b071e58c6c5d9a26b6a6d4e	0	0.0344828	0	Fungi	Mucoromycota	Umbelopsidomycetes					Mucoromycota
UP	1ff7efbe85e4f6a125655735d1e8b4055090324e	0.333333	0.206897	0	Fungi	Ascomycota	Dothideomycetes	Pleosporales	Pleosporaceae	Alternaria	Alternaria infectoria	Ascomycota
UP	20058cdc9f324f2fa4b162b917924805fdae869a	0.0666667	0	0	Fungi	Basidiomycota	Agaricomycetes	Russulales	Russulaceae	Russula	Russula sanguinea	Basidiomycota	EcM
UP	20130775d6e581e1f38aa36bf4304599f0945b36	0	0.0344828	0	Fungi	Ascomycota	Leotiomycetes	Helotiales	Hyaloscyphaceae			Ascomycota
UP	2019f10a3484381c1199405b4823bd6fe5fa5c2c	0.466667	0.517241	0.166667	Fungi	Basidiomycota	Agaricomycetes	Agaricales	Strophariaceae	Galerina	Galerina stylifera	Basidiomycota
UP	201b5b9e80b3e3c90aa089ffc85402638c432df3	0.0333333	0.0344828	0	Fungi	Rozellomycota						Other phyla
UP	201bffc494b41d3c408fb90223d2a9d2e8ea5066	0	0.0689655	0.433333	Fungi	Basidiomycota	Agaricomycetes	Agaricales	Tricholomataceae	Mycena		Basidiomycota
UP	2022985edf8fb4621772c5b85918880919da9160	0.266667	0.172414	0.0333333	Fungi	Ascomycota	Sordariomycetes	Xylariales				Ascomycota
UP	2027fad06bcb79cc6616eb7f066af5a40e9a3f6e	0	0.0344828	0	Fungi	Ascomycota	Orbiliomycetes	Orbiliales				Ascomycota
UP	202a36a3c85b509602e94741c21149e47fcc0f9d	0	0	0	Fungi	Basidiomycota	Agaricomycetes	Polyporales	Steccherinaceae	Antrodiella	Antrodiella pallescens	Basidiomycota
UP	202aa15c7e18069d95334126a921c22a231eab9c	0	0.0344828	0	Fungi	Ascomycota	Leotiomycetes	Helotiales				Ascomycota
UP	2038010b46f392492145d77ca65a36a05afdc919	0.0666667	0	0	Fungi	Ascomycota	Orbiliomycetes					Ascomycota
UP	203f9d8f09a1f9d6b0877aebf6f44d79c5f8dbab	0	0.0344828	0.0666667	Fungi	Basidiomycota	Agaricomycetes	Polyporales	Steccherinaceae	Junghuhnia	Junghuhnia collabens	Basidiomycota
UP	2045b4bb07a2ef7bb7a4e8bf52105d4c5ff5ddaa	0	0.0689655	0	Fungi	Ascomycota	Dothideomycetes	Capnodiales				Ascomycota
UP	204ea5601efcdf1c57bf934daf3521a4780b0a74	0	0.0344828	0	Fungi	Ascomycota	Leotiomycetes	Helotiales				Ascomycota
UP	205a1f04efec996e3c1ea024cf39bc06f6657b68	0	0	0.0333333	Fungi	Ascomycota	Leotiomycetes	Thelebolales				Ascomycota
UP	206ce843a0a87d3b511db11b04a1050176a1f730	0.0333333	0.0344828	0	Fungi	Basidiomycota	Agaricomycetes	Cantharellales				Basidiomycota
UP	20964a5ecfdbc7ce690520946cfbf84439be6ef5	0	0	0	Fungi	Ascomycota	Sordariomycetes	Hypocreales	Hypocreaceae	Trichoderma	Trichoderma lixii	Ascomycota
UP	2097f5abc466c1912dd2f2d63e806a0e86be8672	0.0333333	0	0	Fungi	Basidiomycota	Agaricomycetes	Agaricales	Cortinariaceae	Cortinarius	Cortinarius annae-maritae	Basidiomycota	EcM
UP	209ae6348c8b11069e4b095e63d45c80effc7763	0.0333333	0	0.0333333	Fungi	Basidiomycota	Agaricomycetes	Thelephorales	Thelephoraceae	Tomentella		Basidiomycota	EcM
UP	209c204db115adc73537b192d1fb85590bdf51f2	0.0333333	0	0.0333333	Fungi	Basidiomycota	Agaricostilbomycetes	Agaricostilbales	Chionosphaeraceae	Kurtzmanomyces		Basidiomycota
UP	209f6065358c57387a1d2f324686be054b5a296d	0.0666667	0.310345	0.166667	Fungi	Ascomycota	Pezizomycetes	Pezizales				Ascomycota
UP	20b5502f934a43d5df989c96f640134bcfaaacea	0.0666667	0.206897	0	Fungi	Ascomycota	Eurotiomycetes	Coryneliales				Ascomycota
UP	20b89894c43bc7a711933fc050659da3af1705d6	0	0	0.0666667	Fungi	Ascomycota	Archaeorhizomycetes	Archaeorhizomycetales	Archaeorhizomycetaceae	Archaeorhizomyces		Ascomycota
UP	20c9728ce7d21815c507f553d134842a9d07a89b	0.1	0.241379	0	Fungi	Basidiomycota	Agaricomycetes	Trechisporales				Basidiomycota
UP	20d35fd1510ad0064d271e19cfe747a40729530b	0	0	0.0333333	Fungi	Ascomycota	Leotiomycetes					Ascomycota
UP	20da6cc86d8feb071c637aeb39917dddf3fda14b	0.1	0	0	Fungi	Basidiomycota	Agaricomycetes	Agaricales	Strophariaceae	Pholiota	Pholiota flavopallida	Basidiomycota
UP	20e4f5b112c4184aea5c77afd22ffd646d3d267e	0	0	0.0333333	Fungi	Ascomycota	Sordariomycetes	Hypocreales	Nectriaceae			Ascomycota
UP	20f6f40b0f110c13cfdf8913b059c82acec27fec	0	0.0689655	0	Fungi							Other phyla
UP	2123090b8fdfdd29964c7cd0cb3d6757f2bf353d	0.0333333	0.0344828	0	Fungi	Ascomycota						Ascomycota
UP	2123a3cf9a2fbea3df7a8b2da837bdcda9d7df7a	0	0.103448	0	Fungi	Glomeromycota	Glomeromycetes	Glomerales	Glomeraceae			Other phyla
UP	2131e95e3f0cc38508fd2e3babee68777f7e3da9	0.0333333	0.103448	0.2	Fungi							Other phyla
UP	21386270799fdb00a0af3f35cf076f1586dbc492	0	0.0344828	0.0666667	Fungi							Other phyla
UP	214c7dc688a4ee7a969b6c4faea968297b77f419	0	0	0	Fungi	Basidiomycota	Agaricomycetes	Boletales	Boletaceae	Leccinum	Leccinum versipelle	Basidiomycota	EcM
UP	215156dcc3e8ce33ddd80fda4f5aff0d81a9cdf6	0	0	0	Fungi	Ascomycota	Geoglossomycetes	Geoglossales				Ascomycota
UP	2157c20deef0997a4a791562a0886911fa673c29	0.0666667	0.137931	0.0333333	Fungi	Basidiomycota	Tremellomycetes					Basidiomycota
UP	21726a86ce17f3fe12dce52e4225e170cdca7210	0.2	0.482759	0.166667	Fungi	Basidiomycota	Agaricomycetes	Agaricales	Tricholomataceae	Mycena	Mycena cinerella	Basidiomycota
UP	21768b5c564e7fb0f0828b83404b067ffa1dfdbc	0	0.0344828	0	Fungi	Ascomycota	Sordariomycetes	Diaporthales	Melanconidaceae	Melanconis		Ascomycota
UP	217a4ecf86e7739231142a47af3d35953bdbf6cf	0.133333	0.0344828	0.0333333	Fungi	Ascomycota						Ascomycota
UP	218168ca010038cb5aedcb1b1a4e60ee5af74a92	0.133333	0.0689655	0	Fungi	Ascomycota	Leotiomycetes	Erysiphales	Erysiphaceae	Podosphaera	Podosphaera leucotricha	Ascomycota
UP	218457f373a44db45bb734cc43b1fb5be7824e19	0	0	0	Fungi	Basidiobolomycota	Basidiobolomycetes	Basidiobolales				Other phyla
UP	218d3009970210d7d6828716527640f05a7d496f	0	0	0	Fungi	Basidiomycota	Agaricomycetes	Phallales				Basidiomycota
UP	219615918045c2b91c291814b2489a7f50193560	0.0666667	0.0344828	0	Fungi	Basidiomycota	Spiculogloeomycetes	Spiculogloeales				Basidiomycota
UP	219812f7908f194e80c3a057af34096c2d81be53	0	0.0344828	0.0333333	Fungi	Ascomycota						Ascomycota
UP	21a56c81b1ef9044170e86fa53eb4bfe92f392f8	0.2	0.344828	0	Fungi	Basidiomycota	Agaricomycetes	Agaricales	Tricholomataceae	Hemimycena		Basidiomycota
UP	21b1792e7e1c0aab1af55b64ddb9287a56325b45	0	0	0	Fungi	Ascomycota	Leotiomycetes	Helotiales				Ascomycota
UP	21b61359dd7fca5334105ce7952694190aba43ba	0.0333333	0.0344828	0	Fungi	Ascomycota	Leotiomycetes	Helotiales	Hyaloscyphaceae			Ascomycota
UP	21c0c8835cf1f930ac8571dab55b35519dd54055	0	0.0344828	0	Fungi	Basidiomycota	Agaricomycetes	Polyporales	Fomitopsidaceae	Postia	Postia rennyi	Basidiomycota
UP	21c3a4a9bd9269bf5ac42e7ddeea9d92d2b55615	0.3	0.37931	0.0333333	Fungi	Basidiomycota	Agaricomycetes	Agaricales	Tricholomataceae	Mycena	Mycena abramsii	Basidiomycota
UP	21d620dba3132b41f7d589cffb565cdabdaeb43e	0	0.0344828	0	Fungi	Basidiomycota	Tremellomycetes	Tremellales				Basidiomycota
UP	21d9dd4be7e4d10eeb734fb175c3ac287bdab1d2	0.0333333	0	0	Fungi	Ascomycota	Leotiomycetes					Ascomycota
UP	21e8fe352d75551b4876dab4302bebb8fc7c4216	0.0666667	0.0344828	0	Fungi	Basidiomycota	Agaricomycetes	Agaricales	Marasmiaceae	Marasmius	Marasmius epiphyllus	Basidiomycota
UP	21f4c09eb20a329c3087f9b86de71caca0d8b971	0	0	0	Fungi	Ascomycota	Leotiomycetes	Helotiales				Ascomycota
UP	21ffdd760622b46a7b26bdcad2e149738a508c42	0.133333	0.0689655	0.0666667	Fungi	Ascomycota	Sordariomycetes	Sordariales	Sordariaceae	Neurospora	Neurospora terricola	Ascomycota
UP	2204b12bf1aeef113a38641b46423a80b0a399dc	0.0666667	0.0344828	0	Fungi	Ascomycota	Dothideomycetes					Ascomycota
UP	22066279db6819bb6e17f02d4d6b423539d0453f	0.0666667	0.0344828	0	Fungi	Ascomycota	Pezizomycetes	Pezizales	Pyronemataceae	Trichophaea		Ascomycota	EcM
UP	2213fdbadf0037a492bb04130ee026c53a7498af	0	0	0.0333333	Fungi							Other phyla
UP	221a599fb39354bb1b60a9e37573e7e703299350	0.2	0.551724	0.166667	Fungi	Ascomycota	Sordariomycetes	Hypocreales	Hypocreaceae	Trichoderma	Trichoderma trixiae	Ascomycota
UP	222b2fddc07977dfe100d7ed0ae4eec4e1a8359d	0.0666667	0	0	Fungi	Ascomycota	Sordariomycetes	Pisorisporiales	Pisorisporiaceae	Achroceratosphaeria	Achroceratosphaeria potamia	Ascomycota
UP	22343a65be22ce47d047167e9358faa4f8e24450	0.0333333	0	0	Fungi	Basidiomycota	Agaricomycetes	Sebacinales	Serendipitaceae	Serendipita		Basidiomycota
UP	2234c516635a17fe34ff0c6754775d0b810388a8	0	0	0.1	Fungi	Basidiomycota	Tremellomycetes	Tremellales				Basidiomycota
UP	2235f7bb1cf2f62e1f1cf0bee7c327ce4d81b839	0.1	0.0689655	0	Fungi	Mucoromycota	Endogonomycetes					Mucoromycota
UP	2237df4443424bddc57bdd43bf85900c987339a3	0	0	0.166667	Fungi	Basidiomycota	Agaricomycetes	Polyporales				Basidiomycota
UP	223b2c1625a65596983b5f9d5bde4c7188da9f13	0	0	0	Fungi	Rozellomycota						Other phyla
UP	223c47c5ea7c148e9d870b1a4669b1b6c715daad	0.0333333	0.0689655	0.0666667	Fungi	Basidiomycota	Agaricomycetes	Polyporales	Meruliaceae	Gyrophanopsis	Gyrophanopsis polonensis	Basidiomycota
UP	22469941e563a0171357df1ef7f21553f492d7a0	0.166667	0.137931	0	Fungi	Ascomycota	Orbiliomycetes	Orbiliales	Orbiliaceae			Ascomycota
UP	2247b92d899ef0d74c83ba3c754a03ea96262c57	0	0	0	Fungi	Ascomycota	Leotiomycetes	Helotiales				Ascomycota
UP	224e1c6f35d46edb736589ccb7f6e01747eb783a	0	0.172414	0	Fungi	Ascomycota	Sordariomycetes	Hypocreales		Stilbella	Stilbella byssiseda	Ascomycota
UP	2259804c595954d5036137bc81a47c653208083c	0	0	0	Fungi	Ascomycota	Sordariomycetes	Hypocreales				Ascomycota
UP	225e4ba5173a4215931863eba69a4d899bbe7016	0.0333333	0.172414	0.0333333	Fungi	Ascomycota	Leotiomycetes	Helotiales	Helotiaceae	Belonioscyphella	Belonioscyphella hypnorum	Ascomycota
UP	225f48a18b524e327044cab0d484285b3ffb608e	0	0	0.0333333	Fungi							Other phyla
UP	226418ee487db1100e1334b5384d6888c5c70c94	0.166667	0.103448	0	Fungi	Basidiomycota	Agaricomycetes	Agaricales	Tricholomataceae	Mycena	Mycena maurella	Basidiomycota
UP	226c30ff8f842ab90c5f4c29150ec88759103df4	0.0666667	0.103448	0	Fungi							Other phyla
UP	2273abfccb1ae8492ee83287373faca7c6487f6c	0.0666667	0	0	Fungi	Ascomycota	Dothideomycetes	Capnodiales		Phaeotheca	Phaeotheca fissurella	Ascomycota
UP	22761353250c2513a2f2f90fe022c16f02e8dfdf	0	0	0	Fungi	Basidiomycota	Agaricomycetes	Russulales	Russulaceae	Russula	Russula nuoljae	Basidiomycota	EcM
UP	22824aec0eda419dc3f431d60b4b12beda236253	0.0333333	0	0	Fungi	Zoopagomycota	Zoopagomycetes	Zoopagales	Piptocephalidaceae	Syncephalis		Other phyla
UP	228c27fd152c265279d6ca6704a74d53dd70515d	0.0333333	0	0	Fungi	Ascomycota	Leotiomycetes	Helotiales	Hyaloscyphaceae			Ascomycota
UP	2290e79084666e1053ec2ad6ef36cf9c7778f87f	0	0	0	Fungi	Basidiomycota	Agaricomycetes	Agaricales	Inocybaceae	Inocybe		Basidiomycota	EcM
UP	229f596c9bb8453a7cbe1665975adb7e80e5791e	0.0666667	0.0689655	0	Fungi	Basidiomycota	Agaricomycetes	Agaricales	Inocybaceae	Inocybe	Inocybe nitidiuscula	Basidiomycota	EcM
UP	22a5b26fc98b8c6639beb6c1cb6fd7cd9d244fc5	0	0	0	Fungi	Basidiomycota	Agaricomycetes	Polyporales	Polyporaceae	Polyporus	Polyporus melanopus	Basidiomycota
UP	22a6ba78f89a3bf3f2076adf0b499b88e1ee4736	0	0	0.1	Fungi	Basidiomycota	Agaricomycetes	Agaricales				Basidiomycota
UP	22a75876085f7c19b7066301220076795d9a1422	0	0	0	Fungi	Ascomycota	Saccharomycetes	Saccharomycetales				Ascomycota
UP	22ab086f27c9f2eb35a915621d6de94d93f806fa	0	0	0	Fungi	Basidiomycota	Agaricomycetes	Thelephorales				Basidiomycota
UP	22b715552394bd7fe1a2d23b786efbe0adf777b4	0	0	0.166667	Fungi	Basidiomycota	Agaricomycetes	Agaricales	Cyphellaceae	Henningsomyces	Henningsomyces candidus	Basidiomycota
UP	22bf58c4692684f0f31a3ff75ec47e2371ff9096	0	0	0.233333	Fungi	Basidiomycota	Microbotryomycetes	Sporidiobolales	Sporidiobolaceae	Rhodotorula		Basidiomycota
UP	22c7d43a48831c56323f6949edeb7a6ddaa7b8c9	0.2	0.241379	0.0333333	Fungi	Basidiomycota	Agaricomycetes	Agaricales				Basidiomycota
UP	22db6bb7bdee8120bee17bdef85d3b61956ea3dc	0	0.0689655	0	Fungi	Ascomycota	Eurotiomycetes	Sclerococcales	Dactylosporaceae	Dactylospora	Dactylospora parasitica	Ascomycota
UP	22de65bf8f6c432217a860d8e56607d6bcbd3abd	0	0	0	Fungi	Basidiomycota	Agaricomycetes	Polyporales				Basidiomycota
UP	22e8552aca8c726afc1eb9e1aef07f935e47bda6	0	0	0	Fungi	Basidiomycota	Agaricomycetes	Sebacinales	Sebacinaceae	Sebacina		Basidiomycota	EcM
UP	22eaa4e56e2e401bdac994662f7c0b5ffcde926f	0.1	0.103448	0	Fungi	Ascomycota	Sordariomycetes					Ascomycota
UP	22eaafaa8a88e301d038059b6d934f86b8121d19	0.0333333	0.0344828	0	Fungi	Ascomycota	Dothideomycetes	Botryosphaeriales				Ascomycota
UP	22f6308f629083e2300fd646a04d33ec0a75c82d	0.0666667	0	0	Fungi	Basidiomycota	Agaricomycetes	Agaricales				Basidiomycota
UP	22fb65bb346245298093effc2ecfb11a7c14ed17	0.0333333	0.103448	0	Fungi	Rozellomycota						Other phyla
UP	23038112fbca234de1c2dcb68dc2a72aaf205acd	0	0.0344828	0	Fungi	Ascomycota	Lecanoromycetes			Dictyocatenulata		Ascomycota
UP	23070546374c655b145ee50faf8268f25aa18981	0.1	0.0344828	0	Fungi	Basidiomycota	Microbotryomycetes	Sporidiobolales	Sporidiobolaceae	Rhodosporidiobolus	Rhodosporidiobolus colostri	Basidiomycota
UP	2307aa28b71e35425e5d3e64086a6ad2d2c6c2dd	0.133333	0.310345	0.133333	Fungi	Ascomycota	Pezizomycetes	Pezizales	Pyronemataceae	Cheilymenia		Ascomycota
UP	230a0e1ce72934e20b83cf461177bb64363e9a80	0.0333333	0.0689655	0	Fungi	Ascomycota	Lecanoromycetes					Ascomycota
UP	230a6508eea6b3d2441f6fff3d7c2139c2080067	0.0333333	0.241379	0	Fungi	Basidiomycota	Agaricomycetes					Basidiomycota
UP	231f0a163acba6bf42eb7704b18e2d684be72f89	0	0.310345	0.266667	Fungi	Ascomycota	Leotiomycetes	Helotiales				Ascomycota
UP	2335d85d283177558e1454b1522fde7fc29f7698	0.166667	0.103448	0	Fungi	Ascomycota	Orbiliomycetes					Ascomycota
UP	2337124243e7c4dbddf23bab1d3088af0e8cfd8d	0.166667	0.172414	0	Fungi	Basidiomycota	Agaricomycetes	Agaricales	Clavariaceae	Hyphodontiella		Basidiomycota
UP	2337aa0e0870ff4996c01041db6c5ed46d52bf7a	0.0333333	0	0	Fungi	Ascomycota	Leotiomycetes	Helotiales				Ascomycota
UP	233b04249ceec2319781b9c5aa3120d30cc5b89d	0.0333333	0	0	Fungi	Rozellomycota						Other phyla
UP	234000c49241ba37ce56cad4bfb77104c7ad3432	0.0333333	0.0344828	0	Fungi	Rozellomycota						Other phyla
UP	2342f390e58a4ad46396c47078b3c32ce2c48691	0.0333333	0	0	Fungi	Basidiomycota	Agaricomycetes	Agaricales	Strophariaceae	Tubaria		Basidiomycota
UP	2348508d3de35eb3d2f84fdd0c85a4030a54cad4	0	0	0	Fungi	Basidiomycota	Agaricomycetes	Russulales	Russulaceae	Russula	Russula gracillima	Basidiomycota	EcM
UP	236021a1e97ebe0181bb34d80a2d7925025aacab	0	0.137931	0.0333333	Fungi	Ascomycota	Sordariomycetes	Sordariales	Chaetomiaceae	Humicola		Ascomycota
UP	236edbd46d3c1c71495a2e11bacdf3fdcdfb94df	0	0	0	Fungi	Ascomycota	Sordariomycetes	Hypocreales	Stachybotryaceae	Stachybotrys		Ascomycota
UP	237995cd7290f1402f40d33e432b37a4a7a67916	0.133333	0.0344828	0	Fungi	Basidiomycota	Agaricomycetes	Agaricales	Tricholomataceae	Mycena	Mycena filopes	Basidiomycota
UP	2392c1b808ed75db54fb54bb094ab98c67958420	0	0	0.3	Fungi	Ascomycota	Saccharomycetes	Saccharomycetales				Ascomycota
UP	23a4d6552742326619efb5f68df067fa43884e49	0	0	0	Fungi	Basidiomycota						Basidiomycota
UP	23b26af235607d0a6858fb0ac3b3b377cabbed33	0	0.0344828	0	Fungi	Basidiomycota	Agaricomycetes	Agaricales	Strophariaceae	Pholiota	Pholiota aurivella	Basidiomycota
UP	23c0f4c1a3bd8a2a0701ed76424a0eb61ab92fcf	0	0.0344828	0	Fungi	Rozellomycota						Other phyla
UP	23c42bf63e5341365c0e5eb85a5d1cb8278b146a	0.1	0.0344828	0	Fungi	Basidiomycota	Agaricomycetes	Gomphales	Gomphaceae	Phaeoclavulina	Phaeoclavulina flaccida	Basidiomycota
UP	23cdf4a8378f7d1fff807b5d28cc582f72081cd5	0.866667	0.931034	0.1	Fungi	Ascomycota	Dothideomycetes	Venturiales	Venturiaceae			Ascomycota
UP	23d70e2a0b8befa1f8949033a3524f7d00669b31	0	0	0.1	Fungi	Mortierellomycota	Mortierellomycetes	Mortierellales	Mortierellaceae	Mortierella	Mortierella alpina	Mortierellomycota
UP	23dc2c676c897447c83fc0e484d1784129a42360	0.0333333	0	0.0666667	Fungi	Basidiomycota	Agaricomycetes	Cantharellales		Sistotrema	Sistotrema brinkmannii	Basidiomycota
UP	23de352f23e8c5e1f002eed35228927850b610c4	0.133333	0.172414	0	Fungi	Basidiomycota	Agaricomycetes	Agaricales	Tricholomataceae	Clitocybe	Clitocybe vibecina	Basidiomycota
UP	23ea53f46d241dbb821ba833e1796b73b14d5aab	0	0.172414	0.133333	Fungi	Basidiomycota	Agaricomycetes	Russulales	Auriscalpiaceae	Lentinellus		Basidiomycota
UP	23ec29fe4360ea9720378a4f68df704e4da8b087	0.1	0.0689655	0.0333333	Fungi	Ascomycota	Leotiomycetes	Helotiales	Dermateaceae			Ascomycota
UP	23fefe76b6be6472f8c43b11d07eaec24c04ff40	0.266667	0.206897	0.0333333	Fungi	Ascomycota	Dothideomycetes	Pleosporales				Ascomycota
UP	240c0271520ac6d47386c18276ab6806d2a206e0	0	0.0689655	0	Fungi	Ascomycota	Leotiomycetes	Helotiales				Ascomycota
UP	241980f7e55a9c9c67431430d4aa882570669ffe	0.0333333	0.0344828	0	Fungi	Basidiomycota	Agaricomycetes	Agaricales	Tricholomataceae	Tricholoma	Tricholoma argyraceum	Basidiomycota	EcM
UP	24252b62dc1094f144043d455b22ffec837f284b	0	0	0.0333333	Fungi	Ascomycota	Leotiomycetes	Helotiales				Ascomycota
UP	2428ee87da3b31bb14c5011ad5995fb72a992513	0	0.0344828	0.233333	Fungi	Ascomycota	Leotiomycetes	Helotiales				Ascomycota
UP	242b10c368e1b5dc33b47e7a5b7b473482376961	0.1	0.103448	0.0333333	Fungi	Ascomycota	Sordariomycetes	Microascales	Ceratocystidaceae	Ceratocystis		Ascomycota
UP	24339319891bd3c473ed7dcccd19798ed9a318ce	0	0.0344828	0	Fungi	Ascomycota	Eurotiomycetes	Phaeomoniellales	Phaeomoniellaceae	Aequabiliella	Aequabiliella effusa	Ascomycota
UP	243516619c82b55fd82d3c6fcc7f8c42254f2f67	0.466667	0.482759	0.133333	Fungi	Ascomycota	Dothideomycetes	Venturiales	Sympoventuriaceae	Ochroconis		Ascomycota
UP	243bbf2b126f64ef75e3e5604ffd37bc55d1766c	0	0	0	Fungi	Basidiomycota	Tremellomycetes	Tremellales				Basidiomycota
UP	243f276804590436b3ab3488b9d52524f8a37942	0.0333333	0	0	Fungi	Basidiomycota	Moniliellomycetes	Moniliellales				Basidiomycota
UP	2444e0a719fc7516fb26554590c48f0102cb5510	0	0.0344828	0	Fungi	Ascomycota	Sordariomycetes	Hypocreales				Ascomycota
UP	2448cdfa22a2e8483fe84e427fa6d882c7e19d3d	0.0666667	0	0	Fungi	Ascomycota	Orbiliomycetes	Orbiliales	Orbiliaceae	Retiarius		Ascomycota
UP	245a419270bcb30c951a57501c0da46f98e786e0	0.266667	0.241379	0.0333333	Fungi	Ascomycota	Leotiomycetes	Helotiales	Rutstroemiaceae	Lanzia	Lanzia equiseti	Ascomycota
UP	245c9f85831ee45b79379f5022fc17174af4741a	0	0.0344828	0.566667	Fungi	Ascomycota	Leotiomycetes	Thelebolales				Ascomycota
UP	246150e4a471f76bd16f7947a577e852916de270	0.2	0.172414	0	Fungi	Ascomycota						Ascomycota
UP	246a49b9aa84e69118e98de08f09263b3ca192d5	0.4	0.413793	0	Fungi	Basidiomycota	Agaricomycetes	Agaricales	Bolbitiaceae	Pholiotina	Pholiotina longistipitata	Basidiomycota
UP	246b0a32ce51f978e71ab29b1829d98b0c618df9	0	0	0.0666667	Fungi	Ascomycota	Leotiomycetes					Ascomycota
UP	246b692503be8ebfacee257df5de18da66c7689a	0.1	0	0	Fungi	Ascomycota	Leotiomycetes	Helotiales				Ascomycota
UP	246bf519a3bd0ac2cd52cbb7fcd7bc588bb9452e	0.0333333	0.0689655	0	Fungi	Basidiomycota	Agaricomycetes	Agaricales	Physalacriaceae	Armillaria	Armillaria borealis	Basidiomycota
UP	247d55057b7996c800ff91ab6f7f0a98f867d7c3	0.733333	0.413793	0	Fungi	Ascomycota	Leotiomycetes	Helotiales	Helotiaceae	Mycosymbioces		Ascomycota
UP	247e3a905c4203ccdd749caee763ee08cc911f4d	0.1	0	0	Fungi	Ascomycota	Dothideomycetes					Ascomycota
UP	2480863f13913bee7511000de7f0880f2ade1de3	0	0	0.0333333	Fungi	Basidiomycota	Tremellomycetes	Tremellales				Basidiomycota
UP	248d5a3aa4304a30281bb4fced0902058b41d5ec	0	0	0	Fungi	Ascomycota	Leotiomycetes	Helotiales				Ascomycota
UP	24a288883540b1281907a1cf6bb7a9408f399b9c	0.166667	0	0	Fungi	Ascomycota	Pezizomycetes	Pezizales	Pezizaceae			Ascomycota
UP	24ae21eb0dfa22aae7289fcb1c064d42be779932	0.633333	0.517241	0.0666667	Fungi	Ascomycota	Leotiomycetes	Helotiales				Ascomycota
UP	24c1a47a90a1b7433f384708d5853308002ed5b3	0	0	0	Fungi	Basidiomycota	Agaricomycetes	Cantharellales	Ceratobasidiaceae	Ceratobasidium		Basidiomycota
UP	24c6bbeeb006087c36071245d83527dac5c95b55	0	0.0344828	0.233333	Fungi	Basidiomycota	Agaricomycetes	Polyporales	Fomitopsidaceae	Fomitopsis	Fomitopsis pinicola	Basidiomycota
UP	24d09a10bbe77069e9bfb995577a47ebd3ceafdd	0.0333333	0	0.0333333	Fungi	Basidiomycota	Tremellomycetes	Tremellales	Tremellaceae	Tremella	Tremella encephala	Basidiomycota
UP	24f0d41ad133048776dd9f3ef78b5e989634dbfb	0.2	0.137931	0	Fungi	Rozellomycota						Other phyla
UP	24fbe2c69ec072a77569a567317ccbe034660efa	0.933333	0.896552	0.0333333	Fungi	Ascomycota	Dothideomycetes	Dothideales	Dothioraceae	Hormonema	Hormonema macrosporum	Ascomycota
UP	24fe2ab557cc0128ad715fb24af9fe97990bea5c	0.0333333	0.0689655	0	Fungi	Ascomycota	Sordariomycetes	Sordariales				Ascomycota
UP	25103ec31f778471c6499e6165ee53c321442e7f	0	0.0344828	0	Fungi	Basidiomycota	Agaricomycetes					Basidiomycota
UP	2518aefafafd1b3a08cc2c1bf051de9fdbd64d68	0	0.0344828	0	Fungi	Rozellomycota						Other phyla
UP	2525381d6d3ae583f072f3f94bee8a618c0950cb	0.133333	0.137931	0	Fungi	Basidiomycota	Agaricomycetes	Cantharellales				Basidiomycota
UP	253868c1eafc9c00994efc6f3063ce9af6b83c5d	0.5	0.482759	0	Fungi	Basidiomycota	Agaricomycetes	Agaricales	Strophariaceae	Psilocybe	Psilocybe medullosa	Basidiomycota
UP	253cca52c4d3da3d47fcb2ceef4237c945fa281f	0	0	0	Fungi							Other phyla
UP	2540d5e8fb7b73ad4a1485dc825e623390f29de0	0.0333333	0	0	Fungi	Basidiomycota	Tremellomycetes	Tremellales				Basidiomycota
UP	2543259c205d5142100d1126ccab4642d989dff6	0.166667	0.103448	0	Fungi	Ascomycota	Leotiomycetes	Thelebolales	Pseudeurotiaceae	Geomyces		Ascomycota
UP	254c93ce31101f3303b6cf7b813ea95f1bdf0115	0	0	0	Fungi	Basidiomycota	Agaricomycetes	Hymenochaetales	Tubulicrinaceae	Tubulicrinis	Tubulicrinis glebulosus	Basidiomycota
UP	2552c698baa96aa01b1bf3df59109dc7a2d08cb5	0	0	0	Fungi	Basidiomycota	Agaricomycetes	Russulales	Russulaceae	Russula	Russula cyanoxantha	Basidiomycota	EcM
UP	255488ba43eefbdc9c437f083368f109d3c37418	0	0	0.266667	Fungi	Basidiomycota	Agaricomycetes	Auriculariales	Exidiaceae	Endoperplexa	Endoperplexa dartmorica	Basidiomycota
UP	25551c9e1ec1528d286ecb5f5455562cfc310806	0.4	0.655172	0	Fungi	Ascomycota	Leotiomycetes	Helotiales				Ascomycota
UP	25630e45d086bcfc3da3a00a1bea96fcfa767b11	0	0	0.833333	Fungi	Ascomycota	Leotiomycetes	Helotiales				Ascomycota
UP	256646b163b61c628697792f68375a29415d7512	0.166667	0.0344828	0	Fungi	Ascomycota	Leotiomycetes	Helotiales				Ascomycota
UP	256b628f63e910e2fd485d21e6349aabfeadb233	0.0333333	0	0	Fungi	Chytridiomycota	Spizellomycetes	Spizellomycetales				Other phyla
UP	2572ebf32aeb9fa37f92461b16c6be87a656fce1	0.0666667	0	0	Fungi	Ascomycota	Leotiomycetes	Helotiales				Ascomycota
UP	25749c11078dc82857f21e3fe5e124897d938936	0	0	0	Fungi	Ascomycota	Leotiomycetes	Helotiales				Ascomycota
UP	2575d3e75346454279c2ea6adcffcdaaac72275f	0	0	0	Fungi	Ascomycota	Dothideomycetes	Venturiales	Venturiaceae			Ascomycota
UP	257f1b5f83b337bf287af3577aee7379855e7e50	0.0333333	0.103448	0	Fungi	Ascomycota	Leotiomycetes	Helotiales				Ascomycota
UP	2587e7f072b6c9bdb62feac8a7ff0a92dfb0f820	0.966667	0.862069	0.2	Fungi	Ascomycota	Leotiomycetes	Helotiales		Chalara	Chalara piceae-abietis	Ascomycota
UP	2589e769c310ac47fc8abfc3a736146236a09b56	0	0	0.0666667	Fungi	Basidiomycota	Agaricomycetes	Agaricales	Entolomataceae	Clitopilus	Clitopilus hobsonii	Basidiomycota
UP	25989cfe2a4b1a589479bbd4063d390dab4ee9f8	0	0	0.0333333	Fungi	Basidiomycota	Agaricomycetes	Boletales	Boletaceae	Chamonixia	Chamonixia caespitosa	Basidiomycota	EcM
UP	259928c14396cd03d6cd2b701d8a31a14939da83	0.1	0.0689655	0	Fungi	Ascomycota	Dothideomycetes	Tubeufiales	Tubeufiaceae			Ascomycota
UP	25aafeb8e2233bfa706555246b52cd6b0cc45592	0.233333	0.137931	0	Fungi	Basidiomycota	Agaricomycetes	Cantharellales				Basidiomycota
UP	25afa6f267af4ac70af613bdfc2ab6e13e08f7f4	0.0666667	0.0344828	0	Fungi	Ascomycota	Sordariomycetes	Ophiostomatales	Ophiostomataceae	Sporothrix		Ascomycota
UP	25b74fadba263e006a0722f1bc727f1f503b469b	0	0.0689655	0	Fungi	Basidiomycota	Pucciniomycetes	Pucciniales	Pucciniastraceae	Pucciniastrum		Basidiomycota
UP	25b8930128954c684eb0a6b2db2cc948e01413b2	0	0	0	Fungi	Ascomycota						Ascomycota
UP	25c53a6239918badd564907f0d51a2c6cc19ca22	0.233333	0.0689655	0	Fungi	Basidiomycota	Agaricomycetes	Agaricales	Inocybaceae	Inocybe	Inocybe mixtilis	Basidiomycota	EcM
UP	25d47f1baf434f1a8968b7bf42370cd990946802	0.0333333	0	0	Fungi	Ascomycota						Ascomycota
UP	25dbe48b42c6f8e565af1df9d65feeb53d9e91e4	0.233333	0.0344828	0	Fungi	Mortierellomycota	Mortierellomycetes	Mortierellales	Mortierellaceae	Mortierella	Mortierella macrocystis	Mortierellomycota
UP	25f612131b178e3e0bc6ad4c1e0d10862ec036c3	0	0	0	Fungi	Basidiomycota	Agaricomycetes	Trechisporales	Hydnodontaceae	Trechispora	Trechispora cohaerens	Basidiomycota
UP	2600e77458e80fdb20897b25d300a52a61dda62b	0	0	0	Fungi	Basidiomycota	Agaricomycetes	Agaricales	Tricholomataceae	Arrhenia	Arrhenia chlorocyanea	Basidiomycota
UP	2602bb52104f58b3517a4800900268e65933b2b9	0	0	0	Fungi	Rozellomycota						Other phyla
UP	2603cab9e3271dde8566cca17c3ebc28e98870fc	0	0	0	Fungi	Ascomycota	Orbiliomycetes	Orbiliales				Ascomycota
UP	26183239e8913e1ef5d90cc572843605c817a698	0	0.0344828	0	Fungi	Ascomycota	Leotiomycetes	Helotiales	Helotiaceae	Crocicreas		Ascomycota
UP	261a757ff18c3f01ba2082bd7608036b76b83c64	0.333333	0.344828	0	Fungi	Olpidiomycota						Other phyla
UP	2621799d8387679fec6f9d902bf00ba95ed092c8	0	0.0344828	0.0333333	Fungi	Basidiomycota	Agaricomycetes	Polyporales	Fomitopsidaceae	Postia	Postia caesia	Basidiomycota
UP	2624e627e8c7f3db38b3bc3d544ce46806c36024	0.133333	0.103448	0	Fungi	Glomeromycota	Glomeromycetes	Glomerales	Glomeraceae			Other phyla
UP	262cf993660294ac93d390f78feac1be6dfbf98b	0	0	0	Fungi	Ascomycota	Leotiomycetes	Rhytismatales				Ascomycota
UP	2630911cb222871ec33b8d18524aafda0754ed56	0	0	0	Fungi	Basidiomycota	Microbotryomycetes					Basidiomycota
UP	263d11dccfee38deb5e759323a9061bcf2b9a189	0.0666667	0	0	Fungi	Ascomycota	Eurotiomycetes	Eurotiales	Aspergillaceae	Penicillium	Penicillium jensenii	Ascomycota
UP	264cf05eaea3ab6cef6052288dfcaa09680c5aa2	0.166667	0.0344828	0	Fungi	Ascomycota	Dothideomycetes	Pleosporales				Ascomycota
UP	265009135c16fe4db690834c002d69650454680e	0.0666667	0.103448	0.0333333	Fungi	Ascomycota	Eurotiomycetes	Chaetothyriales	Herpotrichiellaceae			Ascomycota
UP	26611bf692f0df2df1f73b0a2a924b8ea0ad3366	0.0333333	0.0689655	0.0333333	Fungi	Ascomycota	Sordariomycetes	Sordariales	Lasiosphaeriaceae	Lasiosphaeris		Ascomycota
UP	2661389685c890ae00ed20f7de0cfa13372cbfe8	0	0	0	Fungi	Chytridiomycota	Rhizophydiomycetes	Rhizophydiales				Other phyla
UP	26635d37efdccfa7d217abed73079b14971440e7	0	0	0	Fungi	Ascomycota						Ascomycota
UP	2664aa9ee55b947cf72f9f079bd1203daa9221e3	0	0	0	Fungi	Rozellomycota						Other phyla
UP	266ea2c697809b01b57c8c823697aa2c0e2aa800	0	0	0	Fungi	Ascomycota	Dothideomycetes	Capnodiales				Ascomycota
UP	267f0f8ba02f97f9a20aaa9758ecc220ad740a61	0	0	0.0666667	Fungi	Basidiomycota	Agaricomycetes	Cantharellales		Sistotrema	Sistotrema brinkmannii	Basidiomycota
UP	26812284cb2e923c25d0ef577d8915ef76fbc7e1	0.0666667	0.0344828	0	Fungi	Ascomycota	Saccharomycetes	Saccharomycetales				Ascomycota
UP	26866c84208e0073afd97adce94b4da45517c1cb	0	0	0	Fungi	Basidiomycota	Microbotryomycetes					Basidiomycota
UP	2694c73dc5828ef37226bdc282c57a93b75dffc8	0.166667	0.103448	0	Fungi	Ascomycota	Leotiomycetes	Helotiales	Helotiaceae	Gremmeniella	Gremmeniella abietina	Ascomycota
UP	269833c926d9ea077571765c30caf2314843c2eb	0	0.0344828	0	Fungi	Chytridiomycota						Other phyla
UP	26bc8d499f8d542f605a7c563223e0724cee626a	0.0333333	0.0689655	0	Fungi	Ascomycota	Leotiomycetes	Thelebolales	Pseudeurotiaceae	Pseudeurotium	Pseudeurotium bakeri	Ascomycota
UP	26bd94ccd486993e3ca5998513ca71aa9830dfec	0.0333333	0.0344828	0	Fungi	Mucoromycota	Endogonomycetes	Endogonales				Mucoromycota
UP	26c5ca25943f19b8f6817b6d0c4ac65e7aacbe52	0.0333333	0.0344828	0	Fungi	Ascomycota	Leotiomycetes	Helotiales				Ascomycota
UP	26c6f29473af9adb0d6bd8b0d9a6248ce241d6a7	0.2	0.137931	0	Fungi	Basidiomycota	Agaricomycetes	Agaricales	Inocybaceae	Inocybe	Inocybe cincinnata	Basidiomycota	EcM
UP	26d4556066a11cb998013b466d4eb8c0952771d4	0	0.0689655	0.1	Fungi	Basidiomycota	Agaricomycetes	Agaricales	Tricholomataceae	Mycena	Mycena epipterygia	Basidiomycota
UP	26efac85f715d050a137ff7b988f1095e4d66f0d	0.0666667	0.0344828	0.0333333	Fungi	Ascomycota	Leotiomycetes	Helotiales				Ascomycota
UP	27084228c0104aec1547754a339db5f7e969b1a0	0.0333333	0.0344828	0	Fungi	Basidiomycota	Pucciniomycetes	Septobasidiales				Basidiomycota
UP	272786b2c19c0f1d544a6b92c6242df2bae11009	0	0.0344828	0	Fungi							Other phyla
UP	274e038514d3369dcf0bf7ccaaaa773ed9408012	0.0666667	0	0	Fungi	Glomeromycota	Glomeromycetes	Glomerales	Glomeraceae			Other phyla
UP	2753e63982782d3eb7628c13c0f9df2ca9d56831	0.166667	0.103448	0	Fungi	Ascomycota	Leotiomycetes	Helotiales		Chalara		Ascomycota
UP	2757ac30c4eb70e5c60a3be0c1a394e1395ee117	0.0333333	0.0689655	0.0333333	Fungi	Basidiomycota	Microbotryomycetes		Chrysozymaceae			Basidiomycota
UP	275cc820fbb5a0d260fa024e2ca00d2de85d3305	0.366667	0.482759	0	Fungi	Basidiomycota	Agaricomycetes	Agaricales	Tricholomataceae	Mycena	Mycena pura	Basidiomycota
UP	277c218d2e273a8478e4804c5327403d8ed32bd4	0.0333333	0.0344828	0	Fungi	Basidiomycota	Agaricomycetes	Polyporales	Steccherinaceae	Steccherinum	Steccherinum fimbriatum	Basidiomycota
UP	277fc754923485fe63ad9ef8cf2b154394d66628	0	0.0689655	0	Fungi	Basidiomycota	Agaricomycetes	Thelephorales	Thelephoraceae	Thelephora	Thelephora atra	Basidiomycota	EcM
UP	2793c9b02a1a4e68c204798684ec9860b50b4ebd	0.0666667	0	0	Fungi	Ascomycota	Pezizomycetes	Pezizales	Sarcosomataceae	Strumella		Ascomycota
UP	27a220039e099b8dbf49395498f38132d62114b5	0.0333333	0	0	Fungi	Basidiomycota	Agaricomycetes	Gomphales	Gomphaceae	Ramaria	Ramaria gracilis	Basidiomycota
UP	27a6a0729f4782fa1cdcc2b450b854da615087e6	0.0333333	0	0	Fungi	Ascomycota	Sordariomycetes	Xylariales	Apiosporaceae	Arthrinium	Arthrinium puccinioides	Ascomycota
UP	27acbef626968d07a2497ad47befe12bb5704ac9	0	0	0	Fungi	Ascomycota	Leotiomycetes	Helotiales				Ascomycota
UP	27b2ee835674979c7cf415b7bd222c2b01443ae3	0.1	0.344828	0	Fungi	Ascomycota	Sordariomycetes	Hypocreales				Ascomycota
UP	27c38953692fc478f5ccba17364107c644209146	0	0.0344828	0	Fungi	Basidiomycota	Agaricomycetes	Agaricales	Tricholomataceae	Mycena		Basidiomycota
UP	27c88d4413c6a05e0f03543c97f7a04f94a41183	1	1	0.166667	Fungi	Basidiomycota	Microbotryomycetes	Kriegeriales	Kriegeriaceae	Phenoliferia	Phenoliferia psychrophenolica	Basidiomycota
UP	27eb8d0b073b38ad087ddfe1af4079c820ca6f5f	0.0333333	0.206897	0.0333333	Fungi	Basidiomycota	Agaricomycetes	Auriculariales	Hyaloriaceae	Pseudohydnum	Pseudohydnum gelatinosum	Basidiomycota
UP	27ebc2c49fb8abffd60c02476650018e25cbffa8	0	0.0689655	0	Fungi	Basidiomycota	Agaricomycetes	Sebacinales	Serendipitaceae	Serendipita	Serendipita herbamans	Basidiomycota
UP	280457cedc9a63145361d36324cdbcc427356ec0	0.0333333	0	0	Fungi	Ascomycota	Leotiomycetes	Helotiales				Ascomycota
UP	280cedb7c58edeee170038c101d44d43f0571055	0	0	0	Fungi	Basidiomycota	Tremellomycetes	Tremellales				Basidiomycota
UP	280d9d6ec33655203b8cec2731262d47e08ec160	0.0333333	0	0	Fungi	Ascomycota	Sordariomycetes	Hypocreales		Acremonium	Acremonium psammosporum	Ascomycota
UP	280f30b7018186ea6e6d41ec8a3c9dfa80ad99f1	0.0333333	0	0	Fungi	Basidiomycota	Agaricomycetes	Agaricales	Amanitaceae	Amanita	Amanita groenlandica	Basidiomycota	EcM
UP	2814cb202195318c9b33f5146fcf8ba0ec209d07	0.0666667	0.241379	0.0666667	Fungi	Glomeromycota	Glomeromycetes	Glomerales	Glomeraceae			Other phyla
UP	2815b114a8f396dc080d6802cb170331d65a51c1	0	0.0344828	0	Fungi							Other phyla
UP	2827889d4a39db0fe5c44c0707bced63aa5b367a	0.166667	0.0689655	0	Fungi	Basidiomycota	Agaricomycetes	Russulales	Stereaceae	Aleurodiscus	Aleurodiscus amorphus	Basidiomycota
UP	2829679aacd8ca15c07053cf2d0cc19fd0aff0a4	0	0	0	Fungi	Ascomycota	Eurotiomycetes	Chaetothyriales	Herpotrichiellaceae	Capronia		Ascomycota
UP	282efa29e3659da6f8a675d8b338f4f122c25414	0	0	0	Fungi	Ascomycota	Dothideomycetes	Pleosporales	Phaeosphaeriaceae	Phaeosphaeria		Ascomycota
UP	283836e134f4fbf8f3e3fe8110d78e98ad0daa98	0.0333333	0.103448	0	Fungi	Ascomycota	Pezizomycetes	Pezizales	Pyronemataceae	Trichophaeopsis		Ascomycota
UP	283aee3a0d4a5f8a842b753eb9611aa8edc5f5a5	0	0	0	Fungi	Ascomycota	Saccharomycetes	Saccharomycetales	Lipomycetaceae	Lipomyces		Ascomycota
UP	284f04ecfa42459e1791874333c174cbed53daad	0.233333	0.103448	0	Fungi	Ascomycota	Leotiomycetes	Helotiales		Chalara		Ascomycota
UP	285bec5dc40cf35d9abeaf5371c5d4a7cd17ec4b	0	0	0	Fungi	Basidiomycota	Tremellomycetes	Filobasidiales				Basidiomycota
UP	2862772490ec2c4d1efc221dc1bd33f6a9bd6f2a	0	0.0344828	0.0333333	Fungi	Ascomycota	Sordariomycetes	Sordariales				Ascomycota
UP	2868152318eba1f8640ddd86e45a93ab652da2e6	0	0	0	Fungi	Ascomycota	Lecanoromycetes	Lecanorales				Ascomycota
UP	286b1aca82cb8eb3ae68b159e0649ea1ef28d04a	0.0333333	0.0689655	0	Fungi	Ascomycota	Sordariomycetes	Hypocreales	Hypocreaceae	Trichoderma	Trichoderma alni	Ascomycota
UP	287063a2dbea3a10e7e80a622d90cd837dceeb7d	0	0	0	Fungi	Basidiomycota	Agaricomycetes	Agaricales				Basidiomycota
UP	287dfe2ba7346e6a6015f1ce5b3b34f0bd38964b	0.0333333	0	0	Fungi	Ascomycota	Leotiomycetes	Helotiales	Helotiaceae	Articulospora		Ascomycota
UP	287f44c02ae2978b04ee0d670684e8a0988f33dd	0.0333333	0.103448	0	Fungi	Ascomycota	Leotiomycetes					Ascomycota
UP	28936b7290d7467fa89bdf21cbc17a00b8d72981	0	0	0	Fungi	Chytridiomycota						Other phyla
UP	2897af79979c0524c4a047551198dd996a04df82	0.0333333	0.0689655	0.133333	Fungi	Basidiomycota	Agaricomycetes	Auriculariales				Basidiomycota
UP	289ad22111fb38238b11c5a2557e15c9998c4948	0	0.0689655	0	Fungi	Ascomycota	Dothideomycetes	Venturiales				Ascomycota
UP	28a24aee9d6011b3c7c345e992b578a843efffd9	0.0333333	0.0344828	0	Fungi	Basidiomycota	Tremellomycetes	Tremellales				Basidiomycota
UP	28a441063bff8171dd8adcf3b4ed9eb3befd26b6	0	0.0689655	0	Fungi	Ascomycota	Saccharomycetes	Saccharomycetales				Ascomycota
UP	28a5f6d5d018448a663bb4aee7fb07af34112838	0.1	0	0	Fungi	Ascomycota	Leotiomycetes	Helotiales				Ascomycota
UP	28a762919c458e7f5b1f46dfaa5c94a59852de32	0	0	0	Fungi	Ascomycota	Lecanoromycetes	Trapeliales				Ascomycota
UP	28b287722a0449aa12cfc3c5f4fa3a8f650fe823	0.0666667	0.0344828	0	Fungi	Ascomycota	Leotiomycetes	Helotiales				Ascomycota
UP	28b7412cf577cf12b42c2bb10818af782851f61c	0.0333333	0	0	Fungi	Ascomycota	Leotiomycetes					Ascomycota
UP	28b7e08005915b165a68400e1f3db83201e94ac4	0	0.0344828	0.0666667	Fungi	Ascomycota	Leotiomycetes	Helotiales				Ascomycota
UP	28bcecd4e475759bbee7f1f021ab04b729568e63	0	0	0.366667	Fungi	Basidiomycota	Dacrymycetes	Dacrymycetales				Basidiomycota
UP	28bf2ebd71038394eb50d0cec19c18447839263e	0.1	0.137931	0	Fungi	Basidiomycota	Agaricomycetes	Agaricales	Strophariaceae	Pholiota	Pholiota astragalina	Basidiomycota
UP	28c13140f29140b6eb1357e59c7432ae57992e57	0.0666667	0.0344828	0	Fungi	Ascomycota	Dothideomycetes	Jahnulales				Ascomycota
UP	28ce6e884f66ceb530b45689af444210e217a7c5	0.0333333	0.137931	0	Fungi	Basidiomycota	Pucciniomycetes	Pucciniales				Basidiomycota
UP	28dcd1644968f3c1682a4a1aae5abeffdbb30295	0.133333	0	0	Fungi	Glomeromycota	Paraglomeromycetes	Paraglomerales				Other phyla
UP	28e07a87ccf0667118b220e5d892f308a3671cb1	0	0.0344828	0	Fungi	Ascomycota	Dothideomycetes	Pleosporales	Phaeosphaeriaceae	Phaeosphaeria		Ascomycota
UP	28e17a7df8d1b2ece71fb4fea29f5afe90cc53b8	0	0	0	Fungi	Rozellomycota						Other phyla
UP	28e22e31bfcb47df7504cedd007d8f29aff43274	0	0	0.1	Fungi	Ascomycota	Eurotiomycetes	Chaetothyriales				Ascomycota
UP	28fd3fa04fe14b8e256de0d3f79273604b24cac7	0.0333333	0	0	Fungi	Ascomycota	Orbiliomycetes	Orbiliales	Orbiliaceae			Ascomycota
UP	2917f825aa97b67d23a1de7bf033e8d9f92660c3	0.0666667	0.103448	0	Fungi	Ascomycota	Dothideomycetes					Ascomycota
UP	291c9c62fbee76f8eadb08a846e2340cbda9e0d5	0.0666667	0.0689655	0.0333333	Fungi	Ascomycota	Dothideomycetes	Capnodiales				Ascomycota
UP	292a4236663f2c941050b350e55b8f72159230f7	0	0.0344828	0	Fungi	Basidiomycota	Agaricomycetes	Agaricales				Basidiomycota
UP	292ef4de4b5b532c7002598c886ead8b4130d6e7	0	0	0.0333333	Fungi	Ascomycota				Bactridium	Bactridium subglandis	Ascomycota
UP	29362e5c78b8a087802323d404807fa82248da68	0.0333333	0.103448	0	Fungi	Mortierellomycota	Mortierellomycetes	Mortierellales	Mortierellaceae	Mortierella		Mortierellomycota
UP	2939179a8b0ee6bcdb5c17918c9aacb0bdf84bc0	0	0.0689655	0.2	Fungi	Ascomycota	Eurotiomycetes	Chaetothyriales				Ascomycota
UP	2940e79750ae5eb8e97d2ff00ddb1ce28d42bc98	0.1	0.0344828	0	Fungi	Ascomycota	Sordariomycetes	Diaporthales	Gnomoniaceae	Gnomonia	Gnomonia emarginata	Ascomycota
UP	29422bb1a86bef029a50c64258f50162f8778a03	0	0.0689655	0	Fungi	Basidiomycota	Agaricomycetes	Sebacinales	Sebacinaceae	Sebacina	Sebacina dimitica	Basidiomycota	EcM
UP	2947cc0efa13b60fbb6e42a96f04780e30d88f5d	0	0	0	Fungi	Ascomycota	Sordariomycetes	Xylariales	Amphisphaeriaceae	Seimatosporium	Seimatosporium pistaciae	Ascomycota
UP	2954855cff949472fa58af87248de99e46aedca0	0.366667	0.482759	0	Fungi	Ascomycota	Dothideomycetes	Capnodiales				Ascomycota
UP	2964a8e7404a1569e46af1e3394ecc59be393b95	0.0333333	0.0344828	0	Fungi	Ascomycota	Dothideomycetes	Tubeufiales	Tubeufiaceae	Helicomyces		Ascomycota
UP	29650f65388c1db7c618112fd8edbf04e943ba15	0.433333	0.275862	0	Fungi	Mortierellomycota	Mortierellomycetes	Mortierellales	Mortierellaceae	Mortierella		Mortierellomycota
UP	297118a091c16b5cf8c110edff8efb2155a790ae	0	0.0344828	0	Fungi	Ascomycota	Sordariomycetes					Ascomycota
UP	2978fa07c11a8513e89dc0cd1a5e872de64dd340	0	0	0	Fungi	Basidiomycota	Agaricomycetes	Auriculariales				Basidiomycota
UP	29792d2587f9d6a59e1486464b9e93818394a8aa	0.0333333	0.137931	0	Fungi	Ascomycota	Orbiliomycetes	Orbiliales				Ascomycota
UP	298273f10a9aa1d0b46e47f16d9f1fcfc2e8d87f	0.333333	0.37931	0	Fungi	Basidiomycota	Agaricomycetes	Agaricales				Basidiomycota
UP	29bd840debfaeda2b22a46ee5ed7ab74f30aa16d	0	0	0	Fungi	Mortierellomycota	Mortierellomycetes	Mortierellales	Mortierellaceae	Mortierella	Mortierella beljakovae	Mortierellomycota
UP	29c6c00a601f5306049b0589e339c5d905ce5372	0	0.0344828	0	Fungi	Basidiomycota	Agaricomycetes	Agaricales				Basidiomycota
UP	29d9659926de39f78896b531cac6e28b7c28ef40	0	0	0	Fungi	Ascomycota	Leotiomycetes	Helotiales	Helotiaceae	Heyderia		Ascomycota
UP	29df9dc2ce3155dc1a209c2fc4102aef1895c278	0.1	0.0689655	0	Fungi	Basidiomycota	Microbotryomycetes		Chrysozymaceae	Oberwinklerozyma	Oberwinklerozyma silvestris	Basidiomycota
UP	29dff1e0438bdb405558191115c488be0f96bb6d	0.2	0.103448	0	Fungi	Ascomycota	Dothideomycetes	Tubeufiales	Tubeufiaceae	Helicoma	Helicoma fumosum	Ascomycota
UP	29e8c2ad9d9a16e3ac6d730abd7d659daa8917ca	0	0	0	Fungi	Basidiomycota	Tremellomycetes					Basidiomycota
UP	29f177977c74b4216bd1a2e92c94e1f144b4d7df	0	0	0.1	Fungi	Ascomycota	Leotiomycetes	Helotiales				Ascomycota
UP	29f2e9c27d6227920b922b708f12a959ae866742	0.1	0.103448	0	Fungi	Ascomycota	Leotiomycetes	Helotiales	Sclerotiniaceae			Ascomycota
UP	29f6f1f4d821db7cddeac65d1b8c4d2f750a2fa8	0	0	0	Fungi	Ascomycota	Leotiomycetes	Helotiales				Ascomycota
UP	2a098becfe18b73e3164f8d8af848d7f9ce115a8	0	0.0344828	0	Fungi	Basidiomycota	Agaricomycetes	Boletales	Boletaceae	Leccinum	Leccinum variicolor	Basidiomycota	EcM
UP	2a0d5fb5033050262e5b59f8b5fb4a9ffb416ee9	0	0	0	Fungi	Ascomycota	Sordariomycetes	Hypocreales				Ascomycota
UP	2a10bdd23c5771ae8a48edaa5d73f77159c1bd72	0	0	0.0333333	Fungi	Basidiomycota	Microbotryomycetes	Sporidiobolales				Basidiomycota
UP	2a1a0f5dcff2986312606e57cbb40e62d63686a8	0	0	0.0333333	Fungi	Basidiomycota	Agaricomycetes	Hymenochaetales				Basidiomycota
UP	2a235810cf9ec3d01ab57b6bc61f7a9d9b75844b	0	0.0344828	0	Fungi	Ascomycota	Pezizomycetes	Pezizales	Pyronemataceae	Otidea	Otidea tuomikoskii	Ascomycota	EcM
UP	2a25e047f13817758d8884af374197eb6103dc5f	0	0	0	Fungi	Basidiomycota	Agaricomycetes	Russulales	Russulaceae	Russula	Russula pubescens	Basidiomycota	EcM
UP	2a2f541c5ac68f951692304226a98d1042640bc5	0.0333333	0	0	Fungi	Basidiomycota	Agaricomycetes	Sebacinales	Sebacinaceae	Sebacina		Basidiomycota	EcM
UP	2a4065510efdb75e87254720b516f7b68c5541ad	0.0666667	0.137931	0	Fungi	Chytridiomycota						Other phyla
UP	2a6180fe26ae4a3654bc4fc89e5d55dd33a8904f	0	0	0	Fungi	Basidiomycota	Agaricomycetes	Russulales	Russulaceae	Lactarius	Lactarius torminosus	Basidiomycota	EcM
UP	2a6431a08f4e5d5c295e43fb7f145975226de404	0	0	0	Fungi	Basidiomycota	Agaricomycetes	Agaricales	Clavariaceae			Basidiomycota
UP	2a6d9b1b2236d510fe81cfecb6283952a015102d	0	0	0.433333	Fungi	Basidiomycota	Microbotryomycetes	Sporidiobolales				Basidiomycota
UP	2a7746f3c26cffdcc93209af2e9722091c542dc2	0	0	0	Fungi	Basidiomycota	Agaricomycetes	Polyporales				Basidiomycota
UP	2a775a7eecf7c3a680b41e0a2bfc7d4213f144b9	0	0.0344828	0.0666667	Fungi	Ascomycota	Saccharomycetes	Saccharomycetales	Trichomonascaceae	Blastobotrys	Blastobotrys robertii	Ascomycota
UP	2a80878b9a808c521903c7270d811a6e46c801f6	0.0666667	0	0	Fungi	Ascomycota	Pezizomycetes	Pezizales	Pezizaceae	Peziza	Peziza lohjaoensis	Ascomycota
UP	2a8ccb0166ffab495b0933de96c68a4550b91ec7	0	0	0	Fungi	Rozellomycota						Other phyla
UP	2ab8fc905d2b38f8091ba544a50249df1b382873	0	0	0	Fungi	Ascomycota	Sordariomycetes	Coniochaetales	Coniochaetaceae	Coniochaeta		Ascomycota
UP	2abacc15ad99c8342071d3084e67a1c30e689eb1	0.0666667	0.0344828	0	Fungi	Ascomycota	Leotiomycetes	Helotiales	Dermateaceae	Mollisia		Ascomycota
UP	2abb39a6b07b34dfe6a1e52fdc6302a9f6d02730	0.533333	0.517241	0	Fungi	Ascomycota	Dothideomycetes	Venturiales	Venturiaceae			Ascomycota
UP	2abb49f9f6fd8a0def74595ead50e5bb4b374ba2	0.0666667	0	0	Fungi	Basidiomycota	Microbotryomycetes		Chrysozymaceae	Yurkovia	Yurkovia mendeliana	Basidiomycota
UP	2abf125a4cb24901e198a9c96875eeb88681b042	0	0	0	Fungi	Basidiomycota	Agaricomycetes	Agaricales	Cortinariaceae	Cortinarius	Cortinarius triformis	Basidiomycota	EcM
UP	2acb3459e988cac30b6079bbdc990590d3940994	0	0.0689655	0	Fungi	Basidiomycota	Tremellomycetes	Tremellales				Basidiomycota
UP	2aceb7ec84cb6dc4f20a9eee51b7aefe17e72608	0.233333	0.103448	0	Fungi	Basidiomycota	Agaricomycetes	Atheliales				Basidiomycota
UP	2af47e9abf9ee42d57c69fee5f61a9d153a817f4	0	0	0	Fungi	Ascomycota	Lecanoromycetes					Ascomycota
UP	2af7493da595b7ef42c222831167081c46337611	0	0	0.133333	Fungi	Ascomycota	Sordariomycetes	Hypocreales	Nectriaceae	Fusarium		Ascomycota
UP	2afd8abd0a9c1061da0b42d2396d8cab2f59b73a	0	0.0344828	0.1	Fungi	Ascomycota	Sordariomycetes	Hypocreales				Ascomycota
UP	2b01bba6ecee8f7fd169eb9ccc218da8e409aa4e	0.0333333	0	0	Fungi	Ascomycota	Leotiomycetes	Helotiales				Ascomycota
UP	2b0281306f12fc205f8f64cd8f049585ac74bae1	0	0	0	Fungi	Rozellomycota						Other phyla
UP	2b02a972b9447726153430c87b958b77166b2172	0	0	0	Fungi	Ascomycota	Eurotiomycetes	Chaetothyriales	Herpotrichiellaceae			Ascomycota
UP	2b15c4a039da3a577c2b72357fdce3283cc646f1	0.166667	0	0	Fungi	Ascomycota	Leotiomycetes	Helotiales	Helotiaceae	Glarea		Ascomycota
UP	2b1fa65299ce0a5018515348cec7e6064d0c2043	0	0.0344828	0	Fungi	Ascomycota	Orbiliomycetes	Orbiliales	Orbiliaceae			Ascomycota
UP	2b2096524b8bddab04c17725e2352fbbbf904dae	0.0333333	0	0	Fungi	Ascomycota	Leotiomycetes	Helotiales				Ascomycota
UP	2b26da661c8ba57a43c9f3ae7127bde645f3c5ca	0.1	0.0689655	0	Fungi	Ascomycota	Leotiomycetes	Triblidiales				Ascomycota
UP	2b282dbdefe5ef94f8815214e2e3c9051e0f7278	0.233333	0.172414	0.0333333	Fungi	Ascomycota	Pezizomycetes	Pezizales				Ascomycota
UP	2b33665d46eb98037c2270029edb8cf074fa9120	0.1	0.137931	0	Fungi	Mucoromycota	Mucoromycetes	Mucorales	Mucoraceae			Mucoromycota
UP	2b5115aaeb33a61eff5ed901a2ce93abd486c4c0	0	0	0	Fungi	Ascomycota	Sordariomycetes	Hypocreales		Brachysporium		Ascomycota
UP	2b60ee25201e2109d4d839edacb001628b4cdfef	0.0666667	0.137931	0	Fungi	Basidiomycota	Agaricomycetes	Agaricales				Basidiomycota
UP	2b684883e0f0b4670d097f5a54778548a1d4ca15	0	0	0	Fungi	Basidiomycota	Agaricomycetes					Basidiomycota
UP	2b755cf8c775c4491f345d0d1d24dbf25f33e0f6	0.0666667	0	0	Fungi	Mucoromycota	Endogonomycetes	Endogonales				Mucoromycota
UP	2b8408bc2cc0a30e913be327048bfb329d02075a	0.0333333	0.0344828	0	Fungi	Ascomycota	Eurotiomycetes	Eurotiales	Aspergillaceae	Penicillium	Penicillium wisconsinense	Ascomycota
UP	2b8bc3d82077c3f404e8497cba88c7a6163ff23a	0.533333	0.551724	0	Fungi	Ascomycota	Lecanoromycetes	Umbilicariales				Ascomycota
UP	2b8bec5ec7e2a0e05f646608ca189e6c90bb761d	0.166667	0.172414	0	Fungi	Ascomycota	Dothideomycetes	Pleosporales	Phaeosphaeriaceae			Ascomycota
UP	2b9b59791d0bd92de408b49b087829ceab7fcc9a	0.1	0	0	Fungi	Ascomycota	Sordariomycetes	Hypocreales	Nectriaceae	Calcarisporium	Calcarisporium arbuscula	Ascomycota
UP	2ba3d196401766a39379577d0c549697b6db3608	0	0	0	Fungi							Other phyla
UP	2bb9b02fdcae0481bb2afc34f39700dd256d8426	0	0.0689655	0.0333333	Fungi	Olpidiomycota						Other phyla
UP	2bc7be32930c52c0d524f73ff9270e95b1683f26	0.5	0.344828	0	Fungi	Ascomycota	Dothideomycetes	Mytilinidiales	Mytilinidiaceae	Pseudocamaropycnis	Pseudocamaropycnis pini	Ascomycota
UP	2bce098ddb63186fc5f1860b312e2941dc2ea5cd	0.0666667	0.0344828	0.0333333	Fungi	Ascomycota						Ascomycota
UP	2bcef3b0e4abe00f762789441994be75152c366c	0.0333333	0.0344828	0	Fungi	Ascomycota	Leotiomycetes	Helotiales				Ascomycota
UP	2bdf5b6ba5cbf1faf296ea046dd637e04607d70f	0	0.0344828	0	Fungi	Ascomycota	Leotiomycetes	Helotiales	Sclerotiniaceae	Ciborinia	Ciborinia foliicola	Ascomycota
UP	2be5780f6700032e42752cbb7d0e84a38e51b958	1	1	0.633333	Fungi	Mortierellomycota	Mortierellomycetes	Mortierellales	Mortierellaceae	Mortierella	Mortierella humilis	Mortierellomycota
UP	2bf922cecf12c5814e2b66e60511bc269877b024	0	0	0.1	Fungi	Ascomycota	Dothideomycetes	Strigulales				Ascomycota
UP	2bff5976d2d27a42fbb51aa9d6ca1cc5ef2d5c72	0.0333333	0	0	Fungi							Other phyla
UP	2c0e10efe2b87610e260f803d961bb76c7883605	0	0	0	Fungi	Ascomycota	Leotiomycetes	Helotiales	Myxotrichaceae	Oidiodendron	Oidiodendron echinulatum	Ascomycota
UP	2c11b232b6fcf9825364360c87cdd130fde0a0d9	0.3	0.482759	0.0333333	Fungi	Ascomycota	Eurotiomycetes	Chaetothyriales	Cyphellophoraceae	Cyphellophora		Ascomycota
UP	2c17769d4c2d0b66f93927c9c663029995d41c26	0.0666667	0.37931	0.4	Fungi	Ascomycota	Leotiomycetes	Helotiales		Leptodontidium	Leptodontidium camptobactrum	Ascomycota
UP	2c1c18fc4a9d385ff4fdd20950a963ee9be2b2d7	0.0666667	0.0344828	0	Fungi	Basidiomycota	Agaricomycetes	Agaricales	Inocybaceae	Inocybe	Inocybe obscurobadia	Basidiomycota	EcM
UP	2c1d80e2ce0b1978244eee8f266590c2fca55d8f	0	0	0.133333	Fungi	Basidiomycota	Agaricomycetes	Hymenochaetales	Tubulicrinaceae	Tubulicrinis	Tubulicrinis globisporus	Basidiomycota
UP	2c1d89548f548ca6261429e6af64dd4e2d4256bc	0	0.0344828	0	Fungi	Basidiomycota	Agaricomycetes	Cantharellales		Sistotrema		Basidiomycota
UP	2c1e2ec1b7c1d3d2a3a38997c1b7fe0246991a8c	0.2	0.586207	0.266667	Fungi	Ascomycota	Leotiomycetes	Thelebolales	Pseudeurotiaceae	Pseudogymnoascus	Pseudogymnoascus appendiculatus	Ascomycota
UP	2c33c5f8cd92685b2fa74e55801484e0ec11126a	0.0333333	0	0	Fungi	Ascomycota	Leotiomycetes	Helotiales				Ascomycota
UP	2c4f4fd67942cfc4553c21f5c7545e93a4f119ab	0	0.241379	0.0666667	Fungi	Ascomycota	Sordariomycetes	Hypocreales	Bionectriaceae	Nectriopsis	Nectriopsis rexiana	Ascomycota
UP	2c5a0dc62df13a7d96996542c64a6779d8ca430d	0.3	0.344828	0	Fungi	Ascomycota	Leotiomycetes	Helotiales				Ascomycota
UP	2c5ce2ab6d87b2e2ff3942194fe1ef6646b5f498	0	0.0689655	0	Fungi	Basidiomycota	Agaricomycetes	Agaricales				Basidiomycota
UP	2c5e85a89151180187250b5017359e2f288572fd	0	0.137931	0	Fungi	Ascomycota	Leotiomycetes	Helotiales	Myxotrichaceae	Oidiodendron		Ascomycota
UP	2c5f76164894a43f4619274a8007de06d9fda2e3	0.133333	0.0344828	0	Fungi	Ascomycota	Leotiomycetes	Erysiphales				Ascomycota
UP	2c61c23429b707cd7f2d1700f4427e295094b653	0	0	0	Fungi	Basidiomycota	Agaricomycetes	Atheliales				Basidiomycota
UP	2c66749e32db88c26f1ca85c676225b33650a397	0.0333333	0.0689655	0	Fungi	Basidiomycota	Agaricomycetes	Agaricales	Psathyrellaceae	Psathyrella		Basidiomycota
UP	2c6ca5ec1eba2fc803ee57fcadd68c81bb0f0db3	0	0	0	Fungi							Other phyla
UP	2c6ef26d6c6213dd30af5cd2f61caafcb7fff978	0	0.103448	0	Fungi	Basidiomycota	Agaricomycetes	Thelephorales	Thelephoraceae	Tomentella	Tomentella lapida	Basidiomycota	EcM
UP	2c76d53002cf7ec46cca9612e510a877def361f4	0	0.0344828	0	Fungi	Ascomycota	Sordariomycetes	Sordariales		Cordana	Cordana mercadiana	Ascomycota
UP	2c7fcfa6040fd83b49b1c2f5e662c3f221410752	0.133333	0.103448	0	Fungi	Basidiomycota	Agaricomycetes	Agaricales				Basidiomycota
UP	2c805ec5b4480589dc2d79c8989c02636a5d49e2	0.0666667	0.103448	0.1	Fungi	Basidiomycota	Agaricomycetes	Polyporales	Podoscyphaceae	Hypochnicium	Hypochnicium wakefieldiae	Basidiomycota
UP	2c8e32208bb1fe0c6bd171aa2f01b6add3730472	0.2	0.344828	0	Fungi	Basidiomycota	Agaricomycetes	Auriculariales	Exidiaceae			Basidiomycota
UP	2c8ea03579875121503a0172ce3f01ad1e6bd101	0	0	0.0333333	Fungi	Ascomycota	Pezizomycetes	Pezizales	Discinaceae	Hydnotrya	Hydnotrya brunneospora	Ascomycota	EcM
UP	2c92e3e1e096acbd3816cbc5aed6350ce6814339	0.0666667	0	0	Fungi	Ascomycota	Dothideomycetes	Pleosporales	Cucurbitariaceae	Pyrenochaeta		Ascomycota
UP	2c9b014c37f5c16e8ed448ed4c3334e676aa4d63	0	0	0	Fungi	Ascomycota	Lecanoromycetes	Lecanorales				Ascomycota
UP	2c9fa107db2146ef8856324b210e71224175a4b6	0	0	0	Fungi	Basidiomycota	Agaricomycetes	Agaricales	Cortinariaceae	Cortinarius		Basidiomycota	EcM
UP	2cb6a0ad2daf8f1325f7f2141db0387e7fd51a91	0.0333333	0.275862	0.0333333	Fungi	Ascomycota	Leotiomycetes	Helotiales		Spirosphaera	Spirosphaera minuta	Ascomycota
UP	2ccca8e84dfd5ee727012b9d019e2b4d8e89cf92	0	0	0	Fungi	Basidiomycota	Agaricomycetes	Agaricales	Clavariaceae			Basidiomycota
UP	2cdb47cabf5977db95f25239d0ef0ec6e78ef5f0	0	0	0	Fungi	Ascomycota	Sordariomycetes	Hypocreales	Nectriaceae	Calcarisporium	Calcarisporium arbuscula	Ascomycota
UP	2ce14344ed8ea431487085c95133f46a6f73ad9e	0	0	0	Fungi	Basidiomycota	Agaricomycetes	Agaricales				Basidiomycota
UP	2ce1c8ed7a3b7dd779907c6576f94fecdd16f85b	0	0	0.0333333	Fungi	Ascomycota	Leotiomycetes	Helotiales				Ascomycota
UP	2d00f2f5b72fbc71caf136c6ebebf90a2302edf1	0.133333	0.103448	0	Fungi	Basidiomycota	Agaricomycetes	Boletales		Chalciporus	Chalciporus piperatus	Basidiomycota
UP	2d1314f1683ea739799f3325366cb3518d3dc5de	0.0333333	0.0344828	0.0333333	Fungi	Ascomycota	Leotiomycetes	Helotiales	Helotiaceae	Ascocoryne	Ascocoryne sarcoides	Ascomycota
UP	2d1e1f4520b019019ab3e7a43386004e2fb62697	0	0	0	Fungi	Basidiomycota	Agaricostilbomycetes	Agaricostilbales				Basidiomycota
UP	2d34a8c2598df0959881ac76415b49478b581b32	0	0	0.166667	Fungi	Ascomycota	Sordariomycetes	Hypocreales	Cordycipitaceae			Ascomycota
UP	2d3ad967ae47e93d80f940fb848b60bd28868652	0.0333333	0.0344828	0	Fungi	Ascomycota	Dothideomycetes					Ascomycota
UP	2d3bf1ed4898d299fe74aaf33d6e061e924a9b56	0.1	0.137931	0	Fungi	Basidiomycota	Agaricomycetes					Basidiomycota
UP	2d447df8a912de8a5483aeee94c302ee6ecf0d4e	0.133333	0.0344828	0	Fungi	Ascomycota	Dothideomycetes	Pleosporales	Lophiotremataceae	Lophiotrema		Ascomycota
UP	2d46d52f8e2d58725bd1e0376b2e4539948a18f0	0	0	0	Fungi	Mortierellomycota	Mortierellomycetes	Mortierellales	Mortierellaceae	Mortierella	Mortierella globulifera	Mortierellomycota
UP	2d4f256d6b501548149c37a6097f9e230727785c	0	0.0689655	0.366667	Fungi	Ascomycota	Leotiomycetes	Helotiales	Hyaloscyphaceae	Hyaloscypha	Hyaloscypha monodictys	Ascomycota
UP	2d55dc9b15eeeccb2e230f3aab6d1d448687372e	0.0333333	0.0344828	0	Fungi	Basidiomycota	Agaricomycetes	Thelephorales	Thelephoraceae	Tomentella	Tomentella lateritia	Basidiomycota	EcM
UP	2d57c6b08b47fc307f761202891f5a4c4ec0b570	0.0666667	0	0	Fungi	Ascomycota	Dothideomycetes	Pleosporales	Phaeosphaeriaceae			Ascomycota
UP	2d5c1652e27843558e993a4d9629b1da0f70aa19	0	0.0344828	0	Fungi	Chytridiomycota	Lobulomycetes	Lobulomycetales				Other phyla
UP	2d660e1e2cc153324deef3019e5624e75bab8e50	0.0333333	0	0	Fungi	Basidiomycota	Cystobasidiomycetes	Cystobasidiales				Basidiomycota
UP	2d6d687b4c91ac9baa637257c000d10d0df0812c	0.1	0.137931	0	Fungi	Ascomycota	Orbiliomycetes	Orbiliales				Ascomycota
UP	2d80da6343a7af9a0c226ff6d07aec58a3c56351	0.0333333	0.0344828	0	Fungi	Basidiomycota	Agaricomycetes	Cantharellales	Tulasnellaceae	Epulorhiza		Basidiomycota
UP	2d8a29c34033a8da970bd39f88bb137e14d3fb7d	0.5	0.275862	0	Fungi	Basidiomycota	Microbotryomycetes	Leucosporidiales	Leucosporidiaceae	Leucosporidium	Leucosporidium krtinense	Basidiomycota
UP	2d8d268f64f64d5e8289474b5ad5d4726aaabb1c	0	0	0.166667	Fungi	Basidiomycota	Agaricomycetes	Polyporales				Basidiomycota
UP	2d945765e03fa24807fb0d5c4c6d2b0826908aab	0.166667	0.241379	0	Fungi	Ascomycota	Dothideomycetes	Venturiales	Sympoventuriaceae	Pseudosigmoidea	Pseudosigmoidea ibarakiensis	Ascomycota
UP	2da05a93d015a8976baa5bf239e5a8621341de46	0	0	0.1	Fungi	Basidiomycota	Agaricomycetes	Auriculariales	Hyaloriaceae	Stypella	Stypella vermiformis	Basidiomycota
UP	2da83a0e808044097c0e4f0ea3298924540e223d	0.433333	0.310345	0.0666667	Fungi	Basidiomycota	Agaricomycetes	Agaricales	Strophariaceae	Hypholoma	Hypholoma fasciculare	Basidiomycota
UP	2da8a6e76f26e98ee5e592045165ca36aaafdd84	0.133333	0.137931	0	Fungi	Basidiomycota	Agaricomycetes	Agaricales	Cortinariaceae	Cortinarius	Cortinarius hemitrichus	Basidiomycota	EcM
UP	2dad6d7a2743ba23e2298e635a2efde3aa2b4171	0.0333333	0.0689655	0	Fungi	Ascomycota	Eurotiomycetes	Eurotiales	Aspergillaceae	Penicillium	Penicillium catenatum	Ascomycota
UP	2dae14591d55598ab56e0c98d56f98006ba62de7	0	0	0	Fungi	Basidiomycota	Agaricomycetes	Thelephorales	Thelephoraceae	Tomentella	Tomentella fuscocinerea	Basidiomycota	EcM
UP	2dbc97eb660897451d408c34157e56523bcdb04a	0	0	0.1	Fungi	Basidiomycota						Basidiomycota
UP	2dcb6116312a684efa2292e7c21a954fcdc282a5	0	0.0344828	0	Fungi	Basidiomycota	Malasseziomycetes	Malasseziales	Malasseziaceae	Malassezia	Malassezia globosa	Basidiomycota
UP	2dcd0cedcfec911cf47ea87ba3fc202ba8ca41ca	0	0	0.1	Fungi	Ascomycota	Orbiliomycetes	Orbiliales	Orbiliaceae			Ascomycota
UP	2dd6ed0019699190e63a075b0b74860fd50e3850	0	0	0	Fungi	Ascomycota	Lecanoromycetes	Lecanorales	Micareaceae	Micarea	Micarea prasina	Ascomycota
UP	2dd7aed22fe6c981458c6365dafde8f0d4198f33	0	0	0	Fungi							Other phyla
UP	2dd83ed176b933952b33de4b803568cb69d6c101	0.3	0.241379	0	Fungi	Basidiomycota	Agaricomycetes	Agaricales	Tricholomataceae	Mycenella	Mycenella lasiosperma	Basidiomycota
UP	2ddc152f95157297008b5a23621c9611aa509fb9	0.3	0.275862	0.0333333	Fungi	Ascomycota	Pezizomycetes	Pezizales	Pezizaceae	Peziza		Ascomycota
UP	2dde5bf6456cfe687f2689581d1c144d50b29541	0	0.0344828	0.0333333	Fungi	Ascomycota	Dothideomycetes					Ascomycota
UP	2ddf5d38cab09a1cbf7a5df8d09693210c63a7c8	0	0.0344828	0	Fungi	Ascomycota	Sordariomycetes	Hypocreales	Ophiocordycipitaceae	Tolypocladium		Ascomycota
UP	2de265c4b090c2607f6ab9ad9d51626f227248c4	0.0333333	0.0344828	0	Fungi	Ascomycota	Leotiomycetes	Helotiales				Ascomycota
UP	2de9d7cd018b7c93755fcd8d30bc1d50b009ff57	0.0333333	0.0689655	0.133333	Fungi	Ascomycota	Pezizomycetes	Pezizales	Discinaceae	Gyromitra	Gyromitra infula	Ascomycota
UP	2e0006a902f9e49bab4f488dcb81ecdb8e2457d7	0.0333333	0.0344828	0	Fungi	Ascomycota	Lecanoromycetes	Teloschistales				Ascomycota
UP	2e05cbc0f8dc6029bfba3ee6c2daba149d47523d	0	0.0344828	0	Fungi	Ascomycota	Geoglossomycetes	Geoglossales	Geoglossaceae	Geoglossum		Ascomycota
UP	2e0b45b875a3c6a0e736259a48a9708795dfdcc3	0.1	0.0689655	0	Fungi	Ascomycota	Eurotiomycetes	Chaetothyriales				Ascomycota
UP	2e1a6d8417b924ed2777e63128b5710909694bde	0.0333333	0.172414	0.0333333	Fungi	Ascomycota	Sordariomycetes	Hypocreales				Ascomycota
UP	2e1ef6d6c0e5dd32aaaad263139991595ff5bc17	0	0.0689655	0	Fungi	Ascomycota	Dothideomycetes	Pleosporales				Ascomycota
UP	2e26051757e8c01a142c4500da376f8b88b135af	0.2	0.448276	0.0666667	Fungi	Glomeromycota	Glomeromycetes	Glomerales	Glomeraceae	Rhizophagus	Rhizophagus intraradices	Other phyla
UP	2e28d95f0ef75d0f3a5b0a33f6074bd73f5a529d	0	0.103448	0	Fungi	Basidiomycota	Agaricomycetes	Agaricales	Cortinariaceae	Cortinarius		Basidiomycota	EcM
UP	2e2a56ca799aa2a9c06e32b7aec19a61a778ea78	0.1	0.137931	0.0333333	Fungi	Ascomycota	Dothideomycetes	Dothideales	Dothideaceae	Rhizosphaera	Rhizosphaera pini	Ascomycota
UP	2e2f5dc4e01249e35a146223881bc9857c43669f	0.0666667	0.0689655	0.0333333	Fungi	Ascomycota	Saccharomycetes	Saccharomycetales				Ascomycota
UP	2e387d87a34c57ad104ac6b7c42f35eec959d40b	0.0666667	0.0344828	0	Fungi	Basidiomycota	Agaricomycetes	Geastrales				Basidiomycota
UP	2e4942e30679d4313f0004cc8d05eaad3348e412	0	0	0	Fungi	Basidiomycota	Agaricomycetes	Agaricales	Lycoperdaceae	Calvatia	Calvatia gigantea	Basidiomycota
UP	2e540c24b811c4005203c0f454af140f595e136d	0.2	0.172414	0.0333333	Fungi	Ascomycota	Dothideomycetes	Pleosporales				Ascomycota
UP	2e5f4820ffb576d3aacad36d9d6f97a7c6e39e9b	0	0.0344828	0	Fungi	Ascomycota	Sordariomycetes	Hypocreales	Cordycipitaceae	Simplicillium		Ascomycota
UP	2e61e664e0ef226b6808aed566c939dcb372df39	0.0666667	0.0344828	0	Fungi	Basidiomycota	Tremellomycetes	Tremellales				Basidiomycota
UP	2e631b90d7c7e5694fa8d4d276c9060301add4a7	0.0333333	0	0	Fungi	Basidiomycota	Agaricomycetes	Agaricales	Hydnangiaceae	Laccaria		Basidiomycota	EcM
UP	2e762ffbfbad30c70a91004affecbd58d5cf989f	0	0.0344828	0	Fungi	Basidiomycota	Agaricomycetes	Russulales	Peniophoraceae	Peniophora	Peniophora pini	Basidiomycota
UP	2e85af03a3c4e2091c97aa79a11e83f07bf5697a	0.0666667	0.0344828	0	Fungi	Ascomycota	Pezizomycetes	Pezizales	Helvellaceae	Helvella		Ascomycota	EcM
UP	2e95afe9f24dadbc9e8d187a3be75a52e17cad70	0	0	0.0333333	Fungi	Basidiomycota	Agaricomycetes	Polyporales	Fomitopsidaceae	Postia	Postia undosa	Basidiomycota
UP	2ea143397beb778fd24aad9bb236aecb9e05d261	0.0333333	0	0	Fungi	Chytridiomycota						Other phyla
UP	2eaa585b139deed9f4b0b7e8a9d1344dee697689	0.133333	0.0344828	0	Fungi	Ascomycota	Leotiomycetes					Ascomycota
UP	2eac10a14f801fa6b412179aa1ab00ce7453352b	0	0	0	Fungi	Basidiomycota	Agaricomycetes	Agaricales	Crepidotaceae	Crepidotus	Crepidotus cesatii	Basidiomycota
UP	2eacc98ec4b4b6cc7e43e4ba3924197f83af72a3	0.133333	0.137931	0	Fungi	Mortierellomycota	Mortierellomycetes	Mortierellales	Mortierellaceae	Mortierella		Mortierellomycota
UP	2eb6614f00fdb512a46b9252fffa041ff8727254	0	0	0	Fungi	Basidiomycota	Agaricomycetes	Trechisporales				Basidiomycota
UP	2eb6a81242bada1678484163e220a17b97c68392	0	0	0	Fungi	Basidiomycota	Agaricomycetes	Agaricales				Basidiomycota
UP	2eb7660ba2ce9a563f3a998b6f33747e0b03065c	0	0	0.133333	Fungi	Ascomycota	Leotiomycetes	Helotiales	Helotiaceae	Infundichalara	Infundichalara microchona	Ascomycota
UP	2ebcea5d0540d2246820defb3cb62a363eeddf54	0	0	0	Fungi	Glomeromycota	Archaeosporomycetes	Archaeosporales				Other phyla
UP	2ec0e5c4e27ea81bf8ed962da109eac0cfa4a730	0.0333333	0	0	Fungi	Ascomycota	Lecanoromycetes					Ascomycota
UP	2ec437ad808738d120bc3781daf863b82efcea62	0	0	0	Fungi	Mucoromycota	Mucoromycetes	Mucorales	Mucoraceae	Mucor	Mucor hiemalis	Mucoromycota
UP	2ec46a0ad9e43f8d23cb6e19fe2e7db4f3c1963a	0	0	0	Fungi	Basidiomycota	Agaricomycetes	Polyporales	Hyphodermataceae	Hyphoderma	Hyphoderma sibiricum	Basidiomycota
UP	2eca208e21f5cc7dbcbfca6a9b73766659e191b7	0	0	0.0333333	Fungi	Basidiomycota	Agaricomycetes	Auriculariales				Basidiomycota
UP	2ecc8b2fde0586b0e077e10b24a7bd57cabe8e12	0	0	0.8	Fungi	Ascomycota	Eurotiomycetes	Chaetothyriales	Herpotrichiellaceae	Metulocladosporiella	Metulocladosporiella musae	Ascomycota
UP	2ed2380ab2f995dae94f8281b68fd6e5f9ce063a	0.1	0	0	Fungi	Ascomycota	Leotiomycetes	Helotiales				Ascomycota
UP	2ee67ba83ffb35aae04451a8378fd7a72063e059	0.0666667	0.0689655	0	Fungi	Ascomycota	Dothideomycetes	Capnodiales				Ascomycota
UP	2ef2d121463fb98350a54f208d63272a5cafe368	0	0	0	Fungi	Ascomycota	Dothideomycetes	Jahnulales				Ascomycota
UP	2ef3c8a328ef224eacc83ad3130e98d665e76ed6	0	0	0.0333333	Fungi	Basidiomycota	Tremellomycetes	Tremellales				Basidiomycota
UP	2f065de57691dc0588b28d467a832d1da3e4fa9c	0	0	0	Fungi	Ascomycota	Leotiomycetes	Helotiales	Hyaloscyphaceae	Hyaloscypha	Hyaloscypha melinii	Ascomycota
UP	2f14b856ccc6692c9bd7d73f160bc02f60c3ca98	0	0	0.1	Fungi	Ascomycota	Orbiliomycetes	Orbiliales	Orbiliaceae	Drechslerella		Ascomycota
UP	2f2d809b774b394475d8c2a48af039c26d28c92c	0	0.0689655	0.0333333	Fungi	Ascomycota	Sordariomycetes	Hypocreales	Hypocreaceae	Trichoderma	Trichoderma pachypallidum	Ascomycota
UP	2f2f686c0c7a1df596a893cce803338538ab66e9	0.0666667	0	0	Fungi	Ascomycota						Ascomycota
UP	2f41c5759778f057b67606afd1879f92a7409d65	0.2	0.206897	0	Fungi	Basidiomycota	Agaricomycetes	Agaricales	Tricholomataceae	Lepista	Lepista nuda	Basidiomycota
UP	2f489225955dd086766948fdd8468c2680ae081f	0.0333333	0.0344828	0	Fungi	Ascomycota	Dothideomycetes	Venturiales				Ascomycota
UP	2f55b65e88878d6f2ad0dfda651c2c71c44e4701	0	0	0	Fungi	Ascomycota	Leotiomycetes	Thelebolales				Ascomycota
UP	2f5c91fc21748cfaf359cb404903fe906ee5c980	0	0	0	Fungi	Basidiomycota	Agaricomycetes	Polyporales				Basidiomycota
UP	2f5e054c36b408b3fd3d66d9882fefe7c3757ee8	0.266667	0.310345	0	Fungi	Ascomycota	Dothideomycetes					Ascomycota
UP	2f6522ff4505f600907667abb0efbf902afd9b2f	0	0	0	Fungi	Ascomycota	Leotiomycetes	Helotiales				Ascomycota
UP	2f6935af55ae517f4cfaea750ae7aae87d605acb	0	0	0	Fungi	Ascomycota	Dothideomycetes	Pleosporales	Pleomonodictydaceae	Pleomonodictys	Pleomonodictys descalsii	Ascomycota
UP	2f85fb5543728c25bf969ab1cf429f8f6cf985ed	0	0	0	Fungi	Basidiomycota	Agaricomycetes	Agaricales	Hymenogastraceae	Hebeloma	Hebeloma mesophaeum	Basidiomycota	EcM
UP	2f8dfedfdc2014f7d34e72cbce73bee15614f2da	0.0666667	0.0344828	0	Fungi	Basidiomycota	Agaricostilbomycetes	Agaricostilbales				Basidiomycota
UP	2fb653a6dbb2011d50d0086be36cad63f160b970	0	0	0	Fungi	Basidiomycota	Agaricomycetes	Agaricales	Inocybaceae	Inocybe	Inocybe exilis	Basidiomycota	EcM
UP	2fc3fdf2432c487fb1ba7c77315ae45efa2ac838	0.0666667	0.310345	0	Fungi	Ascomycota	Leotiomycetes	Helotiales	Hyaloscyphaceae			Ascomycota
UP	2fd1f797cc0ebf54151a67941344fa2861dc7a74	0	0	0.0666667	Fungi	Basidiomycota	Agaricomycetes	Auriculariales	Hyaloriaceae	Stypella	Stypella vermiformis	Basidiomycota
UP	2fd23cbde70a3378dfe60e3b2970f1e08debfab2	0.0333333	0.103448	0.1	Fungi	Basidiomycota	Agaricomycetes	Agaricales	Stephanosporaceae	Cristinia	Cristinia helvetica	Basidiomycota
UP	2fdf252599d93d2c24cd394c63bec7f762707fd0	0.1	0.0689655	0	Fungi	Basidiomycota	Agaricomycetes	Thelephorales	Thelephoraceae	Tomentella	Tomentella subtestacea	Basidiomycota	EcM
UP	300445b13fcccccebf0f6261abfdb55fa219e22d	0	0.103448	0.0333333	Fungi	Ascomycota	Sordariomycetes	Xylariales	Xylariaceae	Nemania		Ascomycota
UP	300aea155071c18cd764ebd3f91c34a2fc6ac737	0.2	0.137931	0	Fungi	Ascomycota	Leotiomycetes	Helotiales	Helotiaceae	Heyderia	Heyderia cucullata	Ascomycota
UP	300bb75ea9e727f82494ab621d4334ee630c391d	0.0333333	0.0344828	0	Fungi	Ascomycota	Leotiomycetes	Helotiales	Hyaloscyphaceae	Hyaloscypha	Hyaloscypha melinii	Ascomycota
UP	301343d455a49732e3bb7a10690f36159e0ac5ee	0.266667	0.37931	0.0333333	Fungi	Ascomycota	Sordariomycetes					Ascomycota
UP	301ebf94a9a6724e443d7cbb78a63caca4f95f17	0	0.0344828	0	Fungi	Ascomycota	Orbiliomycetes	Orbiliales				Ascomycota
UP	302a37e1a4dcd15dde2ff748f20533cbf61b52e3	0.0666667	0.137931	0	Fungi	Ascomycota	Dothideomycetes	Pleosporales	Sporormiaceae	Preussia	Preussia flanaganii	Ascomycota
UP	302d25867a6f950a068f78e87aecd89a6894e2a3	0.833333	0.827586	0.3	Fungi	Basidiomycota	Agaricomycetes	Agaricales	Lycoperdaceae	Lycoperdon	Lycoperdon pyriforme	Basidiomycota
UP	303a468696464e3b8392d3a340b4011cd3869ea1	0	0.0344828	0	Fungi	Rozellomycota						Other phyla
UP	30412a27c5765463559a05653f82fe0bbac268cf	0.2	0.172414	0	Fungi	Ascomycota	Leotiomycetes	Helotiales				Ascomycota
UP	304995101235fbf926ac5381028dfe76b6180bb0	0.1	0	0.0333333	Fungi	Ascomycota						Ascomycota
UP	304e48ac4132d802dd02c048e8b2b322a3ac33bd	0.1	0.0689655	0	Fungi	Ascomycota	Dothideomycetes	Pleosporales				Ascomycota
UP	3052ffc04aa95b4bcf223802529433509c130cba	0	0.103448	0	Fungi	Ascomycota	Dothideomycetes	Pleosporales				Ascomycota
UP	305d28896e9cb673f84ea38d1a8a0c63262cc525	0	0	0.0666667	Fungi	Basidiomycota	Tremellomycetes	Tremellales				Basidiomycota
UP	306dff0c193eb686301b8a2240526701f958f632	0.0666667	0.0689655	0	Fungi	Ascomycota	Leotiomycetes	Helotiales				Ascomycota
UP	30778b672ea8e66c89d9bd16f39a9596872e8280	0.2	0.344828	0	Fungi	Rozellomycota						Other phyla
UP	3091deedda66f1bbb579aa7ecb3c726a70f1dd06	0	0	0	Fungi	Ascomycota	Leotiomycetes					Ascomycota
UP	309313616201df21f3e62616db1d98b611488d00	0.0666667	0.0689655	0	Fungi	Basidiomycota	Agaricomycetes	Agaricales	Cortinariaceae	Cortinarius	Cortinarius caninus	Basidiomycota	EcM
UP	30a82b123db526cb59e611ecd90a61384a708cc7	0.233333	0.103448	0	Fungi	Olpidiomycota						Other phyla
UP	30ab6dae187dd12e324bdd1d7d9516b7dfc70b67	0	0	0	Fungi	Ascomycota	Leotiomycetes	Helotiales	Helotiaceae	Hymenoscyphus	Hymenoscyphus tetracladius	Ascomycota
UP	30ae31dbee02c84e4871257ef95f85f164487f48	0.133333	0.0344828	0.1	Fungi	Ascomycota	Leotiomycetes	Helotiales				Ascomycota
UP	30b1750d941603824802e46fccfedfd325784309	0	0.0344828	0	Fungi	Basidiomycota	Agaricomycetes	Trechisporales				Basidiomycota
UP	30b2e545490f3f8f4fcee736768db21d77920b00	0.0666667	0.0344828	0.0666667	Fungi	Basidiomycota	Agaricomycetes	Thelephorales	Thelephoraceae	Tomentella	Tomentella stuposa	Basidiomycota	EcM
UP	30c2947737c3a2d9ff1c36646b5dc2147a613951	0.0333333	0	0	Fungi	Basidiomycota						Basidiomycota
UP	30c921517afcf372f6ab47d6b2730ca0a7d89ffb	0	0	0	Fungi	Ascomycota	Leotiomycetes	Helotiales	Hyaloscyphaceae			Ascomycota
UP	30ce6bf3b01ad5b9d5ace1a8cd5811753d96e70e	0	0.0344828	0.0333333	Fungi	Rozellomycota						Other phyla
UP	30d2caffe156d6128965e25aecb162f127825129	0	0	0	Fungi	Ascomycota	Leotiomycetes	Helotiales				Ascomycota
UP	30d3046b2036116f274ee39ba7f6bedf0a6e801b	0.1	0.0689655	0	Fungi	Basidiomycota	Agaricomycetes	Sebacinales	Sebacinaceae	Sebacina	Sebacina epigaea	Basidiomycota	EcM
UP	30f1f63b6f1d2c1ee3d7148b4014474cf8a06160	0	0	0.0333333	Fungi	Basidiomycota	Tremellomycetes					Basidiomycota
UP	30fdd49c9112c418fd0d562cc23b597d64e182ff	0.1	0.0344828	0	Fungi	Ascomycota	Dothideomycetes	Venturiales				Ascomycota
UP	30ffaefeb271d2c1a60d89b60e426a64cc5a062d	0	0	0	Fungi	Ascomycota	Leotiomycetes	Helotiales				Ascomycota
UP	31070a658ba7c2d2f25dc0f712f8167d88fe5b68	0.0333333	0.0689655	0	Fungi	Ascomycota	Leotiomycetes	Helotiales				Ascomycota
UP	310ab4549c3712d72764b4e8c6af2f147901a9da	0.0666667	0	0	Fungi	Basidiomycota	Agaricomycetes	Agaricales	Entolomataceae	Entoloma	Entoloma vernum	Basidiomycota
UP	3123f483e5c70d08fc9d6b23eafcb71c96720237	0.5	0.586207	0.1	Fungi	Basidiomycota	Agaricomycetes	Sebacinales	Serendipitaceae	Serendipita		Basidiomycota
UP	312fc11ef46e42628602ac76780bca42c3e05db3	0	0	0.4	Fungi	Basidiomycota	Dacrymycetes	Dacrymycetales				Basidiomycota
UP	313843cb8863a69f7e0bc9856bfa32e63bb472f0	0.466667	0.37931	0	Fungi	Basidiomycota	Agaricomycetes	Agaricales	Tricholomataceae	Mycena		Basidiomycota
UP	313d3b700d8e0e399fed1e93c1c4c67e711d2a29	0.0666667	0.0344828	0	Fungi	Ascomycota	Dothideomycetes					Ascomycota
UP	313efd88ae0475995a72be687a2a60ac59f78630	0.2	0.137931	0	Fungi	Ascomycota	Sordariomycetes	Sordariales	Lasiosphaeriaceae	Lasiosphaeris	Lasiosphaeris hispida	Ascomycota
UP	3146054e76688e3084318048b417e802e58c1252	0	0	0	Fungi	Ascomycota	Leotiomycetes	Helotiales	Helotiaceae	Infundichalara	Infundichalara minuta	Ascomycota
UP	314c62e01cfa66f8a3fdd66dab15966c56f653bd	0.133333	0.0344828	0	Fungi	Ascomycota	Sordariomycetes	Xylariales	Xylariaceae	Xylaria		Ascomycota
UP	3156b07dac936f47f02e39eaa9ade67fa8dc61f0	0.166667	0.0344828	0	Fungi	Basidiomycota	Agaricomycetes	Trechisporales	Hydnodontaceae			Basidiomycota
UP	315edd068c49a796adcda12c3fd745d977372ae2	0	0	0	Fungi	Basidiomycota	Agaricomycetes	Agaricales	Cortinariaceae	Cortinarius	Cortinarius alnetorum	Basidiomycota	EcM
UP	316343f5bbec9bd8db35d22a23da1654f8e4bb55	0	0	0	Fungi	Basidiomycota	Tremellomycetes	Tremellales				Basidiomycota
UP	31635c28d3cb2e5e89126d564a78e4c41bce820a	0	0	0	Fungi	Basidiomycota	Agaricomycetes	Agaricales	Cortinariaceae	Cortinarius	Cortinarius colymbadinus	Basidiomycota	EcM
UP	3164a7a6039bd51bdd510dd3122c11db90c2cc5c	0	0	0	Fungi	Basidiomycota	Agaricomycetes	Gloeophyllales	Gloeophyllaceae	Gloeophyllum	Gloeophyllum abietinum	Basidiomycota
UP	31686267cb78b3267eb9fc2fa736eba5c1ac9df9	0.2	0.206897	0	Fungi	Ascomycota	Leotiomycetes	Helotiales	Dermateaceae	Scleropezicula		Ascomycota
UP	3168723bf083ed15e88755240ea7bc58e1d586fa	0	0.241379	0	Fungi	Basidiomycota	Tremellomycetes	Trichosporonales				Basidiomycota
UP	316be0a4dc53551bd65ddda48c8fd12b906b6a28	0	0.344828	0.0333333	Fungi	Ascomycota	Eurotiomycetes	Chaetothyriales	Herpotrichiellaceae	Cladophialophora		Ascomycota
UP	31713ef5dc0c5dbaec0b5b7896d7aac74ef88a90	0.0666667	0	0	Fungi	Ascomycota	Sordariomycetes					Ascomycota
UP	31734669036eb335de2d1dad7bf703f3ca9ffb2b	0.1	0	0	Fungi	Ascomycota	Leotiomycetes	Helotiales	Helotiaceae	Hymenoscyphus	Hymenoscyphus immutabilis	Ascomycota
UP	3179e74c82b8c5a648d6dc738be9a2932ce65afe	0.0333333	0.0344828	0	Fungi	Basidiomycota	Agaricomycetes	Agaricales	Cortinariaceae	Cortinarius	Cortinarius flexipes	Basidiomycota	EcM
UP	31854c1e91318a57b4e5bac1c38492e9157cc7f1	0.0333333	0.137931	0.0666667	Fungi	Ascomycota	Pezizomycetes	Pezizales	Discinaceae	Gyromitra	Gyromitra gigas	Ascomycota
UP	31aec178c3391b7c7a9faa0399aae98634a7ca65	0.2	0.206897	0	Fungi	Mortierellomycota	Mortierellomycetes	Mortierellales	Mortierellaceae	Mortierella		Mortierellomycota
UP	31bc2a3c14275838907af0983822c5334a38f301	0	0.0344828	0	Fungi	Mucoromycota	Endogonomycetes	Endogonales				Mucoromycota
UP	31c07b3d742ab9a8109296a6a37c3ae4324344ee	0	0.0344828	0	Fungi	Ascomycota	Leotiomycetes	Helotiales				Ascomycota
UP	31c3bdfb8c6100e6a85befee620922eaaa2913e1	0	0	0	Fungi	Ascomycota	Eurotiomycetes	Chaetothyriales	Herpotrichiellaceae	Cladophialophora		Ascomycota
UP	31c5ac21a491a9379f96fcf9ef0a8905e79d9f86	0.0333333	0	0	Fungi	Basidiomycota	Tremellomycetes	Cystofilobasidiales	Mrakiaceae	Mrakia	Mrakia frigida	Basidiomycota
UP	31d5e26dfcb035cad40dd3681f7ff8974ec00164	0	0	0.1	Fungi	Ascomycota	Pezizomycetes	Pezizales				Ascomycota
UP	31f38ebd9f92f22b6946f81fdf26b9a08f920c11	0	0.0344828	0	Fungi	Basidiomycota	Agaricomycetes	Hymenochaetales	Schizoporaceae	Hyphodontia	Hyphodontia crustosa	Basidiomycota
UP	31fc849b8a33f7b37af681ab31cad9ba53bf47cf	0.0666667	0.103448	0	Fungi	Basidiomycota	Agaricomycetes	Agaricales	Strophariaceae	Stropharia	Stropharia cyanea	Basidiomycota
UP	32035c13cdfbd81f0cead5abcdc3b246f0877557	0.133333	0.137931	0	Fungi	Basidiomycota	Agaricomycetes	Thelephorales	Thelephoraceae	Tomentella	Tomentella longisterigmata	Basidiomycota	EcM
UP	320f7b26475dc1db407a67231796525204805959	0	0	0	Fungi	Ascomycota	Laboulbeniomycetes	Pyxidiophorales				Ascomycota
UP	32104009e9094f93acc63dd90e521f453c866f56	0.0333333	0	0	Fungi	Ascomycota	Sordariomycetes					Ascomycota
UP	321a9411d2d8b2d0d9d694b951112a62a6d681c8	0	0	0	Fungi	Basidiomycota	Agaricomycetes	Russulales	Russulaceae	Russula	Russula intermedia	Basidiomycota	EcM
UP	321d688596c9048de61c40527476c5fb330b67cb	0	0	0	Fungi	Ascomycota	Eurotiomycetes					Ascomycota
UP	3225fe6c5e9928de15f3e0a89a690cb9bdee5a4b	0.133333	0.137931	0.266667	Fungi	Ascomycota	Sordariomycetes	Hypocreales	Hypocreaceae	Trichoderma	Trichoderma minutisporum	Ascomycota
UP	322b8de58c6ed4a526cdf6d90a54d692a4a71195	0.166667	0.206897	0.0333333	Fungi	Basidiomycota	Agaricomycetes	Agaricales	Tricholomataceae	Leucocybe	Leucocybe candicans	Basidiomycota
UP	323b024920bbbb6d1cd2b61eac9a87ffb24110da	0.0333333	0	0	Fungi	Ascomycota						Ascomycota
UP	32516092df578a84911be5ebfe3f174fa2f5d5f7	0.0666667	0	0	Fungi	Rozellomycota						Other phyla
UP	32670d21ad30c0708f3459450a6b632546a8c700	0	0	0.133333	Fungi	Basidiomycota	Dacrymycetes	Dacrymycetales	Dacrymycetaceae	Dacrymyces	Dacrymyces minor	Basidiomycota
UP	327e07d1f72bb4d10d3d295733262ff83deb1b72	0.0333333	0.0344828	0	Fungi	Ascomycota	Dothideomycetes	Dothideales				Ascomycota
UP	329a208aa28799babb5f8d24d714123bed428561	0.2	0.137931	0	Fungi	Rozellomycota						Other phyla
UP	32a885c610b9082c5deb93c255a5971e50fcb942	0.5	0.655172	0	Fungi	Ascomycota	Leotiomycetes	Helotiales	Helotiaceae	Mycosymbioces		Ascomycota
UP	32b5aeaed3146e7c7e3adfc34003f6169a6f51c0	0.0666667	0.206897	0.0666667	Fungi	Basidiomycota	Tremellomycetes	Filobasidiales	Filobasidiaceae	Goffeauzyma	Goffeauzyma gilvescens	Basidiomycota
UP	32c3f47b50cb0cc803d8558b7c890d52d17e02c8	0	0	0.0333333	Fungi	Ascomycota	Dothideomycetes	Pleosporales	Melanommataceae	Melanomma	Melanomma sanguinarium	Ascomycota
UP	330c51e18cb8e71ce5c889f10990ba4841d21cb9	0	0	0	Fungi	Ascomycota	Eurotiomycetes	Eurotiales	Aspergillaceae	Aspergillus		Ascomycota
UP	330e48729be2efe718f0e0897efc78d0a6aab049	0.166667	0.137931	0.0666667	Fungi	Ascomycota	Sordariomycetes	Chaetosphaeriales	Chaetosphaeriaceae	Chloridium	Chloridium chloroconium	Ascomycota
UP	331604704cab6631928e07c4658225db730d33c7	0	0.0344828	0	Fungi	Basidiomycota	Agaricomycetes	Agaricales	Tricholomataceae	Clitocybe	Clitocybe alexandri	Basidiomycota
UP	331b4eafce010b2314880c5aacf7dc76721af524	0.0333333	0.0689655	0.0666667	Fungi	Ascomycota	Pezizomycetes	Pezizales	Pyronemataceae			Ascomycota
UP	331fc862f9a8e3676d9c9b5a2b2d70c718d82df2	0	0.0344828	0.0666667	Fungi	Rozellomycota						Other phyla
UP	33254f18bb06f6da7a25e4769dcbc58900a1c0f3	0.0333333	0	0	Fungi	Ascomycota	Dothideomycetes	Venturiales	Sympoventuriaceae	Fusicladium	Fusicladium cordae	Ascomycota
UP	332e71300b81b94ba87447adfc356e8c52f8e848	0.1	0.0344828	0	Fungi	Ascomycota	Leotiomycetes	Helotiales				Ascomycota
UP	33482e5196e8c60f43400e969b3c4af1509237da	0.0333333	0.0344828	0	Fungi	Ascomycota	Orbiliomycetes					Ascomycota
UP	334c860203f8b64c996448171b215f2283651e8b	0.0333333	0.0344828	0	Fungi	Ascomycota	Dothideomycetes	Venturiales	Venturiaceae			Ascomycota
UP	335b7a79c3ef8b3cfabc46a998d9177b614c5b45	0	0	0	Fungi	Ascomycota	Sordariomycetes	Xylariales	Xylariaceae	Hypoxylon	Hypoxylon rutilum	Ascomycota
UP	3362e55fe7d72712d80ea60a8986ec171cbbdcd1	0	0	0	Fungi	Basidiomycota	Agaricomycetes	Agaricales	Inocybaceae	Inocybe	Inocybe phaeocystidiosa	Basidiomycota	EcM
UP	33645f8f1b335623172f9a4fb35acd941bc03b5d	0	0	0.0333333	Fungi	Basidiomycota	Agaricomycetes	Agaricales				Basidiomycota
UP	33838081cb4a08d71f5ff8f6b6386fd48d30976f	0.333333	0.103448	0	Fungi	Ascomycota	Dothideomycetes					Ascomycota
UP	339a74c74524373db1289c70ec3bae0e20cb0140	0	0	0.4	Fungi	Basidiomycota	Agaricomycetes	Auriculariales	Exidiaceae	Basidiodendron	Basidiodendron caesiocinereum	Basidiomycota
UP	339abcd23f4d80a20271efd2fdf6bdf11422296c	0	0	0.0666667	Fungi	Basidiomycota	Microbotryomycetes	Leucosporidiales	Leucosporidiaceae			Basidiomycota
UP	339d6297c48f560faec3284e2a23d933f113bd29	0	0.0689655	0	Fungi	Basidiomycota	Agaricomycetes	Agaricales	Cortinariaceae	Cortinarius		Basidiomycota	EcM
UP	33ae26d25f5209f9c9c98f00451b63cd7be098ff	0.133333	0.103448	0.0666667	Fungi	Basidiomycota	Agaricomycetes	Russulales	Russulaceae	Russula	Russula betularum	Basidiomycota	EcM
UP	33c0b61d378745aca1a1347a641d041b7354929a	0.0333333	0	0	Fungi	Ascomycota	Dothideomycetes	Tubeufiales				Ascomycota
UP	33c587a08428d5c8e99fe91c3eb75ccf081d63b7	0	0.0344828	0	Fungi	Ascomycota	Leotiomycetes	Helotiales				Ascomycota
UP	33c5df1eba4d81cae5955e9887007bc745838ffc	0.0333333	0	0	Fungi	Ascomycota	Eurotiomycetes	Chaetothyriales	Herpotrichiellaceae			Ascomycota
UP	33d866e6f5d032fb806537af92a2b571512a7dc3	0.2	0.0689655	0	Fungi	Ascomycota	Leotiomycetes	Helotiales	Hyaloscyphaceae	Lachnum	Lachnum asiaticum	Ascomycota
UP	33e39b4fe44670acf4d3e3d01eb816ce5fb672fc	0.266667	0.206897	0	Fungi	Ascomycota	Leotiomycetes	Helotiales	Helotiaceae	Crocicreas	Crocicreas cyathoideum	Ascomycota
UP	33ea470bf4eed52670dc13fc94023f8b9f554b0c	0.9	0.862069	0	Fungi	Ascomycota	Leotiomycetes	Helotiales	Leotiaceae	Alatospora		Ascomycota
UP	3408084e8f8e52c1d606a52297a540329db18ae9	0	0.0689655	0.166667	Fungi	Ascomycota	Eurotiomycetes	Chaetothyriales				Ascomycota
UP	34109cd2aa7c1b6b8187f6ae5d2b87509a2ed95c	0	0.0344828	0	Fungi	Basidiomycota	Agaricomycetes	Russulales	Russulaceae	Russula	Russula aeruginea	Basidiomycota	EcM
UP	341b3d5e7ed6496e24f184f99db918fc20da8997	0	0	0	Fungi	Mortierellomycota	Mortierellomycetes	Mortierellales				Mortierellomycota
UP	341dc58c696af77249ea4da792e742b6740c8cd9	0.133333	0.137931	0	Fungi	Basidiomycota	Agaricomycetes	Agaricales	Tricholomataceae	Clitocybe	Clitocybe ditopa	Basidiomycota
UP	341ea455be0b2153a62176bcb93fa014b19e7fda	0	0	0	Fungi	Ascomycota	Eurotiomycetes	Onygenales				Ascomycota
UP	34230e3be69bf574c731fc8d43821bb5514b7ae0	0	0.0344828	0	Fungi							Other phyla
UP	342378c6ea4a09479b82d85826542d2e20ca1653	0.166667	0.137931	0	Fungi	Ascomycota	Dothideomycetes	Capnodiales	Mycosphaerellaceae			Ascomycota
UP	3447be59a534d57e93c8052d8f2e90b61059a17b	0	0.103448	0	Fungi	Ascomycota	Sordariomycetes	Microascales	Halosphaeriaceae			Ascomycota
UP	344ea50ae074ddc443733aee0f6ef2bba4fd26fa	0	0	0	Fungi	Mortierellomycota	Mortierellomycetes	Mortierellales	Mortierellaceae	Mortierella	Mortierella globulifera	Mortierellomycota
UP	3451721f21dd72cf371c61da40579c00f732bc46	0	0.0344828	0	Fungi	Ascomycota	Pezizomycetes	Pezizales	Pezizaceae	Pachyphlodes	Pachyphlodes nemoralis	Ascomycota	EcM
UP	34576fcba6ea97ae09c6c00883d6af0b27a4ff33	0	0	0	Fungi	Basidiomycota	Agaricomycetes	Cantharellales		Sistotrema		Basidiomycota
UP	345c6fa2a9d2337eae7639a265afe1acffa715cc	0	0	0	Fungi	Ascomycota	Eurotiomycetes	Eurotiales	Aspergillaceae	Penicillium	Penicillium murcianum	Ascomycota
UP	3462de1d1ee038c8cdb6217d0f705a2e2c1a9eb6	0	0	0	Fungi	Glomeromycota	Archaeosporomycetes	Archaeosporales				Other phyla
UP	34709a972f8475c2de7367f50c2d36c09f24e01e	0	0	0	Fungi	Basidiomycota	Microbotryomycetes		Chrysozymaceae	Yunzhangia	Yunzhangia auriculariae	Basidiomycota
UP	347128cc13715ae4843690fc6877d86389303cfb	0	0	0	Fungi	Chytridiomycota	Spizellomycetes	Spizellomycetales				Other phyla
UP	3493c3a83a00d6e4d83cd2d3518fb32bd35c2479	0	0	0.0333333	Fungi	Basidiomycota						Basidiomycota
UP	349f3f976d0cc4c78cfbcfcf0368888ac6080b34	0.0333333	0.0344828	0	Fungi	Basidiomycota	Agaricomycetes	Sebacinales	Serendipitaceae	Serendipita		Basidiomycota
UP	34aef38970ccd06d61ea3c5209f935bf4aebf44b	0	0	0	Fungi	Basidiomycota	Agaricomycetes	Trechisporales	Hydnodontaceae	Trechispora	Trechispora subsphaerospora	Basidiomycota
UP	34b1bfb68a920a613655c2f54ede27808388dc69	0	0	0	Fungi	Basidiomycota	Agaricomycetes	Agaricales	Strophariaceae			Basidiomycota
UP	34be195c7ed3fa9b254bb08530165c43604cc0a1	0.0666667	0.0344828	0	Fungi	Ascomycota	Lecanoromycetes			Sarea		Ascomycota
UP	34c9dc033f6440f757fc29ab3667d49cfd4dd626	0.633333	0.517241	0.2	Fungi	Ascomycota	Sordariomycetes	Hypocreales	Hypocreaceae	Trichoderma	Trichoderma longipilis	Ascomycota
UP	34cde3bc522fff5f598ad40d73208414a15e78f7	0	0	0.0333333	Fungi	Basidiomycota	Dacrymycetes	Dacrymycetales				Basidiomycota
UP	34dab744415acc8aae1eb8a1a476546b0c27aa4e	0	0	0.0333333	Fungi	Ascomycota	Leotiomycetes	Helotiales	Helotiaceae	Scytalidium	Scytalidium aurantiacum	Ascomycota
UP	34dab79b988af826860d85ec1bb8118ca780bb34	0.0333333	0.0344828	0	Fungi	Basidiomycota	Tremellomycetes					Basidiomycota
UP	34de689824d2319304f7600abc2193d0085e1e58	0.266667	0.344828	0	Fungi	Basidiomycota	Agaricomycetes	Agaricales	Tricholomataceae	Mycena	Mycena oregonensis	Basidiomycota
UP	34e5569e1d5e96f01a423da305dd27eef1958b86	0.0333333	0.0344828	0	Fungi	Basidiomycota	Agaricomycetes	Agaricales	Cortinariaceae	Cortinarius	Cortinarius albonigrellus	Basidiomycota	EcM
UP	34f5443731715139075583580368c66836ebbe92	0	0	0	Fungi	Ascomycota	Sordariomycetes	Hypocreales				Ascomycota
UP	3509134af0aa11d1bfab49537a80b4cd60998dcc	0	0	0	Fungi	Ascomycota	Lecanoromycetes	Lecanorales				Ascomycota
UP	350ac3a7e32deb09292c11c8ecc52b1ee6bfb8dc	0.266667	0.275862	0	Fungi	Chytridiomycota	Spizellomycetes	Spizellomycetales				Other phyla
UP	3516ea1d66fab75ec2b968aba15ad1e13f8c53aa	0.133333	0.172414	0	Fungi	Ascomycota	Leotiomycetes	Helotiales	Leotiaceae			Ascomycota
UP	3517c4876adeed7d4a007ea29320a7a3dd9e2729	0.233333	0.241379	0	Fungi	Ascomycota	Sordariomycetes	Hypocreales				Ascomycota
UP	3522f78b1bde91e7934a88ea4e252856a7a08ec2	0	0	0	Fungi	Ascomycota	Leotiomycetes	Helotiales	Myxotrichaceae	Oidiodendron		Ascomycota
UP	35255db15a954e420c7a0cba2d623503c8658b17	0	0	0.0333333	Fungi	Ascomycota	Leotiomycetes	Helotiales		Leohumicola		Ascomycota
UP	3527b7193d5f15cc1f57ba355e4db33743d21b85	0	0	0	Fungi	Basidiomycota	Agaricomycetes	Polyporales	Fomitopsidaceae			Basidiomycota
UP	35336a8f2b36a1f3be120766153ec246e3ee83c5	0	0	0	Fungi	Ascomycota	Leotiomycetes	Helotiales				Ascomycota
UP	3536be7f97eb1c700fc75bce15a93ef91a07298f	0.1	0	0	Fungi							Other phyla
UP	353982888e80bfc62d3e1bc3911ed252c9599e35	0.0333333	0	0	Fungi	Ascomycota	Sordariomycetes	Phomatosporales	Phomatosporaceae	Phomatospora		Ascomycota
UP	354699cc7c1b6f440e15f1685007b2218270a885	0	0	0	Fungi	Mucoromycota	Mucoromycetes	Mucorales	Mucoraceae			Mucoromycota
UP	3550e239ccfe85d4d500c38c38352759b16029dc	0	0	0	Fungi	Basidiomycota	Agaricomycetes	Agaricales	Lycoperdaceae	Bovista	Bovista himalaica	Basidiomycota
UP	355cb897f98995631f8ea23acedf0ea42ee0bd1b	0	0.0344828	0	Fungi	Ascomycota	Leotiomycetes	Helotiales				Ascomycota
UP	356816b74768809ff1353a818f6fa21e115b153c	0.0333333	0	0	Fungi	Chytridiomycota	Rhizophlyctidomycetes	Rhizophlyctidales				Other phyla
UP	356a6ce482faa97c60a50a1abe6e574e865b7515	0.0333333	0.172414	0	Fungi	Basidiomycota	Agaricomycetes	Agaricales	Entolomataceae	Entoloma	Entoloma chytrophilum	Basidiomycota
UP	356e99f0c5d035af09be06374ff6f559b3d7e4e9	0	0	0	Fungi							Other phyla
UP	357a2e361d84633570387651c693f342b92c5484	0	0	0	Fungi	Basidiomycota	Agaricostilbomycetes	Agaricostilbales	Chionosphaeraceae			Basidiomycota
UP	357adff628af781cb4ec0bdc6636c50ad134216b	0.266667	0.448276	0	Fungi	Ascomycota	Dothideomycetes	Patellariales	Patellariaceae	Banhegyia		Ascomycota
UP	357b5293ba7769d7e957e9eb5434c091ffc4bf89	0	0	0.0333333	Fungi	Basidiomycota	Agaricomycetes	Agaricales	Pluteaceae	Pluteus		Basidiomycota
UP	357e13e5ca8ec459f05683fec75def40da0f0858	0	0	0	Fungi	Rozellomycota						Other phyla
UP	3582636df7ad50df28d41409ee5820f8799b207f	0.1	0.172414	0	Fungi	Basidiomycota	Tremellomycetes	Tremellales				Basidiomycota
UP	3589ec6784df834072a64877f1b767b15e1b41f3	0.966667	1	0.5	Fungi	Ascomycota	Sordariomycetes	Sordariales	Chaetomiaceae	Chaetomium	Chaetomium globosum	Ascomycota
UP	35990e8928541bd81604412d660f1031b574d2fa	0.0666667	0.103448	0	Fungi	Basidiomycota	Agaricomycetes	Auriculariales	Exidiaceae			Basidiomycota
UP	35a10846e6bdb11a1541b556d2a70890f2893cad	0	0	0	Fungi	Basidiomycota						Basidiomycota
UP	35a6c824849658d30047dda2f986213402cf5e9d	0	0	0.0333333	Fungi	Basidiomycota	Agaricomycetes	Hymenochaetales		Peniophorella	Peniophorella pallida	Basidiomycota
UP	35c70e7f448b9a6807f91ca87aadddd834076947	0	0	0	Fungi							Other phyla
UP	35c722e5bbb6ac67e5217cfd5a22a59c652d68e4	0.333333	0.310345	0.0333333	Fungi	Basidiomycota	Agaricomycetes	Agaricales	Pleurotaceae	Hohenbuehelia	Hohenbuehelia auriscalpium	Basidiomycota
UP	35d13b0febc8528e16e44d80451e4024efcde8ad	0.0333333	0	0	Fungi	Basidiomycota	Tremellomycetes	Tremellales	Bulleribasidiaceae			Basidiomycota
UP	35da7b09028b5f85808881ffc96d36fea330c1c3	0	0	0	Fungi	Mucoromycota	Umbelopsidomycetes	Umbelopsidales				Mucoromycota
UP	35dee682af6ba7944d39f3ea69dd9b9af57d8531	0	0	0	Fungi	Ascomycota	Dothideomycetes	Venturiales				Ascomycota
UP	35e36f10c3b86e5ebbe0540c65ec5130fc052361	0	0.0344828	0.0666667	Fungi	Ascomycota	Eurotiomycetes	Eurotiales	Trichocomaceae	Talaromyces	Talaromyces acaricola	Ascomycota
UP	35fac392b4824842f2a07a215c147dba0def4882	0	0	0	Fungi	Ascomycota	Dothideomycetes	Tubeufiales				Ascomycota
UP	3600fd87f9b0519e77af7db119b133c01763174c	0	0	0.0333333	Fungi	Chytridiomycota						Other phyla
UP	3601292f9785fdada84cad25fe3c9e53e30b0ac2	0.233333	0.310345	0.0333333	Fungi	Basidiomycota	Agaricomycetes	Polyporales	Steccherinaceae	Steccherinum	Steccherinum fimbriatum	Basidiomycota
UP	36147b148f40693a30696a8a03fcefc7859ead5a	0.0666667	0.0344828	0	Fungi	Basidiomycota	Agaricomycetes	Auriculariales	Hyaloriaceae	Myxarium		Basidiomycota
UP	3615ea561e24021af93d129d62ed59135a9937e8	0.1	0.172414	0	Fungi	Basidiomycota	Tremellomycetes	Tremellales				Basidiomycota
UP	3621291e9d5fc757cc41700d9481ed2e0bd2d9cc	0.0333333	0.0344828	0	Fungi	Ascomycota	Sordariomycetes	Hypocreales		Barbatosphaeria	Barbatosphaeria hippocrepida	Ascomycota
UP	3621db6230e807becd972cec366b606be15aab8e	1	0.896552	0.0666667	Fungi	Ascomycota	Leotiomycetes	Phacidiales	Phacidiaceae	Strasseria	Strasseria geniculata	Ascomycota
UP	3627c3edfe32ad2ebd63fc290609b850d57429bc	0.0666667	0	0	Fungi	Basidiomycota	Agaricostilbomycetes	Agaricostilbales				Basidiomycota
UP	364e651876456e6580336063544ef5bc31ccd5ee	0	0	0.133333	Fungi	Ascomycota	Leotiomycetes	Helotiales	Helotiaceae	Rhizoscyphus		Ascomycota
UP	36582b8a37808cf3c94aa40a604583b9bc3dff88	0	0.0689655	0.0666667	Fungi	Ascomycota	Sordariomycetes					Ascomycota
UP	3660e8ad416ece6978eb05806493ebb12fb4ed60	0.0333333	0.0689655	0	Fungi	Rozellomycota						Other phyla
UP	366887e223df2c63213878092b00cf86af19136e	0.0333333	0.0689655	0	Fungi	Ascomycota	Leotiomycetes	Helotiales	Hyaloscyphaceae	Lachnellula		Ascomycota
UP	3669a43658a24f19fd64ddb2a083f264f0f94e59	0.0333333	0	0.3	Fungi	Basidiomycota	Agaricomycetes	Agaricales	Tricholomataceae	Mycena	Mycena leptocephala	Basidiomycota
UP	366a8167a835eb1ca03955aaeb7243cb33c27fff	0	0.103448	0	Fungi	Ascomycota	Sordariomycetes	Coniochaetales				Ascomycota
UP	366b4a8f716e4a504d0fd7186a997731f9d0ed72	0	0.0344828	0.0666667	Fungi	Basidiomycota	Agaricomycetes	Polyporales	Hyphodermataceae	Hyphoderma		Basidiomycota
UP	366e4820c5cd3b359e23773afb16a0aa05c4a440	0	0	0	Fungi	Rozellomycota						Other phyla
UP	3685fbb727d9567c081fc6a4fb565e0584c1dfcf	0	0.103448	0.133333	Fungi	Ascomycota	Sordariomycetes	Hypocreales	Cordycipitaceae	Lecanicillium	Lecanicillium flavidum	Ascomycota
UP	368e9869c2df1222ac3509c1fee4f6428f99c937	0	0.0689655	0	Fungi	Ascomycota	Leotiomycetes	Helotiales		Cadophora	Cadophora finlandica	Ascomycota
UP	3690fefc86e389f31d79339bfbdcff80fa25ccff	0.0333333	0	0	Fungi	Basidiomycota	Pucciniomycetes	Platygloeales	Eocronartiaceae	Eocronartium		Basidiomycota
UP	369255d08cb083db9406dac6e6122bd4d6534477	0.266667	0.103448	0	Fungi	Ascomycota	Orbiliomycetes	Orbiliales				Ascomycota
UP	36adbda652595f8d49047952a3f6952b81268f09	0	0	0.0666667	Fungi	Ascomycota	Sordariomycetes	Hypocreales				Ascomycota
UP	36af9547bb5a80b6b22e4c662be9e0414b157931	0.0666667	0	0	Fungi	Ascomycota	Dothideomycetes	Pleosporales				Ascomycota
UP	36afbbc0078096b26c884128ba61ea3045ea44d9	0	0.0344828	0.1	Fungi	Mortierellomycota	Mortierellomycetes	Mortierellales	Mortierellaceae	Mortierella	Mortierella verticillata	Mortierellomycota
UP	36b145abe3ee5fb0b26bad1dd5abb5c8c8c34d2c	0	0	0	Fungi	Ascomycota	Saccharomycetes	Saccharomycetales	Trichomonascaceae	Blastobotrys	Blastobotrys muscicola	Ascomycota
UP	36ba464dc25453481a912e0d7324105a5fc350ce	0.233333	0.0689655	0	Fungi	Ascomycota	Sordariomycetes	Xylariales	Xylariaceae	Hypoxylon	Hypoxylon rutilum	Ascomycota
UP	36ba9c187bdf69a630b70142296f04be1d8fac67	0.0666667	0.0689655	0	Fungi	Basidiomycota	Agaricomycetes	Atheliales	Atheliaceae	Piloderma		Basidiomycota	EcM
UP	36c62d0db471b40a16a96ff5ad704cedac37e707	0	0.0344828	0	Fungi	Basidiomycota	Agaricomycetes	Agaricales	Cortinariaceae	Cortinarius	Cortinarius cinnamomeus	Basidiomycota	EcM
UP	36d7e5e84be161c1c4aea1be022b75e866f09653	0	0	0	Fungi	Basidiomycota	Microbotryomycetes		Chrysozymaceae	Bannozyma		Basidiomycota
UP	36fc79b53faf369aed9749c21e691a4a9b51eebe	0.566667	0.482759	0.0666667	Fungi	Ascomycota	Dothideomycetes	Capnodiales	Capnodiaceae	Capnodium		Ascomycota
UP	37074a8e140ec5f6f61eb5ab023a6ed106bbef21	0.0333333	0	0	Fungi	Entomophthoromycota	Entomophthoromycetes	Entomophthorales				Other phyla
UP	370b6bca7f98e444af12953a7fc3aead188c767e	0.1	0.0344828	0	Fungi	Chytridiomycota	Rhizophydiomycetes	Rhizophydiales	Rhizophydiaceae	Rhizophydium		Other phyla
UP	3714b47a0897681c70cdc722726716bfcfb571ea	0.0333333	0.0344828	0	Fungi	Ascomycota	Sordariomycetes	Hypocreales	Nectriaceae	Calcarisporium		Ascomycota
UP	37152afaedbc53200058ddd8484835acf242bc4d	0	0.137931	0.233333	Fungi	Basidiomycota	Agaricomycetes	Cantharellales	Botryobasidiaceae	Botryobasidium	Botryobasidium candicans	Basidiomycota
UP	371803b532cc59e133a97553a3abafc0119eeab4	0.0333333	0.172414	0.0333333	Fungi	Basidiomycota	Agaricomycetes	Boletales	Suillaceae	Suillus	Suillus luteus	Basidiomycota	EcM
UP	371a0985cf4f413b5822579336aafcc0cadcb24e	0	0.206897	0	Fungi	Mortierellomycota	Mortierellomycetes	Mortierellales	Mortierellaceae	Mortierella		Mortierellomycota
UP	371acb9e2f0acf41cb238e38c64b1a30ad8a4174	0	0	0	Fungi	Basidiomycota	Microbotryomycetes	Leucosporidiales				Basidiomycota
UP	37307d56c924d0d81357431af55b9a262cd1397a	0	0	0.0333333	Fungi	Basidiomycota	Agaricomycetes	Hymenochaetales	Hymenochaetaceae	Xanthoporia	Xanthoporia radiata	Basidiomycota
UP	373c2ffcfd3fe93a71c9e44d6161276898299eac	0	0.0344828	0	Fungi	Ascomycota	Dothideomycetes					Ascomycota
UP	374b199babd99ae75bf81c6de3048d2c972cd8ae	0	0	0.0333333	Fungi	Basidiomycota						Basidiomycota
UP	3750a65f6735ed86f33fabc1f59596d7b39969af	0	0	0	Fungi	Ascomycota	Lecanoromycetes	Lecanorales	Cladoniaceae	Cladonia	Cladonia pocillum	Ascomycota
UP	3751e0c1771cb675df45af46badb30f4fe168f8d	0	0	0	Fungi	Ascomycota	Eurotiomycetes	Eurotiales				Ascomycota
UP	378202aed0b7c841084a190365d51884a06080ff	0.0333333	0	0	Fungi	Basidiomycota	Tremellomycetes	Cystofilobasidiales	Mrakiaceae	Mrakia	Mrakia aquatica	Basidiomycota
UP	3782bbd29294b434c15bd919e52e79e279331f7f	0.0333333	0	0	Fungi	Basidiomycota	Microbotryomycetes	Sporidiobolales				Basidiomycota
UP	3786f6332ec97006eec6686c6aba9e18dfc518b3	0	0.0344828	0	Fungi	Ascomycota	Laboulbeniomycetes	Pyxidiophorales	Pyxidiophoraceae	Pyxidiophora	Pyxidiophora arvernensis	Ascomycota
UP	378a22a96e62e5d881a0cb65135ed0f3286cddaf	0.7	0.586207	0	Fungi	Ascomycota	Dothideomycetes	Venturiales	Venturiaceae	Venturia		Ascomycota
UP	379434edefad13def95bb20ff3c45f932e525567	0.0333333	0	0	Fungi	Basidiomycota	Microbotryomycetes	Leucosporidiales				Basidiomycota
UP	379f126dfa7164eef830d454aafce60383d5336b	0.0333333	0.0689655	0.0333333	Fungi	Basidiomycota	Agaricomycetes	Thelephorales	Thelephoraceae	Tomentella	Tomentella badia	Basidiomycota	EcM
UP	37a3a352ccdef5e068b77d503901997e2c83841e	0	0.0344828	0	Fungi	Chytridiomycota	Spizellomycetes	Spizellomycetales	Powellomycetaceae	Powellomyces		Other phyla
UP	37afce69ba27856a8b0edeab3a62e2abb16ce9f9	0.433333	0.103448	0	Fungi	Ascomycota	Eurotiomycetes	Chaetothyriales				Ascomycota
UP	37bcd62f60b94e445933e50c9aa699134203c8da	0.566667	0.344828	0	Fungi	Ascomycota	Sordariomycetes	Sordariales	Chaetomiaceae	Chaetomium		Ascomycota
UP	37bd011eda07678f2cbd08ce2cec2ad6da524dc9	0.0333333	0.0344828	0	Fungi	Basidiomycota	Agaricomycetes	Agaricales	Clavariaceae			Basidiomycota
UP	37d7030a951427dde550fb29b21edcda867df133	0.0333333	0	0	Fungi	Basidiomycota	Agaricomycetes	Tremellodendropsidales				Basidiomycota
UP	37d7d94948294bf7d47e1b36040a349d13caebb3	0.0333333	0.137931	0.0333333	Fungi	Mucoromycota	Umbelopsidomycetes	Umbelopsidales	Umbelopsidaceae	Umbelopsis	Umbelopsis dimorpha	Mucoromycota
UP	37d9bd66b5083de497af96df1307f03d43fae0e0	0.133333	0.344828	0	Fungi	Ascomycota	Orbiliomycetes					Ascomycota
UP	37dc902a2f7b64d565385f5f38d3d6e0ddd62d21	0.1	0	0	Fungi	Ascomycota	Sordariomycetes	Xylariales				Ascomycota
UP	37e898e4dc0eee72893e27be7a17f97eb7156779	0.1	0.0344828	0	Fungi	Basidiomycota	Agaricomycetes	Polyporales	Meruliaceae	Scopuloides	Scopuloides hydnoides	Basidiomycota
UP	37f91f18c9f45a9246c132572227462e411db771	0	0	0.0333333	Fungi	Ascomycota	Lecanoromycetes	Lecanorales	Parmeliaceae	Cetrariella	Cetrariella delisei	Ascomycota
UP	37fcff6bb249b719d46f7a8e0c62e2dd62c89818	0	0	0.0333333	Fungi	Basidiomycota						Basidiomycota
UP	3802e393ccfc8ed2fb2999ec15a50868fd92aea6	0	0	0	Fungi	Chytridiomycota						Other phyla
UP	3836c58f7e83e040044b82c3eacdc1b2cb94afdf	0.0333333	0	0	Fungi	Basidiomycota	Agaricomycetes	Sebacinales	Sebacinaceae	Sebacina		Basidiomycota	EcM
UP	38503c81c1aec4111cce049ec5fdbfd1779833a9	0	0.0689655	0	Fungi	Ascomycota	Leotiomycetes	Helotiales				Ascomycota
UP	385f0e50b473cdb5ef84554ed95b466bb2bff10d	0.0666667	0.0344828	0	Fungi	Basidiomycota	Agaricomycetes	Agaricales	Cortinariaceae	Cortinarius	Cortinarius sobrius	Basidiomycota	EcM
UP	386c7516e6ba048226dfaa74061f2026777ccc96	0	0.0344828	0.266667	Fungi	Basidiomycota	Atractiellomycetes	Atractiellales		Helicogloea	Helicogloea pellucida	Basidiomycota
UP	3879db26da95f2daad825f27c1092f72186fb9b6	0	0.0344828	0	Fungi	Ascomycota	Leotiomycetes	Helotiales				Ascomycota
UP	3886ed5d6c2b61ab3401016f842d47243f2ab6e1	0.0333333	0	0	Fungi	Ascomycota	Saccharomycetes	Saccharomycetales				Ascomycota
UP	388848e5d1d4d6a1f7fb6461bc50f827c4035a80	0.8	0.862069	0.1	Fungi	Ascomycota	Sordariomycetes	Hypocreales	Nectriaceae	Ilyonectria	Ilyonectria mors-panacis	Ascomycota
UP	388bb91ad571b77b466d968c854c6c98bcb8c00d	0	0	0.0666667	Fungi	Ascomycota	Leotiomycetes	Helotiales	Tympanidaceae	Vexillomyces	Vexillomyces verruculosus	Ascomycota
UP	388cf87fcf4d61105c98ac2ea4249fac27e72662	0	0	0	Fungi	Mortierellomycota	Mortierellomycetes	Mortierellales	Mortierellaceae	Mortierella		Mortierellomycota
UP	388fa924fee1145eb2654d8c8762030f4f6202a5	0	0	0	Fungi	Ascomycota	Leotiomycetes					Ascomycota
UP	389b175b94150571b1728da487b00899ace2a7d7	0.0333333	0.0344828	0	Fungi	Basidiomycota	Microbotryomycetes	Leucosporidiales				Basidiomycota
UP	389cfa40d943ee220f7e65ea4c5b275ce7f4d4b9	0	0	0	Fungi	Basidiomycota	Agaricomycetes	Agaricales				Basidiomycota
UP	38a1414324176f243f60b2c8ea96d21358f0df55	0	0	0	Fungi	Mucoromycota	Endogonomycetes	Endogonales	Endogonaceae	Endogone		Mucoromycota	EcM
UP	38a26e48e22a1c77a74d10af77fc7cb7b17defb2	0	0	0.0666667	Fungi	Ascomycota	Leotiomycetes	Helotiales				Ascomycota
UP	38d287eeb5dbcc16b5deaca91c2cfa44606b1ce7	0.0333333	0.0344828	0	Fungi	Ascomycota	Dothideomycetes	Pleosporales	Pleosporaceae	Alternaria		Ascomycota
UP	38d30422ecc80e84e5eb72dd75fa06b7768a01b4	0	0	0	Fungi	Basidiomycota	Agaricomycetes	Agaricales	Clavariaceae			Basidiomycota
UP	38d7fd540ea9710b2663531da652783641072ce2	0.0333333	0	0	Fungi	Basidiomycota	Agaricomycetes	Agaricales	Tricholomataceae	Pseudoclitocybe	Pseudoclitocybe cyathiformis	Basidiomycota
UP	38dde47aceb99f742173c1dcaec639ba510fb56f	0	0.0344828	0.0333333	Fungi	Ascomycota	Sordariomycetes	Hypocreales				Ascomycota
UP	38e01be1d224d77f0ac9a53c7438863ff4c4a2a2	0.0666667	0	0	Fungi	Basidiomycota	Agaricomycetes	Atheliales	Atheliaceae	Piloderma		Basidiomycota	EcM
UP	38e05eca8c4dc69adae1a2ec95e35cc7d571284b	0	0	0	Fungi	Basidiomycota	Agaricomycetes	Hymenochaetales	Hymenochaetaceae	Phellinidium	Phellinidium ferrugineofuscum	Basidiomycota
UP	38e438086d014f115d1b9a2f85d2356baabe8fb3	0	0	0.0666667	Fungi	Ascomycota	Leotiomycetes	Helotiales	Hyaloscyphaceae	Hyphodiscus	Hyphodiscus ucrainicus	Ascomycota
UP	38e76d93dbdfdcfa11b59c512c5151dbe0f383cd	0	0.172414	0	Fungi	Basidiomycota	Agaricomycetes	Agaricales	Bolbitiaceae	Conocybe	Conocybe sulcatipes	Basidiomycota
UP	38e7aa6650ec4a455eb9e3f1fcd99a7a4ed9c0a0	0	0	0.0666667	Fungi	Ascomycota	Laboulbeniomycetes	Pyxidiophorales				Ascomycota
UP	38f6be581cafe7fa2212e5345c8fc9cc4d53e58a	0.0333333	0	0	Fungi	Basidiomycota	Agaricomycetes	Polyporales	Hyphodermataceae	Hyphoderma	Hyphoderma setigerum	Basidiomycota
UP	3905a811e92bf6423efb7274916d9f304f4780ae	0	0	0	Fungi	Basidiomycota	Agaricomycetes	Agaricales	Strophariaceae	Galerina	Galerina triscopa	Basidiomycota
UP	390ca6ce0ba090465267374183a3040c25f89aa9	0	0	0	Fungi	Ascomycota	Lecanoromycetes	Lecanorales	Cladoniaceae	Cladonia	Cladonia coniocraea	Ascomycota
UP	3911bb7d880aca07c6a780c21d6fa0150d0ab76a	0	0.0344828	0.0333333	Fungi	Rozellomycota						Other phyla
UP	392c49374e349773782022be50c3e686b80cbb35	0	0.0344828	0	Fungi	Basidiomycota	Agaricomycetes	Boletales	Boletaceae	Boletus	Boletus rubriceps	Basidiomycota	EcM
UP	3938a33d3769fa944269780033f96041a36b92b4	0.1	0.0689655	0	Fungi	Ascomycota	Sordariomycetes	Xylariales				Ascomycota
UP	3943995e7484ca2c7e30730fef9373ec2f8084b7	0.0333333	0.0344828	0	Fungi	Basidiomycota	Microbotryomycetes	Leucosporidiales				Basidiomycota
UP	394cb69fa0d42e24dfe8702fb9e6b91504f8324c	0.0333333	0.0344828	0	Fungi	Basidiomycota	Agaricomycetes	Hymenochaetales				Basidiomycota
UP	394e91d036bf0a75c3126e23aedd0973825448e2	0.0666667	0.0689655	0.1	Fungi	Basidiomycota	Agaricomycetes	Atheliales	Atheliaceae	Amphinema		Basidiomycota	EcM
UP	39607e43d4c59e22ab92a1332ef0dcf4c78adc16	0	0.206897	0.166667	Fungi	Basidiomycota	Agaricomycetes	Agaricales	Pluteaceae	Pluteus	Pluteus plautus	Basidiomycota
UP	3967242c3f66aaa13d3e12c378c5d0d0183e6708	0.0333333	0	0	Fungi	Basidiomycota	Agaricostilbomycetes	Agaricostilbales				Basidiomycota
UP	3968797a2e4c8194a87a16f804253f2d70e795c9	0	0	0	Fungi	Basidiomycota	Agaricomycetes	Hymenochaetales		Peniophorella	Peniophorella pallida	Basidiomycota
UP	3973349b57bbdc934eba11a4612e86697606e6f1	0	0.206897	0.666667	Fungi	Ascomycota	Saccharomycetes	Saccharomycetales	Trichomonascaceae	Sugiyamaella	Sugiyamaella paludigena	Ascomycota
UP	3975ce400579177da14cbcc8d6fdac85d749e21e	0	0	0	Fungi	Ascomycota						Ascomycota
UP	397d5e6ee395825829eb33d18326cfda5104f10a	0.0666667	0.0689655	0	Fungi	Ascomycota	Sordariomycetes	Hypocreales				Ascomycota
UP	397e4a185b5e642fa37de3eb93c532e6a6a29c06	0.0333333	0	0	Fungi	Rozellomycota						Other phyla
UP	3985a9682a97ad52f9b1e7ea800664c8bce5c4c8	0.0333333	0.0344828	0	Fungi	Ascomycota						Ascomycota
UP	3986e9db11d63ca4496ab4e6374606c83ae93e48	0.133333	0.172414	0	Fungi	Ascomycota	Leotiomycetes	Helotiales				Ascomycota
UP	399610bcc855ec1370ebf841ecc268ff57591e90	0.0333333	0.0344828	0	Fungi	Basidiomycota	Agaricomycetes	Hymenochaetales		Trichaptum	Trichaptum fuscoviolaceum	Basidiomycota
UP	39a3d0616ab6364afc3408ab1d1fd61ea25adb1b	0	0	0.0333333	Fungi	Ascomycota	Sordariomycetes	Hypocreales	Nectriaceae			Ascomycota
UP	39adec449b1b88c9a9eb25301598fda275394cd4	0	0.0689655	0.0666667	Fungi	Basidiomycota	Agaricomycetes	Agaricales	Cortinariaceae	Gymnopilus	Gymnopilus penetrans	Basidiomycota
UP	39af33d4fdd0752db682f2cd83cb419026a2872b	0.0333333	0	0	Fungi	Neocallimastigomycota	Neocallimastigomycetes	Neocallimastigales				Other phyla
UP	39b6947fd0fe6f79958e4b1e664e0530a39b479d	0	0	0	Fungi	Basidiomycota	Microbotryomycetes			Colacogloea	Colacogloea falcata	Basidiomycota
UP	39b7e77032fdbb8e235dbd87144a689e1687d2c8	0.0333333	0.0344828	0	Fungi	Ascomycota	Leotiomycetes	Helotiales				Ascomycota
UP	39cb6d5c08c6a42c7718d1268abab7bc5f099aae	0	0	0	Fungi	Ascomycota	Sordariomycetes	Hypocreales	Bionectriaceae	Nectriopsis	Nectriopsis broomeana	Ascomycota
UP	39d493aa8fdab0024d2493889ab59b058c64c649	0	0	0.0333333	Fungi	Ascomycota	Eurotiomycetes	Chaetothyriales	Herpotrichiellaceae			Ascomycota
UP	39dea5668a3a1bb71c5512ee8cbf689f77eeef4b	0.1	0.310345	0.0333333	Fungi	Basidiomycota	Agaricomycetes	Agaricales	Strophariaceae	Kuehneromyces	Kuehneromyces mutabilis	Basidiomycota
UP	3a0b7b2fbda6b0183fa07c99b298581c26ea46ec	0.0333333	0	0	Fungi	Basidiomycota	Agaricomycetes	Agaricales				Basidiomycota
UP	3a13b76c89a4988a80ad425d1bf35187da047a44	0	0	0	Fungi	Basidiomycota	Agaricomycetes	Agaricales	Cyphellaceae	Henningsomyces	Henningsomyces candidus	Basidiomycota
UP	3a25e6331899c05bf6213dd8d3871d396d041162	0	0	0	Fungi	Ascomycota	Leotiomycetes					Ascomycota
UP	3a3424a7648d358c412a02bee17214c79fe75474	0.1	0	0	Fungi	Chytridiomycota	Chytridiomycetes	Chytridiales				Other phyla
UP	3a37a302b7005bf09fb618494a7f5ec7aa5f9a7a	0	0.0689655	0.666667	Fungi	Ascomycota	Leotiomycetes	Helotiales				Ascomycota
UP	3a38da392f926592af0f77d7738d9e1261024018	0.566667	0.310345	0.0666667	Fungi	Ascomycota	Eurotiomycetes	Eurotiales	Aspergillaceae	Penicillium		Ascomycota
UP	3a40eafb160c46e289de27bfb50c5491df23dfa3	0	0.0344828	0	Fungi	Basidiomycota	Agaricomycetes	Agaricales				Basidiomycota
UP	3a50430dbbd12d3dcba516513f85bbc2bd0707ef	0	0	0	Fungi	Basidiomycota	Agaricomycetes	Agaricales	Entolomataceae	Entoloma	Entoloma zuccherellii	Basidiomycota
UP	3a52a7d4bf0464cf16b574d8b5b352d13e0424a8	0.0333333	0	0	Fungi	Ascomycota	Eurotiomycetes					Ascomycota
UP	3a531c9a8c994db7dd8759bfefafce2f1aa4c5e8	0	0	0	Fungi	Ascomycota	Leotiomycetes	Rhytismatales	Rhytismataceae	Colpoma		Ascomycota
UP	3a5738de919b6b5b9cfeacc0a94b236364591d43	0.0333333	0.0344828	0	Fungi	Ascomycota	Leotiomycetes	Thelebolales	Pseudeurotiaceae			Ascomycota
UP	3a6f1e4c293a16d78c2d4c63f8641cb9208e12ba	0.333333	0.482759	0.233333	Fungi	Basidiomycota	Agaricomycetes	Thelephorales	Thelephoraceae	Tomentella	Tomentella stuposa	Basidiomycota	EcM
UP	3a813c00a3272a0abc41f6d9cdd955a4d1d6972e	0	0.0344828	0	Fungi	Basidiomycota	Agaricomycetes	Auriculariales				Basidiomycota
UP	3a941e68e069ab04c0f9087f618fdca2a5722627	0.5	0.448276	0.166667	Fungi	Ascomycota	Sordariomycetes	Hypocreales	Bionectriaceae	Gliomastix	Gliomastix cerealis	Ascomycota
UP	3a9d16f5fa2988ce15b1cf4b42089e2fec345f7c	0.266667	0.310345	0	Fungi	Ascomycota	Sordariomycetes	Sordariales		Clathrosporium		Ascomycota
UP	3a9f76230e198c6abb256511a154321c561db2cc	0.0333333	0	0	Fungi	Ascomycota						Ascomycota
UP	3aa89e26b4abb67df0e91b89ff7f075c9f7ac4c8	0.0333333	0.0344828	0	Fungi	Rozellomycota						Other phyla
UP	3ab0240e8404c5e8deba9f570edaa1025dba7400	0	0.0344828	0	Fungi	Chytridiomycota	Lobulomycetes	Lobulomycetales				Other phyla
UP	3abd824ae30d605eb95f098570f6ab652e402440	0	0	0	Fungi	Zoopagomycota	Zoopagomycetes	Zoopagales				Other phyla
UP	3ad4ee9f834c1365560111fed1ad5868ed27e1ee	0	0	0.0666667	Fungi	Ascomycota	Sordariomycetes	Hypocreales	Bionectriaceae	Nectriopsis	Nectriopsis broomeana	Ascomycota
UP	3ad84f7147a974b3469321ba9a0d111bd2153fd9	0.133333	0.0344828	0	Fungi	Basidiomycota	Agaricomycetes	Gomphales	Lentariaceae	Kavinia	Kavinia alboviridis	Basidiomycota
UP	3ae274be9520b8ebabf48cf7866ecd6c36fb21ca	0.166667	0.275862	0.0333333	Fungi	Mortierellomycota	Mortierellomycetes	Mortierellales	Mortierellaceae	Mortierella		Mortierellomycota
UP	3aee39336ffaa48ecdac4543c668743764ae4498	0.166667	0.310345	0.0333333	Fungi	Basidiomycota	Agaricomycetes	Agaricales	Cyphellaceae	Rectipilus		Basidiomycota
UP	3afdbc597060774c257c561f1a9efd6f939202ec	0.2	0.275862	0	Fungi	Ascomycota	Sordariomycetes	Hypocreales	Nectriaceae			Ascomycota
UP	3b00e08fed5672d395aa281b48b5a9dd1629789c	0.266667	0.137931	0	Fungi	Ascomycota	Leotiomycetes	Helotiales				Ascomycota
UP	3b1b5b91cf4305a1c5c2d53e88fe121ddb28f1a5	0	0	0	Fungi	Basidiomycota	Agaricomycetes	Sebacinales	Sebacinaceae	Chaetospermum		Basidiomycota
UP	3b1c9db5204f7df2d66a130fedfb809dbabb9ee5	0.0333333	0	0	Fungi	Ascomycota	Dothideomycetes	Botryosphaeriales				Ascomycota
UP	3b2433a9c9dad6771dde79f97e01fbb6fc84f2b6	0	0.0689655	0.2	Fungi	Ascomycota						Ascomycota
UP	3b2502507251e85a08667c1d5e0ff777da6a75f5	0	0	0	Fungi	Basidiomycota	Agaricomycetes	Agaricales				Basidiomycota
UP	3b3b6ac4e78f93bdbf43c4b18b8b1ccf379d0297	0.2	0.103448	0	Fungi	Basidiomycota	Agaricomycetes	Agaricales	Hymenogastraceae	Hebeloma	Hebeloma leucosarx	Basidiomycota	EcM
UP	3b4db181ec7ff8e95bfabfda9f7e28a19c1946ab	0.0333333	0	0	Fungi							Other phyla
UP	3b51cc74839c6378b5cb3f7c1edab034c98ed452	0	0	0	Fungi	Rozellomycota						Other phyla
UP	3b6454a90c3216dace0bf35c123227288731354d	0	0.0344828	0	Fungi	Basidiomycota	Agaricomycetes	Auriculariales				Basidiomycota
UP	3b6955b9f736c018d8ea670dac0bde38820badbd	0.0666667	0.0344828	0	Fungi	Basidiomycota	Agaricomycetes	Cantharellales	Ceratobasidiaceae	Rhizoctonia	Rhizoctonia fusispora	Basidiomycota
UP	3b6c85817391083562e968dd925f772567741128	0	0.0344828	0.0333333	Fungi	Ascomycota	Eurotiomycetes	Chaetothyriales	Herpotrichiellaceae			Ascomycota
UP	3b73eaa1bf5c1770a1fc0449cc428b65b3a37943	0	0	0	Fungi	Ascomycota	Dothideomycetes	Capnodiales				Ascomycota
UP	3b864cbb2b0e1c0c64b16646ad20400f70fda24e	0.133333	0.172414	0.0333333	Fungi	Ascomycota	Dothideomycetes	Pleosporales	Didymellaceae	Phoma		Ascomycota
UP	3b8750511495b8b9b2c5209192d877abc2ed420f	0.1	0.0344828	0	Fungi	Rozellomycota						Other phyla
UP	3b90700b3344001add7ecfd7be3d6bb72076cf5c	0.0333333	0	0	Fungi	Ascomycota	Dothideomycetes	Pleosporales				Ascomycota
UP	3ba144a94938d519b18ff62f092a015be5695a45	0	0	0	Fungi	Ascomycota	Dothideomycetes	Botryosphaeriales	Botryosphaeriaceae	Botryosphaeria		Ascomycota
UP	3ba2e1528e2f452d2df4a0bb3193e8c4782fefeb	0	0	0.0333333	Fungi	Basidiomycota	Agaricomycetes	Hymenochaetales	Schizoporaceae	Hyphodontia	Hyphodontia alienata	Basidiomycota
UP	3ba3d143366a693978df3ece49bca7389f65a208	0	0	0	Fungi	Basidiomycota	Agaricomycetes	Polyporales				Basidiomycota
UP	3babce920fc4de9a99b7f254890997314057843a	0.0333333	0.103448	0	Fungi	Basidiomycota	Agaricomycetes	Cantharellales				Basidiomycota
UP	3bbde391debd0d93afe3654b24c5c3c4104a2dd2	0.1	0.137931	0	Fungi	Basidiomycota	Agaricomycetes	Agaricales				Basidiomycota
UP	3bcdce48b40486831098fc4aa16def477349bdef	0.6	0.586207	0.133333	Fungi	Ascomycota	Eurotiomycetes	Eurotiales	Aspergillaceae	Penicillium	Penicillium swiecickii	Ascomycota
UP	3bde0cf27d07ed39faf40e29cbbfefc604d3e3da	0.8	0.655172	0.0333333	Fungi	Basidiomycota	Agaricomycetes	Agaricales	Tricholomataceae	Mycena	Mycena vulgaris	Basidiomycota
UP	3bef0561a0a54c832debc1d81d521290229c40f4	1	1	0.333333	Fungi	Mortierellomycota	Mortierellomycetes	Mortierellales	Mortierellaceae	Mortierella	Mortierella gamsii	Mortierellomycota
UP	3bf46aeab0a4eabadff877564fac23a207312526	0	0.0689655	0	Fungi	Ascomycota	Sordariomycetes	Xylariales	Xylariaceae			Ascomycota
UP	3bfbc16c163ea15c61629a057a19b4a4258e22ca	0	0.0689655	0	Fungi	Basidiomycota						Basidiomycota
UP	3bfd171cf5ca901c336c9ba4be1f182b98ef923f	0	0	0	Fungi	Rozellomycota						Other phyla
UP	3c06994b2bfc8e1a353c07f50fb63c52409584ca	0.1	0.172414	0	Fungi	Ascomycota	Dothideomycetes	Microthyriales				Ascomycota
UP	3c0a5f594ee307ea6b42d43ac38afc0bbdb35f40	0	0.0344828	0	Fungi	Ascomycota						Ascomycota
UP	3c0abc9f8d869447994e8ec41bafcbf3cd326835	0.1	0.0344828	0.0333333	Fungi	Basidiomycota	Agaricomycetes	Agaricales	Tricholomataceae	Atractosporocybe	Atractosporocybe inornata	Basidiomycota
UP	3c0b78bb4a780d7785aa5cd0cca9a872f417ca93	0	0	0	Fungi	Ascomycota	Leotiomycetes	Helotiales				Ascomycota
UP	3c0fd920c25a8acd61a0f016ab40283a0b6939a5	0.0333333	0.0344828	0	Fungi	Ascomycota	Dothideomycetes	Patellariales				Ascomycota
UP	3c10c2916c4336863e52f1b07a205286b267462e	0	0	0	Fungi	Ascomycota	Leotiomycetes	Helotiales				Ascomycota
UP	3c2120fc114fa2c31e463634f5b3a9cc87e4eb34	0	0.0344828	0	Fungi	Basidiomycota	Agaricomycetes	Atheliales	Atheliaceae			Basidiomycota
UP	3c28c18556ed63f8115b014b930c5a0f1e6ce60e	0	0	0	Fungi	Basidiomycota	Agaricomycetes	Agaricales	Inocybaceae	Inocybe	Inocybe silvae-herbaceae	Basidiomycota	EcM
UP	3c503e52373734dd535dfef0bc93594a1e79a2ed	0	0	0	Fungi	Ascomycota	Eurotiomycetes	Chaetothyriales				Ascomycota
UP	3c50993678d6a48df3e811ed59cab67c5acc65b1	0	0	0	Fungi	Basidiomycota	Agaricomycetes	Agaricales	Strophariaceae	Galerina	Galerina pseudocamerina	Basidiomycota
UP	3c5498b70ae8cc96b4e69ad8e32ee4ecdb2b5618	0.0666667	0.137931	0.0333333	Fungi	Basidiomycota	Agaricomycetes					Basidiomycota
UP	3c72fbd5551199b324f7dbf954b2b6c555213598	0.366667	0.172414	0	Fungi	Ascomycota	Dothideomycetes	Microthyriales				Ascomycota
UP	3c7847cef2ac797c004a67a88bc596246264d45a	0	0	0	Fungi	Basidiomycota	Agaricomycetes	Polyporales	Polyporaceae	Fomes	Fomes fomentarius	Basidiomycota
UP	3c790559efffb2cfc5b62e9ee5dcb08021e86d18	0	0	0	Fungi	Ascomycota	Saccharomycetes	Saccharomycetales				Ascomycota
UP	3c7c8a5a7c8b96a4443e7f24154cb0f355f6f554	0.133333	0.0689655	0.0333333	Fungi	Basidiomycota	Ustilaginomycetes	Urocystidales	Urocystidaceae	Melanoxa	Melanoxa oxalidiellae	Basidiomycota
UP	3c880d23eac77ee90a8aba6a1f3f1652a09341da	0	0	0	Fungi	Ascomycota	Eurotiomycetes	Eurotiales				Ascomycota
UP	3ca96f4d6aa91235f53e36be9a2a256ecbd49ade	0.0333333	0.0689655	0.133333	Fungi	Basidiomycota	Agaricomycetes	Polyporales	Steccherinaceae	Steccherinum	Steccherinum tenuispinum	Basidiomycota
UP	3cacbebf42587680d4e95fe42a2670f068ecf0a7	0	0	0	Fungi	Ascomycota	Leotiomycetes	Helotiales				Ascomycota
UP	3cad27776c6a5df384cd8bb110cb4b275c5593ec	0.0333333	0	0	Fungi	Ascomycota	Lecanoromycetes					Ascomycota
UP	3cbb5e550202c18388a284ec8ac06ee6906b36d7	0	0.0344828	0.433333	Fungi	Basidiomycota	Agaricomycetes	Cantharellales				Basidiomycota
UP	3cbc82fcc2d319720912baa63a6cd5b182cf026d	0.133333	0.206897	0	Fungi	Ascomycota	Leotiomycetes	Helotiales	Leotiaceae	Alatospora		Ascomycota
UP	3cbcbcdca0b37b92fdef1b19875c9f4d7197f395	0.0333333	0.344828	0.266667	Fungi	Ascomycota	Leotiomycetes	Thelebolales	Pseudeurotiaceae	Pseudogymnoascus	Pseudogymnoascus pannorum	Ascomycota
UP	3cc50711f3182e1e09224d02bff44d1956d68929	0.1	0	0	Fungi	Basidiomycota	Agaricomycetes	Russulales	Russulaceae	Russula	Russula pelargonia	Basidiomycota	EcM
UP	3cd146a6079fa3f58cd58001727ec5746b8973b8	0	0	0	Fungi	Mucoromycota	Umbelopsidomycetes	Umbelopsidales	Umbelopsidaceae	Umbelopsis		Mucoromycota
UP	3cd38a05e6e71d9639615c4ffd5b729915928179	0	0	0	Fungi	Basidiomycota	Agaricomycetes	Polyporales	Podoscyphaceae	Hypochnicium	Hypochnicium punctulatum	Basidiomycota
UP	3cd96d78b1a653886f4ad90db9399ed9d69a4057	0.266667	0.172414	0	Fungi	Ascomycota	Sordariomycetes	Hypocreales		Acremonium	Acremonium lichenicola	Ascomycota
UP	3ce4e83eb75b0897db01fe8cf0d626f7d5ccc1a9	0	0	0	Fungi	Ascomycota	Leotiomycetes	Helotiales				Ascomycota
UP	3cf1138ac02ecf438f3affb81be597800128ff50	0.4	0.482759	0.0333333	Fungi	Ascomycota	Leotiomycetes	Helotiales				Ascomycota
UP	3cf4b2ad929760d8cbfa8fa80461c9f1427d95fc	0.5	0.103448	0	Fungi	Ascomycota	Dothideomycetes	Pleosporales	Leptosphaeriaceae	Leptosphaeria		Ascomycota
UP	3d0895176ae10c19bea6f4fed231254afb54cfc2	0	0	0	Fungi	Basidiomycota						Basidiomycota
UP	3d1e15e6f75bee8b1dd2e9c2b18e3803c41d84fa	0	0	0.0333333	Fungi	Ascomycota	Saccharomycetes	Saccharomycetales		Candida		Ascomycota
UP	3d2ff72428563f662d8e60c78ed0a0253b0bda2e	0.0333333	0.0344828	0	Fungi	Basidiomycota	Agaricomycetes	Cantharellales		Sistotrema		Basidiomycota
UP	3d37c74a06b6e6fdb32f51bf625a4ad3770e33b2	0	0.0344828	0	Fungi	Ascomycota	Sordariomycetes	Hypocreales				Ascomycota
UP	3d4289ce883fbf02ccd65d792095108210beadad	0.0333333	0.0344828	0	Fungi	Ascomycota	Lecanoromycetes	Caliciales	Physciaceae	Rinodina	Rinodina septentrionalis	Ascomycota
UP	3d45793b2e60d5b72c4161de7ad41080ac875d9e	0.0333333	0.0344828	0	Fungi	Rozellomycota						Other phyla
UP	3d49f5a2cd8201af14c3734b4148ba1d4b8bc7f9	0.0666667	0.0689655	0	Fungi	Ascomycota	Pezizomycetes	Pezizales	Pezizaceae	Pachyphlodes		Ascomycota	EcM
UP	3d4c44c2e3d76bc80a3ea504415f1cd430f04639	0	0	0	Fungi	Ascomycota	Dothideomycetes	Capnodiales	Cladosporiaceae	Cladosporium		Ascomycota
UP	3d4c5042f4c7296afbd981dec71e2d87ee8ad5c6	0	0	0	Fungi	Basidiomycota	Agaricomycetes	Polyporales	Fomitopsidaceae	Antrodia	Antrodia xantha	Basidiomycota
UP	3d5ce122c6ddbe9da85af0cc96d290bb3fc83cae	0	0	0.1	Fungi	Basidiomycota	Tremellomycetes	Tremellales		Cuniculitrema	Cuniculitrema polymorpha	Basidiomycota
UP	3d695c213c4b51a1b07e9f2bc800279c3f92c416	0.0333333	0.0344828	0	Fungi	Ascomycota	Leotiomycetes	Helotiales				Ascomycota
UP	3d700429d2cc8bdc5e4aefb360b41b6ef96013ed	0.166667	0.103448	0	Fungi	Basidiomycota	Agaricomycetes	Agaricales	Tricholomataceae	Arrhenia	Arrhenia acerosa	Basidiomycota
UP	3d7818b5a15c56f9d04891765854fcbe88d62618	0	0	0	Fungi	Mucoromycota	Mucoromycetes	Mucorales	Cunninghamellaceae	Absidia	Absidia caerulea	Mucoromycota
UP	3d7a1fb96dc55658a26769af6d8e67d78a332d2d	0.0333333	0	0	Fungi	Basidiomycota	Agaricomycetes	Cantharellales	Ceratobasidiaceae	Ceratobasidium		Basidiomycota
UP	3d805b7a88db0f50b97d51bdcae4b00257bf0eab	0	0.0689655	0	Fungi	Ascomycota	Leotiomycetes	Helotiales		Chalara		Ascomycota
UP	3d86b0e8180570ac9530b9034d49f10bfb117c2f	0.0333333	0.0344828	0	Fungi	Basidiomycota	Agaricomycetes	Agaricales	Lyophyllaceae	Tephrocybe	Tephrocybe confusa	Basidiomycota
UP	3d8731b71bc8c0577ba4742be27c1f80b9e3c77d	0	0	0	Fungi	Rozellomycota						Other phyla
UP	3d87c7fa17c220ae3c50e16e421a7305ee23301f	0	0	0.0666667	Fungi	Basidiomycota	Dacrymycetes	Dacrymycetales	Cerinomycetaceae	Cerinomyces	Cerinomyces canadensis	Basidiomycota
UP	3d8922e28f62122d67719d099c911ee67f568d7e	0	0	0	Fungi	Ascomycota	Laboulbeniomycetes	Pyxidiophorales				Ascomycota
UP	3d93e4fae898a31ae9ecb0703b171306f1c95d9e	0.2	0.206897	0	Fungi	Basidiomycota	Microbotryomycetes	Leucosporidiales	Leucosporidiaceae	Leucosporidium	Leucosporidium intermedium	Basidiomycota
UP	3d963cfe65ca4e32153428ff2b604ad137b29225	0	0.0344828	0	Fungi	Ascomycota	Leotiomycetes	Helotiales				Ascomycota
UP	3db41492261e8566e8893b1348e46b2951d59a7d	0.266667	0.137931	0	Fungi	Ascomycota	Dothideomycetes	Venturiales	Sympoventuriaceae	Pseudosigmoidea	Pseudosigmoidea alnicola	Ascomycota
UP	3db5fc1c25e056b3eeb694bd6b6fe561fa4f8609	0.3	0.37931	0	Fungi	Ascomycota	Orbiliomycetes	Orbiliales		Lecophagus	Lecophagus longisporus	Ascomycota
UP	3db9e7da20d1dbeb511b48d89dbb1b5f06ec34ff	0.0333333	0	0	Fungi	Basidiomycota	Tremellomycetes	Tremellales	Tremellaceae	Cryptococcus		Basidiomycota
UP	3dbdd62ce042ba91c8c4353f5e63f3ae4fa814bd	0.366667	0.103448	0	Fungi	Ascomycota	Sordariomycetes	Glomerellales	Plectosphaerellaceae			Ascomycota
UP	3dcf43d6f9d1d1d137e34e60d22b92bcb4bae5ab	0.0666667	0.0689655	0	Fungi	Ascomycota	Eurotiomycetes	Chaetothyriales				Ascomycota
UP	3dd524e22bc4fd9e57476b985567af27d94e6e22	0.233333	0.275862	0	Fungi	Ascomycota	Sordariomycetes	Xylariales	Amphisphaeriaceae			Ascomycota
UP	3dde0a8e0118a789f1d1ec14639dc1e4b1d13999	0.0666667	0.0344828	0	Fungi	Ascomycota	Eurotiomycetes	Chaetothyriales				Ascomycota
UP	3de6cd37626defb8353eb6a3616d13215321df9b	0	0	0	Fungi	Ascomycota						Ascomycota
UP	3ded52400061dce5557e2ea515d7d1af9eca011f	0	0	0	Fungi	Basidiomycota	Agaricomycetes	Geastrales	Geastraceae	Geastrum	Geastrum striatum	Basidiomycota
UP	3e0795846a925816dd937ff14dbcd7c463f4cfc9	0	0.137931	0.0666667	Fungi	Ascomycota	Sordariomycetes	Hypocreales	Nectriaceae	Fusarium		Ascomycota
UP	3e0d4c7940f7a5e1ee5c10ad600f8e95108cfa22	0	0	0	Fungi	Ascomycota	Laboulbeniomycetes	Pyxidiophorales	Pyxidiophoraceae	Pyxidiophora	Pyxidiophora arvernensis	Ascomycota
UP	3e1133a533f1407d950ee97e036d6e2c7486947c	0	0	0.0333333	Fungi	Ascomycota	Saccharomycetes	Saccharomycetales				Ascomycota
UP	3e1a3d16827354efb034413f4471cb228a740245	0.0333333	0	0	Fungi	Basidiomycota	Agaricomycetes	Agaricales	Tricholomataceae	Mycena		Basidiomycota
UP	3e35b9e60f4b58868fb0510177724600afce9e08	0.0666667	0.103448	0	Fungi	Mortierellomycota	Mortierellomycetes	Mortierellales	Mortierellaceae	Mortierella		Mortierellomycota
UP	3e60b68179a1c4c9c8b1af72fe6350f549073e63	0	0	0.0333333	Fungi	Ascomycota	Leotiomycetes	Helotiales	Vibrisseaceae	Phialocephala	Phialocephala cladophialophoroides	Ascomycota
UP	3e6ce8d32bbe4f9eddd688a947df176a645852a8	0.1	0.137931	0	Fungi	Ascomycota	Leotiomycetes	Helotiales				Ascomycota
UP	3e79a897affd713188e8bffe21ea5f909f24ef4c	0.0333333	0.0689655	0	Fungi	Basidiomycota	Agaricomycetes					Basidiomycota
UP	3e7a2fa7c2c287a89710798f4689871a0d689473	0.0333333	0.0689655	0	Fungi	Basidiomycota	Agaricomycetes	Agaricales	Strophariaceae	Galerina	Galerina mniophila	Basidiomycota
UP	3e808b1bd6dd422036818784da9ecdcd605176c3	0.0333333	0.0689655	0.0333333	Fungi	Ascomycota	Leotiomycetes	Helotiales	Myxotrichaceae	Oidiodendron		Ascomycota
UP	3e865e6b22975179e2da0505dc6ea080be3fea4e	0	0	0.0333333	Fungi	Ascomycota	Eurotiomycetes	Chaetothyriales				Ascomycota
UP	3e87ef9d9459f9683ec4d05f14633d54aa713300	0	0	0	Fungi	Ascomycota	Leotiomycetes	Helotiales	Leotiaceae	Alatospora	Alatospora acuminata	Ascomycota
UP	3e8eca15dc3c0190f6604d5866e535db572cab77	0.2	0.0689655	0.1	Fungi	Mortierellomycota	Mortierellomycetes	Mortierellales	Mortierellaceae	Mortierella		Mortierellomycota
UP	3e998c4ea9f62406a9584518d559baeb0ce5341c	0	0.0344828	0	Fungi	Ascomycota	Dothideomycetes	Venturiales	Sympoventuriaceae			Ascomycota
UP	3e99daf797e289899f64cde36d72b464db260ccc	0	0	0.0333333	Fungi	Basidiomycota	Tremellomycetes	Tremellales				Basidiomycota
UP	3ea97eb633bf44fa80d50d15f4aca4a56cc6207d	0	0	0	Fungi	Ascomycota	Leotiomycetes	Helotiales				Ascomycota
UP	3eaa45ceac894fa794ec97b8048d9f2b1168972f	0.133333	0.137931	0	Fungi	Basidiomycota	Agaricomycetes	Agaricales	Tricholomataceae	Mycena		Basidiomycota
UP	3eade5b077b512f6e2274b1d3357e09682e05b5d	0.0666667	0.275862	0.0666667	Fungi	Ascomycota	Eurotiomycetes	Chaetothyriales	Herpotrichiellaceae	Cladophialophora	Cladophialophora minutissima	Ascomycota
UP	3ebaa17d58330c9d73dbef0bc5ad8fb58990117a	0	0	0	Fungi	Ascomycota	Sordariomycetes	Sordariales	Lasiosphaeriaceae	Lasiosphaeria	Lasiosphaeria lanuginosa	Ascomycota
UP	3ec4e59ce91a695eb9c796bfb9a2600bcf928aae	0.0333333	0	0.0333333	Fungi	Ascomycota	Leotiomycetes	Helotiales		Cheirospora		Ascomycota
UP	3ee1a760e554cbb4dea5c87f402775f288c9e615	0.0666667	0	0	Fungi	Basidiomycota	Microbotryomycetes	Heterogastridiales				Basidiomycota
UP	3ee94f3a4a17c124f5cc2c08279dde79347ebf7e	0	0	0	Fungi	Basidiomycota	Tremellomycetes	Tremellales				Basidiomycota
UP	3ef1bb39c9e8553d8dc423560b360275b6b7b9cc	0.0666667	0.0344828	0	Fungi	Basidiomycota	Tremellomycetes					Basidiomycota
UP	3ef92e502921502bd580a49530acb7e66c7fce2e	0	0	0	Fungi	Basidiomycota	Agaricomycetes	Agaricales	Clavariaceae			Basidiomycota
UP	3eff83dc9a16b7dcc8679ef79d6f3036817109b2	0.0333333	0.0689655	0	Fungi	Ascomycota	Dothideomycetes	Pleosporales	Torulaceae	Torula	Torula acaciae	Ascomycota
UP	3f03420d2162756650322803005f9cceff471c30	0	0.0344828	0	Fungi	Basidiomycota	Agaricomycetes	Polyporales	Steccherinaceae	Steccherinum	Steccherinum litschaueri	Basidiomycota
UP	3f0b460f58a50b59241e93ce5f527d820da713b1	0.0666667	0.206897	0.0666667	Fungi	Ascomycota	Dothideomycetes	Pleosporales				Ascomycota
UP	3f22fc311367b4d0aa5f1740e455368966320c78	0.0333333	0.0344828	0	Fungi	Basidiomycota	Agaricomycetes	Trechisporales				Basidiomycota
UP	3f262728b940412fead186fe4f67d386cd022132	0.2	0.137931	0	Fungi	Basidiomycota	Agaricomycetes	Agaricales	Tricholomataceae	Flagelloscypha		Basidiomycota
UP	3f26e90f8f5cd6f48e3bf6db8c25756ba396e1ac	0.133333	0	0	Fungi	Ascomycota	Sordariomycetes	Sordariales				Ascomycota
UP	3f28712210a5c6b4036666dba5b4137131487e41	0.0666667	0.344828	0.0666667	Fungi	Ascomycota	Lecanoromycetes			Sarea	Sarea difformis	Ascomycota
UP	3f38fe5218554245ce9c910649ca86a22819df54	0.0333333	0.0689655	0	Fungi	Ascomycota	Dothideomycetes	Venturiales	Venturiaceae	Venturia	Venturia aucupariae	Ascomycota
UP	3f3ea809c619a433a2b8eb703a61f91316b220f6	0	0	0	Fungi	Mortierellomycota	Mortierellomycetes	Mortierellales	Mortierellaceae	Mortierella		Mortierellomycota
UP	3f3f523acf06d1e2b3b8b49e4b81ad07070d6a95	0	0	0	Fungi	Ascomycota	Leotiomycetes	Helotiales				Ascomycota
UP	3f4926cfbdad81275bde624119aa83b779302f2a	0	0.0689655	0.0333333	Fungi	Ascomycota	Leotiomycetes	Helotiales	Hyaloscyphaceae			Ascomycota
UP	3f4edd8ae41ef46459c92cb4b9c4351f535e4dd2	0.0666667	0.0689655	0	Fungi	Ascomycota	Dothideomycetes	Microthyriales				Ascomycota
UP	3f4fba6822d4c58f862b3745119282cf29551a15	0.233333	0.206897	0	Fungi	Ascomycota	Leotiomycetes	Helotiales	Helotiaceae	Crocicreas	Crocicreas epicalamia	Ascomycota
UP	3f54021c50fa9e59a40ad7b9309101575afe6990	0	0.0689655	0	Fungi	Ascomycota	Sordariomycetes	Sordariales				Ascomycota
UP	3f550bc48ac5ad3794050d69e24cff7bd8e89bb0	0.0666667	0.172414	0.0333333	Fungi	Ascomycota	Sordariomycetes	Chaetosphaeriales	Chaetosphaeriaceae	Dictyochaeta	Dictyochaeta simplex	Ascomycota
UP	3f56053cd7d652bbbcc96bf44fc0b15c73742a5f	0	0	0	Fungi	Ascomycota	Sordariomycetes	Xylariales	Xylariaceae	Daldinia	Daldinia loculata	Ascomycota
UP	3f62f2c3fe70d5c5f76f016a4c4283194a734ade	0	0	0.0666667	Fungi	Ascomycota	Saccharomycetes	Saccharomycetales				Ascomycota
UP	3f633acdf0c1f3c9ad96f6dc59573d56cf22d7a3	0.0666667	0.103448	0	Fungi	Basidiomycota	Agaricomycetes	Auriculariales	Exidiaceae	Exidia	Exidia pithya	Basidiomycota
UP	3f72f45c8ae4c40b7761184bd545e938902da072	0.0333333	0.0689655	0	Fungi	Mortierellomycota	Mortierellomycetes	Mortierellales	Mortierellaceae	Mortierella		Mortierellomycota
UP	3f7842b6e21a984161537ac15d78b27aadeff550	0.0333333	0	0	Fungi	Ascomycota	Leotiomycetes	Helotiales				Ascomycota
UP	3f809d4435a801a03ff28a333ceb9b6c570088a2	0	0	0	Fungi	Ascomycota	Eurotiomycetes	Eurotiales				Ascomycota
UP	3f867ee79821fa8315d100f11d8e773c2af60415	0.133333	0.0344828	0	Fungi	Basidiomycota	Agaricostilbomycetes					Basidiomycota
UP	3f89fb1670a09a3a26c8753f8dcf2a57d88dd983	0	0	0	Fungi	Ascomycota	Pezizomycetes	Pezizales	Sarcosomataceae	Plectania		Ascomycota
UP	3f9693229a2e4bd35a85e39e3553c3a5746bd4a4	0	0	0.0333333	Fungi	Basidiomycota	Agaricomycetes	Polyporales	Meruliaceae	Phlebia	Phlebia subulata	Basidiomycota
UP	3f9e7089117fee79e1e8da26ff7966004af7299c	0.366667	0.37931	0.0666667	Fungi	Basidiomycota	Agaricomycetes	Agaricales	Cortinariaceae	Cortinarius	Cortinarius sanguineus	Basidiomycota	EcM
UP	3fb333cf1ba5a5ff2ec6f9dfe31be051ced6751c	0	0	0	Fungi	Ascomycota	Lecanoromycetes	Trapeliales	Trapeliaceae	Placynthiella	Placynthiella uliginosa	Ascomycota
UP	3fb3910702d63110eed0967fc8397234a44edcad	0.833333	0.62069	0	Fungi	Ascomycota	Dothideomycetes	Dothideales	Aureobasidiaceae	Aureobasidium	Aureobasidium pullulans	Ascomycota
UP	3fb7550bf39b2aac4e757ca4e7544966d7613e69	0	0.0344828	0	Fungi	Ascomycota	Dothideomycetes	Microthyriales				Ascomycota
UP	3fcb66573f3474951b719a898d0f8b775f21986a	0.233333	0.137931	0	Fungi	Ascomycota	Leotiomycetes	Helotiales	Leotiaceae	Alatospora		Ascomycota
UP	3fd0c104b6e6021cc1b368dc888abea480722c1a	0	0	0	Fungi	Basidiomycota	Dacrymycetes	Dacrymycetales				Basidiomycota
UP	3fd0c86ba5baedc1db26ae0a1a2d00d6451d55a9	0	0	0	Fungi	Ascomycota	Leotiomycetes	Helotiales				Ascomycota
UP	3fd16403683cb210ef0fed467dbddd0c1af19836	0	0.0344828	0.0333333	Fungi	Basidiomycota	Agaricomycetes	Agaricales	Pluteaceae	Pluteus	Pluteus rangifer	Basidiomycota
UP	3fd6b4fa24988158a6e6fc634448e57d78df2623	0.0666667	0.0344828	0	Fungi	Ascomycota	Dothideomycetes	Pleosporales				Ascomycota
UP	3fd98b1541328ef64596045f33e078a86cc0f70d	0	0.0344828	0	Fungi	Basidiomycota	Agaricomycetes	Agaricales	Tricholomataceae	Mycena		Basidiomycota
UP	3fefeaa4f7f9b54852135825d7ff6e9b0d9c5a0a	0.0333333	0.0689655	0.0333333	Fungi	Ascomycota	Sordariomycetes	Sordariales	Lasiosphaeriaceae	Fimetariella	Fimetariella rabenhorstii	Ascomycota
UP	3ffcc68909295d90f2d32dccdc04cf21e392d228	0	0	0	Fungi	Basidiomycota	Agaricomycetes	Polyporales		Crustoderma	Crustoderma dryinum	Basidiomycota
UP	40075c41d755da1aeee9f27738ce6a818edc1d2a	0.0333333	0.0689655	0	Fungi	Basidiomycota	Agaricomycetes					Basidiomycota
UP	4007b0faa9c098e12a79f9d9455b6cf41448ae83	0.0333333	0.0344828	0	Fungi	Basidiomycota	Cystobasidiomycetes	Erythrobasidiales				Basidiomycota
UP	401fbf27525dda1e81e5926bbf1476580d064a2a	0	0	0.0333333	Fungi	Basidiomycota	Dacrymycetes	Dacrymycetales	Dacrymycetaceae	Dacrymyces	Dacrymyces stillatus	Basidiomycota
UP	402c6103b88d8290f0c79971eaeb173173afba19	0.933333	0.931034	0.166667	Fungi	Ascomycota	Eurotiomycetes	Chaetothyriales				Ascomycota
UP	402e60a6d1e32493c6d973e2ef22a5191c74611a	0	0.0344828	0.0333333	Fungi	Ascomycota	Dothideomycetes	Capnodiales	Mycosphaerellaceae	Acrodontium	Acrodontium hydnicola	Ascomycota
UP	403855205dd6c9a93e068ec190652a3682c4f1ff	0.0333333	0	0	Fungi	Ascomycota	Leotiomycetes	Helotiales				Ascomycota
UP	4044396ae834e1d41456835f1e27f2f9a097b7de	0.366667	0.241379	0.0666667	Fungi	Basidiomycota	Agaricomycetes	Agaricales	Crepidotaceae	Crepidotus	Crepidotus mollis	Basidiomycota
UP	4066af77333361ce2481ebd502c9a08b0f0f05bb	0	0.0689655	0	Fungi	Rozellomycota						Other phyla
UP	407005f2454aaeae0fa78d8c9bb5fa845b5be18d	0.266667	0.448276	0.1	Fungi	Ascomycota	Sordariomycetes	Hypocreales	Cordycipitaceae	Lecanicillium	Lecanicillium fusisporum	Ascomycota
UP	40730e8d7e6e3260096ad2016d79d280b446d8dc	0	0	0.0333333	Fungi	Rozellomycota						Other phyla
UP	408024097baf9c67e6d384ce495fac3ca2647c53	0	0	0.0666667	Fungi	Basidiomycota	Tremellomycetes	Tremellales				Basidiomycota
UP	408212a46e6366a018f61f6416c1809eb28e362b	0.0666667	0	0	Fungi	Ascomycota	Sordariomycetes	Xylariales	Xylariaceae	Rosellinia		Ascomycota
UP	409258bf26e5dc20cc871c5608dea90d3d387cfc	0.0333333	0	0	Fungi	Basidiomycota	Agaricomycetes	Agaricales	Cortinariaceae	Cortinarius		Basidiomycota	EcM
UP	4099501b673fc82109630132d0b3083f84cc081d	0.466667	0.241379	0	Fungi	Basidiomycota	Agaricomycetes	Agaricales				Basidiomycota
UP	409cdf83d9d239ea8ef83c155c18a5cf5eb7684d	0.166667	0.103448	0	Fungi	Basidiomycota	Agaricomycetes	Cantharellales	Ceratobasidiaceae			Basidiomycota
UP	40a7656bdbe46d0e4ec5e546cb8358efa0a86510	0.0666667	0.103448	0	Fungi	Basidiomycota	Tremellomycetes					Basidiomycota
UP	40b81d2a08fc4ae7812b64f999fe3164fb973d1a	0.6	0.482759	0	Fungi	Basidiomycota	Agaricomycetes	Hymenochaetales				Basidiomycota
UP	40bcbad7ff2d136adca69f91d261528ca4e5432f	0	0	0.0333333	Fungi	Ascomycota	Pezizomycetes	Pezizales				Ascomycota
UP	40c0a66fbbd8d42c39ffa4b9dd625f76ec80b423	0	0.0344828	0	Fungi	Ascomycota	Leotiomycetes	Helotiales				Ascomycota
UP	40d8a2b0962cebc6cab5892630f0ada122c6516b	0	0	0	Fungi	Basidiomycota	Agaricomycetes	Agaricales	Omphalotaceae	Gymnopus		Basidiomycota
UP	40da3f566516f41133f117ed32ca2c7c5bd26954	0	0	0	Fungi	Ascomycota	Leotiomycetes	Helotiales				Ascomycota
UP	40eaf984ca485428330fa118db25e4f9d0704f69	0	0	0	Fungi	Rozellomycota						Other phyla
UP	40f01bc456fb739ede95e642ada3193b28a51606	0.366667	0.275862	0	Fungi	Ascomycota	Eurotiomycetes	Chaetothyriales	Herpotrichiellaceae			Ascomycota
UP	40fd4cca4abf28d33531b423286dbc7209898ebb	0.333333	0.275862	0	Fungi	Basidiomycota	Agaricomycetes	Agaricales	Tricholomataceae	Fayodia	Fayodia bisphaerigera	Basidiomycota
UP	41074338911b993a64a7660edf6668db36ec64fd	0	0.0344828	0	Fungi							Other phyla
UP	41106f526f751cf10de9d9090dd7d130d4b2d5e8	0.0666667	0	0.0333333	Fungi	Rozellomycota						Other phyla
UP	4113500f6db6e3c34ecfbc612fdabf43bedad020	0.566667	0.482759	0	Fungi	Basidiomycota						Basidiomycota
UP	4126d50ecd1ac70706e5ebc7861ebc137451ce81	0	0	0	Fungi	Ascomycota	Dothideomycetes					Ascomycota
UP	4128ff4393dc532eefbbe2a7c6dd41e64fb02cc1	0	0	0	Fungi	Ascomycota	Dothideomycetes	Jahnulales				Ascomycota
UP	412e5b42d0544c86e88c678e95a360bfc93eb53b	0	0.0344828	0	Fungi	Ascomycota	Leotiomycetes	Helotiales				Ascomycota
UP	4148178e4a8e6d8057105a4ecaa03dbbdd7f3a25	0	0.137931	0	Fungi	Basidiomycota	Agaricomycetes	Agaricales				Basidiomycota
UP	4164017f23af79560d626730320423b04f666239	0.0333333	0.0344828	0	Fungi	Ascomycota	Dothideomycetes	Dothideales	Dothideaceae	Scleroconidioma		Ascomycota
UP	416bc50f6d080c7f60afd148d4e2b718747834e0	0.0333333	0	0	Fungi	Ascomycota	Leotiomycetes	Erysiphales	Erysiphaceae	Erysiphe	Erysiphe aquilegiae	Ascomycota
UP	41750157b0d6442522b57507c2ef0a3de9f61500	0.5	0.482759	0	Fungi	Ascomycota	Leotiomycetes	Helotiales		Chalara		Ascomycota
UP	4176e730a97a39b1f6340d5512b04e9b8afe6422	0.0333333	0	0	Fungi	Basidiomycota	Agaricostilbomycetes	Agaricostilbales				Basidiomycota
UP	417b4c153f0cb4a2f7459f950c73f59ce508407c	0.0333333	0	0	Fungi	Ascomycota	Leotiomycetes	Helotiales		Cadophora	Cadophora malorum	Ascomycota
UP	4183eb830e6a0f7d3082d4703f70a677665d9d76	0	0	0	Fungi	Basidiomycota	Agaricomycetes	Cantharellales		Sistotrema		Basidiomycota
UP	41842f0c26e2806404ce68ba65cb6aeafa8e324e	0.0333333	0	0	Fungi	Ascomycota	Eurotiomycetes	Eurotiales	Aspergillaceae	Penicillium	Penicillium brevicompactum	Ascomycota
UP	418be46ddc811835c90932c061c671f2948e0d26	0.0333333	0.0344828	0	Fungi	Ascomycota	Leotiomycetes	Helotiales				Ascomycota
UP	418bfd3c1f3734d945540e9fa90c60e1fb54d821	0.0666667	0.0689655	0	Fungi	Ascomycota	Sordariomycetes	Hypocreales				Ascomycota
UP	41920e4a481efbfff6a0009e41f0b7dc8dfc6952	0.0333333	0.137931	0.0333333	Fungi	Basidiomycota	Agaricomycetes	Cantharellales	Ceratobasidiaceae			Basidiomycota
UP	41a6f04a3e3c7cdfd1f083f3566f5465aaff8c9c	0.1	0.103448	0	Fungi	Ascomycota	Sordariomycetes	Hypocreales	Ophiocordycipitaceae	Haptocillium	Haptocillium balanoides	Ascomycota
UP	41ab4016b26b2c362412b90fa5718d6f90066f69	0.0333333	0	0	Fungi	Ascomycota	Orbiliomycetes	Orbiliales	Orbiliaceae			Ascomycota
UP	41cb1cce458f7adb20a528d7f670d89014666e53	0.733333	0.793103	0.0666667	Fungi	Ascomycota	Dothideomycetes	Botryosphaeriales	Botryosphaeriaceae	Dothiorella		Ascomycota
UP	41cdc8c40089cc93bc52240dc2d2926caf34b8b5	0.0666667	0	0	Fungi	Mucoromycota	Mucoromycetes	Mucorales	Mucoraceae	Mucor	Mucor mucedo	Mucoromycota
UP	41d96ef60c98ed1045a93e75a19c41e7dcf593bd	0.133333	0.137931	0	Fungi	Rozellomycota						Other phyla
UP	41e38f732cf7b45bbe72df81ae522d60fce2b672	0.3	0.413793	0	Fungi	Ascomycota	Dothideomycetes	Venturiales	Sympoventuriaceae			Ascomycota
UP	41eac18b781db2c7dbfa81f2e530d955a433c3e3	0.0333333	0	0	Fungi	Basidiomycota	Agaricomycetes	Trechisporales				Basidiomycota
UP	41f864a37e11b273a27f3123206624bdd26e48ab	0	0	0	Fungi	Aphelidiomycota	Aphelidiomycetes					Other phyla
UP	41fcbdf22d7e6993bd3b4c7cc04c186c28d13027	0	0	0	Fungi	Basidiomycota	Agaricomycetes	Amylocorticiales				Basidiomycota
UP	4212cdc4c055c0d0c06d608333aa21a71f50a123	1	1	0.0333333	Fungi	Ascomycota	Dothideomycetes	Pleosporales	Melanommataceae	Melanodiplodia	Melanodiplodia tianschanica	Ascomycota
UP	421ac39c93db9ac30b4d36b0e9ccdeca1eea67c8	0.2	0.0689655	0	Fungi	Ascomycota	Eurotiomycetes	Chaetothyriales	Herpotrichiellaceae	Cladophialophora		Ascomycota
UP	4225397a837fd08723cfabc406a8753f4707c85b	0	0	0	Fungi	Ascomycota	Leotiomycetes	Helotiales				Ascomycota
UP	4227c2fdb22e774831644e5b3c2f3ba42b7c0b73	0	0.0689655	0	Fungi	Ascomycota	Pezizomycetes	Pezizales	Pezizaceae	Peziza		Ascomycota
UP	42312a2a811ca307c5b47604bd7d16b2717f0144	0.233333	0.275862	0	Fungi	Ascomycota	Leotiomycetes	Helotiales	Hyaloscyphaceae			Ascomycota
UP	423a0147fe032127895ccd6a29ed55b0501bd17a	0.3	0.172414	0.0333333	Fungi	Basidiomycota	Agaricomycetes	Thelephorales	Thelephoraceae	Tomentella	Tomentella ellisii	Basidiomycota	EcM
UP	423b4f1a8920a79cd09729a6e4941860f9dfe09a	0	0	0.0333333	Fungi	Basidiomycota	Agaricomycetes	Agaricales				Basidiomycota
UP	4258145d7278916586d464bf92bdbcc212f87c6b	0.0333333	0.0344828	0	Fungi	Ascomycota	Lecanoromycetes					Ascomycota
UP	4259ed0a95a1be73170fb18d051c45fb6d7e60a4	0.133333	0.0344828	0.0333333	Fungi	Basidiomycota	Agaricomycetes	Agaricales	Inocybaceae	Inocybe	Inocybe geophylla	Basidiomycota	EcM
UP	425a60e41ac27c4bb946fcaec0ced8f065cd0b0a	0	0.0344828	0	Fungi	Basidiomycota	Agaricomycetes	Agaricales				Basidiomycota
UP	4265477fd57368086af2242a332534eaa89fd3a1	0.133333	0.206897	0	Fungi	Ascomycota	Leotiomycetes					Ascomycota
UP	426b30192032bdd04e001d2f47bb76fcb62c5143	0	0	0.266667	Fungi	Ascomycota	Leotiomycetes					Ascomycota
UP	426cd3fbfe6d3a9f270a33bdde3f013b74876a76	0	0.0344828	0	Fungi	Ascomycota	Leotiomycetes	Helotiales				Ascomycota
UP	427480d48081fdc40b1086803195ef4fe2049540	0.0666667	0.172414	0.333333	Fungi	Rozellomycota						Other phyla
UP	42845c726be9ca81655a5354fe5e08de8f4aa68f	0	0	0	Fungi	Chytridiomycota	Spizellomycetes	Spizellomycetales	Powellomycetaceae	Powellomyces		Other phyla
UP	42954cc55a3b69c3addca5c38bbe743dd45f7b61	0.0333333	0.0344828	0	Fungi	Basidiomycota	Agaricomycetes	Agaricales	Crepidotaceae	Crepidotus	Crepidotus crocophyllus	Basidiomycota
UP	42964304682b08e5cd4fbb1201a3b838789ed4ff	0	0	0	Fungi	Mucoromycota	Endogonomycetes	Endogonales				Mucoromycota
UP	42971a5790221e6f846bf3cf620c786e558c55e6	0	0.103448	0	Fungi	Ascomycota						Ascomycota
UP	429d8ed883e22935e4d87c2e8af5e3f6d275c454	0.133333	0.206897	0	Fungi	Basidiomycota	Agaricomycetes	Agaricales	Psathyrellaceae	Coprinellus	Coprinellus radians	Basidiomycota
UP	42a5f1c9aadc37b8305f8d3939034e784eb291f7	0	0	0	Fungi	Basidiomycota	Agaricomycetes	Agaricales	Entolomataceae	Entoloma	Entoloma insidiosum	Basidiomycota
UP	42b3b98c52f48ffbc729adbed9603bc05acbd5aa	0.0333333	0.0689655	0	Fungi	Basidiomycota	Microbotryomycetes	Microbotryales	Microbotryaceae	Microbotryum	Microbotryum reticulatum	Basidiomycota
UP	42ba6615e8c0d15455e86fc213a5b489769107e4	0	0	0	Fungi	Basidiomycota						Basidiomycota
UP	42d6bb3bb320e31d60ea34bb80f13f85fec534ab	0	0	0	Fungi	Ascomycota	Leotiomycetes					Ascomycota
UP	42f41b569e49651c1aef30c4d163670d6e9b2a40	0	0.0344828	0	Fungi	Basidiomycota	Agaricomycetes	Atheliales				Basidiomycota
UP	42fcd55fd51a49067c22fa24743d17d6008fddd2	0.6	0.344828	0.0666667	Fungi	Ascomycota	Leotiomycetes	Rhytismatales	Rhytismataceae			Ascomycota
UP	4327c4c05f5c1e0d899aebd5d3e429abd0951f0c	0	0	0	Fungi	Ascomycota	Saccharomycetes	Saccharomycetales	Debaryomycetaceae	Schwanniomyces	Schwanniomyces polymorphus	Ascomycota
UP	432e525b4ed5ee831415ea7d17e7c8afca639de8	0	0	0	Fungi	Rozellomycota						Other phyla
UP	43338d24f5010f37289156f1f4cb781abc4995bd	0	0	0	Fungi	Rozellomycota						Other phyla
UP	4335b12fc75aa2907bde09f6f05136b96d473724	0	0	0.0333333	Fungi	Ascomycota	Eurotiomycetes	Chaetothyriales	Herpotrichiellaceae	Rhinocladiella		Ascomycota
UP	4336586afa54bb2dc418e4566e732db0e385734b	0.0333333	0	0	Fungi	Basidiomycota	Agaricomycetes	Boletales	Hygrophoropsidaceae	Hygrophoropsis	Hygrophoropsis rufa	Basidiomycota
UP	4338cd0f8b331fa328c3de41990624d45d880ddd	0.0333333	0.0344828	0	Fungi	Ascomycota	Leotiomycetes	Helotiales	Leotiaceae	Alatospora		Ascomycota
UP	4339bd50e4f870c703f9854f467ac9091eedb13f	0.0666667	0.0689655	0	Fungi	Mortierellomycota	Mortierellomycetes	Mortierellales	Mortierellaceae	Mortierella	Mortierella globulifera	Mortierellomycota
UP	433af6d1864d409c06b46538770decdc4b6025a6	0.0333333	0	0	Fungi	Ascomycota	Dothideomycetes	Pleosporales	Phaeosphaeriaceae			Ascomycota
UP	4349154153bc10dcfe0395788400973981c326dc	0.0333333	0	0	Fungi							Other phyla
UP	43520971a03931f5f5f7494052fbf92ac66d37f6	0.0333333	0	0	Fungi	Basidiomycota	Agaricomycetes	Agaricales	Entolomataceae	Entoloma		Basidiomycota
UP	436254255f69cf59de5ceade36df53d23aeea37d	0.0333333	0.0344828	0	Fungi	Rozellomycota						Other phyla
UP	43641b915b56ecb4afa2c16cef47f762559d5b22	0.0333333	0.103448	0	Fungi	Chytridiomycota	Rhizophydiomycetes	Rhizophydiales	Rhizophydiaceae	Rhizophydium		Other phyla
UP	43690caefd19bb45983e7a3c8e23038bb4a02c16	0.7	0.482759	0	Fungi	Ascomycota	Leotiomycetes	Helotiales	Hyaloscyphaceae			Ascomycota
UP	437366dacc21e3d722d3a64ff4df8e39b52bdd24	0.0666667	0	0	Fungi	Mucoromycota	Endogonomycetes	Endogonales				Mucoromycota
UP	43760d860b8921d34401b3dc3bec7d253dd94af7	0.0666667	0.0689655	0	Fungi	Chytridiomycota	Spizellomycetes	Spizellomycetales				Other phyla
UP	437bff55f554eb8bde1281ce3b691aa6d47ff9e4	0.1	0.103448	0	Fungi	Ascomycota	Dothideomycetes					Ascomycota
UP	439a5a9d5275511997c67da333e7fae286b3b400	0.0333333	0	0	Fungi	Basidiomycota	Agaricomycetes	Polyporales	Podoscyphaceae	Cotylidia	Cotylidia carpatica	Basidiomycota
UP	43a8b3d768b363ef9659c8d5e227a787a315952a	0	0.0344828	0	Fungi	Basidiomycota	Agaricomycetes	Boletales	Tapinellaceae	Tapinella	Tapinella panuoides	Basidiomycota
UP	43ae90ccf2b8937df420eb2f7384c5b0ccb1acd1	0.166667	0.172414	0	Fungi	Ascomycota	Sordariomycetes	Hypocreales	Ophiocordycipitaceae	Drechmeria	Drechmeria campanulata	Ascomycota
UP	43b6a1deef8988ac9db82b778edde184044f0042	0.1	0.103448	0	Fungi	Basidiomycota	Agaricomycetes	Agaricales	Strophariaceae	Pholiota	Pholiota jahnii	Basidiomycota
UP	43bad6133bdf835841548158298d373411676eb3	0	0.0344828	0	Fungi	Basidiomycota	Microbotryomycetes	Leucosporidiales	Leucosporidiaceae	Leucosporidium	Leucosporidium fellii	Basidiomycota
UP	43c0a32ba5eff8f9a28e6d266ce0601a694858ea	0.966667	1	0.433333	Fungi	Ascomycota	Leotiomycetes	Helotiales	Sclerotiniaceae	Mycopappus		Ascomycota
UP	43c79ddc59229931e8f9b775a84c317959c83746	0.0333333	0	0	Fungi	Aphelidiomycota	Aphelidiomycetes					Other phyla
UP	43c89c263e03f141c353a9cabeb6095b1f635290	0.0333333	0	0	Fungi	Mucoromycota	Mucoromycetes	Mucorales	Mucoraceae	Mucor	Mucor luteus	Mucoromycota
UP	43d4690cda618274e8fb74a2e21c642182dc6a4d	0.0666667	0	0	Fungi	Chytridiomycota	Rhizophydiomycetes	Rhizophydiales				Other phyla
UP	43d570fa68a009fb0ab54aee3614a483d89f49ed	0.0666667	0.0344828	0	Fungi	Basidiomycota	Agaricomycetes					Basidiomycota
UP	43daba8bfc3c1cc92d0544da75c36c0bf211573d	0.0333333	0.103448	0.233333	Fungi	Mucoromycota	Endogonomycetes					Mucoromycota
UP	43e78b518b3b250682cbe0aaf45fd8059fe90d78	0	0.0344828	0	Fungi	Ascomycota	Pezizomycetes	Pezizales	Pyronemataceae	Otidea	Otidea alutacea	Ascomycota	EcM
UP	4408efb7caad30f46978e728a4e0da032de1fddb	0	0	0	Fungi	Basidiomycota	Agaricomycetes	Agaricales	Cortinariaceae	Cortinarius	Cortinarius hinnuleus	Basidiomycota	EcM
UP	4420263e5cbf2457a9e50c0c888c6ff505698fd4	0.1	0.0689655	0	Fungi	Ascomycota	Dothideomycetes	Pleosporales	Phaeosphaeriaceae	Neosetophoma	Neosetophoma lonicerae	Ascomycota
UP	4421462b4ffa0c109fbe8f0fb0faea3f95f634f2	0	0	0	Fungi	Glomeromycota	Glomeromycetes	Glomerales				Other phyla
UP	44215f5edc5a955c01fb4649c5cdaeff01cf2a5c	0	0	0	Fungi	Ascomycota	Leotiomycetes	Helotiales				Ascomycota
UP	4425dd827e56b2bc30f0e6a74964021788cc5146	0.133333	0.137931	0	Fungi	Ascomycota	Dothideomycetes	Pleosporales	Pleosporaceae	Sporidesmiella		Ascomycota
UP	442d8555ffa3ac03cf10d9f514f47970af436091	0.133333	0.103448	0	Fungi	Mortierellomycota	Mortierellomycetes	Mortierellales	Mortierellaceae	Mortierella		Mortierellomycota
UP	44762e84b6a7e58a743f812c93e63531be3987b7	0.0666667	0.103448	0	Fungi	Basidiomycota	Tremellomycetes	Tremellales				Basidiomycota
UP	448acc064e9360e0afe84a206f2ecbc3c182bcaf	0.0333333	0.137931	0	Fungi	Basidiomycota	Exobasidiomycetes	Exobasidiales	Exobasidiaceae	Exobasidium	Exobasidium japonicum	Basidiomycota
UP	448f0c8bb5176bd0633c50660c69bdf564837ff1	0	0	0.0666667	Fungi	Ascomycota	Pezizomycetes	Pezizales				Ascomycota
UP	449518f6aea016484d1e3f75798551f8e1d21250	0	0	0	Fungi	Basidiomycota	Agaricomycetes	Agaricales	Cortinariaceae	Cortinarius	Cortinarius flexipes var inolens	Basidiomycota	EcM
UP	449fd60a24387af59f605afc52f398fe4708c212	0.0333333	0.0344828	0	Fungi	Ascomycota	Lecanoromycetes	Lecanorales	Parmeliaceae	Melanohalea	Melanohalea olivacea	Ascomycota
UP	44a0b392e02627ac9b63604b7c31efe80d708f12	0	0	0	Fungi	Mucoromycota	Mucoromycetes	Mucorales				Mucoromycota
UP	44a940ae830a5291f4cd3a0751534d9d00482db1	0.0333333	0.0344828	0.0333333	Fungi	Ascomycota	Leotiomycetes	Helotiales				Ascomycota
UP	44aba2275be311de0db587c116f03bf5fc656e9e	0	0	0	Fungi							Other phyla
UP	44b02346a5af11cd0b2dc5fc99430bf5c05e0b34	0.0666667	0.0689655	0	Fungi	Basidiomycota	Agaricomycetes	Agaricales	Inocybaceae	Inocybe		Basidiomycota	EcM
UP	44b0d42fa3b22de1ff8ba5446bf386ecfd3fed57	0	0	0	Fungi	Ascomycota						Ascomycota
UP	44b253240b9443c2617222ba9c1e2dc20520db58	0	0	0.0333333	Fungi	Ascomycota	Sordariomycetes	Hypocreales				Ascomycota
UP	44bd838a31a4791380d21014bd6f8190afe69a77	0.0333333	0	0	Fungi	Ascomycota	Leotiomycetes	Helotiales				Ascomycota
UP	44be1330fdbd48711b7273f159d5de110840a557	0	0.0689655	0	Fungi	Ascomycota	Sordariomycetes	Hypocreales	Ophiocordycipitaceae			Ascomycota
UP	44be90dff62013be11e3c8bc06b3fae02f7415ca	0.0333333	0.0689655	0	Fungi	Mortierellomycota	Mortierellomycetes	Mortierellales	Mortierellaceae	Mortierella		Mortierellomycota
UP	44c9f464030784ed7440b2f924823579376b2269	0.1	0.0689655	0	Fungi							Other phyla
UP	44df584f873e0f029cab8238f7dcc34e3fc75244	0	0	0	Fungi							Other phyla
UP	44e43df4903f7cfa883ac894f523afb01b680f9e	0	0	0.0333333	Fungi	Ascomycota	Sordariomycetes	Hypocreales				Ascomycota
UP	44e64bae32a87b0a354b5130cf8fd30a3d46e8f0	0	0	0	Fungi	Basidiomycota	Agaricomycetes	Auriculariales				Basidiomycota
UP	44efc5d46bc78cb3effe96a11c7cc387a219a270	0.566667	0.655172	0.366667	Fungi	Mortierellomycota	Mortierellomycetes	Mortierellales	Mortierellaceae	Mortierella	Mortierella tsukubaensis	Mortierellomycota
UP	44f5be69ad7ad68bf242d7a05a24b32e4d5e5403	0.0333333	0.0344828	0	Fungi	Ascomycota	Leotiomycetes	Helotiales				Ascomycota
UP	44f74e3bef4d7ce3775c551853d8de093d06925a	0.0333333	0	0	Fungi	Ascomycota	Sordariomycetes	Xylariales	Xylariaceae	Hypoxylon	Hypoxylon laschii	Ascomycota
UP	45278cec1b5c0de6a5a5f0afab99af6851204902	0	0	0.0666667	Fungi	Chytridiomycota	Chytridiomycetes	Chytridiales	Chytriomycetaceae	Rhizidium	Rhizidium phycophilum	Other phyla
UP	4533f3c864800587ea240928d59232ed2a1f61bd	0.0333333	0.103448	0	Fungi	Basidiomycota	Agaricomycetes	Thelephorales	Thelephoraceae	Odontia		Basidiomycota
UP	453ae65f287dd9c4c5bbbf62e6e87edf095c3cf3	0.133333	0.241379	0	Fungi	Basidiomycota						Basidiomycota
UP	454cc7d74f78574a9bc8e6d13500580599146026	0	0	0	Fungi	Ascomycota	Sordariomycetes	Glomerellales	Glomerellaceae	Colletotrichum	Colletotrichum kinghornii	Ascomycota
UP	454e1a96d29ded772f5616882775e1966e3158f0	0.133333	0	0	Fungi	Basidiomycota	Agaricomycetes	Agaricales				Basidiomycota
UP	454ee3fd9698251d9687895901350252c76b9455	0.0333333	0	0	Fungi	Basidiomycota	Microbotryomycetes	Sporidiobolales				Basidiomycota
UP	455346c7e1558abad552f02b5b9738a04ccd8773	0.0333333	0.0689655	0	Fungi	Basidiomycota	Agaricomycetes	Agaricales				Basidiomycota
UP	455743493347eb28e4ab2c69dc47f386e292f777	0	0	0	Fungi	Basidiomycota	Agaricomycetes	Cantharellales				Basidiomycota
UP	4558b849463d664c6202cddf9519dc726ba561d7	0	0	0	Fungi	Ascomycota	Dothideomycetes	Venturiales				Ascomycota
UP	455f1bbd11af52cf7fb358c12ffc4917ca536e35	0.0333333	0	0	Fungi	Rozellomycota						Other phyla
UP	45608eb701f74825740e61842650d5e2d02563a7	0	0	0	Fungi	Basidiomycota	Agaricomycetes					Basidiomycota
UP	45659e21f5a1970e52307ab092161d9001a6dfba	0	0	0.0333333	Fungi	Mortierellomycota	Mortierellomycetes	Mortierellales	Mortierellaceae	Mortierella	Mortierella dichotoma	Mortierellomycota
UP	456bf28c14cb8424dfb002cf8e2ffd1d3f9ae268	0.133333	0.0689655	0	Fungi	Mortierellomycota	Mortierellomycetes	Mortierellales	Mortierellaceae	Mortierella		Mortierellomycota
UP	456efc8f8e758ec0a5a68392a9ca9fb3a347b305	0	0.0344828	0	Fungi	Basidiomycota	Agaricomycetes	Agaricales	Strophariaceae	Pholiota	Pholiota chocenensis	Basidiomycota
UP	4571bd29bd95802e7a34bdfc8b27e393cdf7efd8	0	0	0	Fungi	Ascomycota	Sordariomycetes	Ophiostomatales	Ophiostomataceae	Sporothrix		Ascomycota
UP	4579af48d48088b42b69ed4e2b7744b9367c65e4	0	0	0	Fungi	Ascomycota	Leotiomycetes	Helotiales				Ascomycota
UP	457db04aa2e5d6d89c5e5d658752bf8116cb42bc	0.0666667	0.0689655	0	Fungi	Ascomycota	Leotiomycetes	Helotiales	Vibrisseaceae	Phialocephala	Phialocephala lagerbergii	Ascomycota
UP	458e73772d322d2134933106c5bf79ffef80ff66	0	0	0	Fungi	Basidiomycota	Agaricomycetes	Hymenochaetales		Peniophorella	Peniophorella pubera	Basidiomycota
UP	458e815e984eceb5642fc94d031ffec7f56adf74	0.0666667	0.0344828	0	Fungi	Ascomycota	Sordariomycetes	Glomerellales	Plectosphaerellaceae	Verticillium	Verticillium zaregamsianum	Ascomycota
UP	459672a16515d9a5248f36e3a4ac231c62e3b73f	0	0.0344828	0	Fungi	Ascomycota	Dothideomycetes					Ascomycota
UP	4598ec53e6818445f67bd7c64ac399623242d165	0.166667	0.0344828	0	Fungi	Ascomycota	Leotiomycetes	Helotiales				Ascomycota
UP	45a2a6933d3d6be1697d1e080fcacf02e2551e86	0	0.103448	0.3	Fungi	Ascomycota	Leotiomycetes	Helotiales	Helotiaceae	Scytalidium	Scytalidium lignicola	Ascomycota
UP	45a525cf000ed17c93921f3c9508b97f7eb3028a	0	0.0689655	0	Fungi	Rozellomycota						Other phyla
UP	45ae918a3dfdde200eb6409ae7a197a849d0a746	0.266667	0.137931	0	Fungi	Basidiomycota	Microbotryomycetes					Basidiomycota
UP	45b8079a6978eaae29c1f63869faa2021d5ee499	0.0333333	0	0	Fungi	Ascomycota	Eurotiomycetes	Chaetothyriales	Herpotrichiellaceae	Exophiala	Exophiala xenobiotica	Ascomycota
UP	45c151f63eac9330d60e56a947fb2f3ef9ec283f	0	0	0	Fungi	Basidiomycota	Agaricomycetes	Agaricales	Cortinariaceae	Cortinarius		Basidiomycota	EcM
UP	45c287d12b58ec7761f4a36e4583eddfb9f33a28	0	0	0.0333333	Fungi	Ascomycota	Leotiomycetes	Helotiales				Ascomycota
UP	45e1b7c509f5db8c47cafc2ed497a172486e5c74	0.1	0.0689655	0	Fungi							Other phyla
UP	45f1325c883798647a1dfc87ff14c0fa804c7816	0.266667	0.0689655	0	Fungi	Basidiomycota	Agaricomycetes	Sebacinales	Serendipitaceae	Serendipita		Basidiomycota
UP	45f8db4642826d9ab771d68766aa20903d0b256f	0.0333333	0	0	Fungi	Ascomycota	Dothideomycetes	Pleosporales	Sporormiaceae			Ascomycota
UP	45ff0a13e74b6691f88c0904fea609fe24f31093	0	0.0689655	0	Fungi	Basidiomycota	Agaricostilbomycetes					Basidiomycota
UP	460a6af538fc3e5546fdadef41bd250f802bf4a9	0.0333333	0	0	Fungi	Basidiomycota	Agaricomycetes	Thelephorales	Thelephoraceae	Tomentella	Tomentella badia	Basidiomycota	EcM
UP	460c8797c0eef02d3aa968f46c0812dc5b0eb372	0	0	0	Fungi	Ascomycota	Lecanoromycetes	Lecanorales	Micareaceae	Micarea		Ascomycota
UP	460d4c4c33e644de614194057d4e8cdb7277745f	0.5	0.586207	0.0666667	Fungi	Basidiomycota	Agaricomycetes	Agaricales	Entolomataceae	Entoloma	Entoloma juncinum	Basidiomycota
UP	460d4cc611e42fcef7c286404628aea18b249ac2	0	0	0	Fungi	Basidiomycota	Agaricomycetes	Russulales	Russulaceae	Russula	Russula emetica	Basidiomycota	EcM
UP	460f333ce66e687f6361f46c75f271782b7dc425	0.0333333	0.172414	0	Fungi	Basidiomycota	Agaricomycetes	Agaricales	Cortinariaceae	Cortinarius	Cortinarius argutus	Basidiomycota	EcM
UP	461224db67579137ddfcb2e94e4b6971a15a5edf	0.166667	0.137931	0	Fungi	Basidiomycota	Agaricomycetes	Agaricales	Clavariaceae			Basidiomycota
UP	46146db98b1d299b33f07491480bfe1d70ae76f6	0.1	0.0689655	0	Fungi	Ascomycota	Orbiliomycetes	Orbiliales				Ascomycota
UP	462370565dc21e7c3a46ca77312ee31d990217ca	0.0333333	0.0689655	0.0333333	Fungi	Basidiomycota	Agaricomycetes	Hymenochaetales	Schizoporaceae	Xylodon	Xylodon rimosissimus	Basidiomycota
UP	4629afed2d75fb7b72354f401f3f8dc3bedca53a	0	0.0344828	0	Fungi	Ascomycota	Sordariomycetes	Coniochaetales	Coniochaetaceae	Coniochaeta	Coniochaeta lignicola	Ascomycota
UP	4631504ddbe8159ece5f9e4f4306e049ae0fdd5b	0.3	0.241379	0	Fungi	Basidiomycota	Agaricomycetes	Sebacinales				Basidiomycota
UP	4639eb7cedb2500dfad78787751b3c28c2268a6f	0.0333333	0	0	Fungi	Basidiomycota	Tremellomycetes	Cystofilobasidiales	Mrakiaceae	Krasilnikovozyma	Krasilnikovozyma huempii	Basidiomycota
UP	464770b0154bf2952d35901eed6c27f9aee9c005	0	0	0	Fungi	Basidiomycota	Agaricomycetes	Agaricales	Cortinariaceae	Cortinarius	Cortinarius cinnabarinus	Basidiomycota	EcM
UP	4654c58d4e80cb12b388a62702e7c84ce8a06ea9	0.833333	0.724138	0	Fungi	Ascomycota	Sordariomycetes	Hypocreales	Nectriaceae	Neonectria	Neonectria candida	Ascomycota
UP	466021df87676735546516280b218b481d3a1818	0.0333333	0.172414	0	Fungi	Ascomycota	Leotiomycetes	Helotiales		Chalara		Ascomycota
UP	466174c3dc0cbba0faca80a540e54f031b1a3389	0.133333	0.103448	0	Fungi	Rozellomycota						Other phyla
UP	4668dabf47eccb79013f955ab849148570c5bb7d	0	0.0689655	0	Fungi	Ascomycota	Dothideomycetes	Pleosporales				Ascomycota
UP	466bd50d93e291090dc7a6bcd8203555eb1ca196	0.0333333	0.172414	0	Fungi	Basidiomycota	Agaricomycetes	Agaricales	Tricholomataceae	Mycena	Mycena dura	Basidiomycota
UP	466cd439b47265c92f5c6726f55023cfa3ac71cc	0	0	0	Fungi	Basidiomycota	Dacrymycetes	Dacrymycetales	Dacrymycetaceae			Basidiomycota
UP	466ed3c506640e211d32daed91c876cf9ed6af17	0.0333333	0.344828	0.233333	Fungi	Mortierellomycota	Mortierellomycetes	Mortierellales	Mortierellaceae	Mortierella		Mortierellomycota
UP	4688dfca5601e1dcaa5e52760f54adc4787ca2d5	0	0	0.366667	Fungi	Ascomycota	Dothideomycetes					Ascomycota
UP	469313c02643954ed6cd78324b50968a691acb19	0.0333333	0	0	Fungi	Mortierellomycota	Mortierellomycetes	Mortierellales	Mortierellaceae	Mortierella		Mortierellomycota
UP	46a440a439c5cb72682552cd3d5cdbaf6b86cef4	0.1	0	0	Fungi	Ascomycota	Leotiomycetes	Rhytismatales	Rhytismataceae	Coccomyces	Coccomyces australis	Ascomycota
UP	46c09f36650875c812282a3a12c0df1bc1ca52d7	0	0	0.0333333	Fungi	Ascomycota	Saccharomycetes	Saccharomycetales				Ascomycota
UP	46d5b8f27893562c3d4f5e41151f44c655470365	0.0333333	0	0	Fungi	Basidiomycota	Agaricomycetes	Agaricales				Basidiomycota
UP	46d6ec173e24492397de40918397661516219d20	0	0.0344828	0	Fungi	Ascomycota	Sordariomycetes	Xylariales				Ascomycota
UP	46dbf9f17cf1e2be33d8873a554488170e82a717	0.0333333	0	0	Fungi	Basidiomycota	Agaricomycetes	Agaricales	Tricholomataceae	Clitocybe	Clitocybe squamulosa	Basidiomycota
UP	46e0d3fb698860989cad39b3b853a30ca35f76b9	0	0	0	Fungi	Basidiomycota	Agaricomycetes					Basidiomycota
UP	46e56b34967f2a1abf8d39e8d70fe42e69e6f079	0.0666667	0.0344828	0	Fungi	Basidiomycota	Agaricomycetes	Agaricales	Tricholomataceae	Tricholoma	Tricholoma imbricatum	Basidiomycota	EcM
UP	46e9e7dc55265781f266bb5c1c526ef18ae80130	0	0	0.1	Fungi	Basidiomycota	Agaricomycetes	Cantharellales	Clavulinaceae			Basidiomycota
UP	46ed18153b6d82d428080c651318133c7a0ef4a2	0.1	0.0344828	0	Fungi	Basidiomycota	Agaricomycetes	Agaricales	Psathyrellaceae	Psathyrella		Basidiomycota
UP	46f19e63864d0a78d74294f01caa3a54bfb413a7	0	0.0689655	0	Fungi	Basidiomycota	Agaricomycetes	Agaricales	Strophariaceae	Galerina	Galerina fallax	Basidiomycota
UP	46fb7ee416bc161ca47a35522852d8ca9e4a6bb5	0.0333333	0.0344828	0	Fungi	Ascomycota	Pezizomycetes	Pezizales	Morchellaceae	Morchella		Ascomycota
UP	4704cdf392ddbcbfd26c7880a0918f456f2e0eab	0	0.0344828	0	Fungi	Basidiomycota	Microbotryomycetes	Sporidiobolales	Sporidiobolaceae	Sporobolomyces	Sporobolomyces roseus	Basidiomycota
UP	4710d7f99c42a871eb3d7a399df3b970e091be49	0	0	0	Fungi	Ascomycota	Leotiomycetes	Helotiales	Hyaloscyphaceae	Hyaloscypha	Hyaloscypha vraolstadiae	Ascomycota
UP	4727f007a329cf7c0d90e15371ec6ab36ca76c88	0	0	0	Fungi	Ascomycota	Sordariomycetes	Hypocreales	Ophiocordycipitaceae	Polycephalomyces	Polycephalomyces cuboideus	Ascomycota
UP	472cc0f0f69c99bd795b1f2ac298d22112a9e5b3	0	0	0	Fungi	Chytridiomycota						Other phyla
UP	473dbcc60e3563d1e6ebbec8bdc37a7c6c602c40	0.0666667	0	0	Fungi	Mortierellomycota	Mortierellomycetes	Mortierellales	Mortierellaceae	Mortierella		Mortierellomycota
UP	47446b06ae3c2f9a54a0d88e1dd9541606ccc743	0	0	0	Fungi	Ascomycota	Dothideomycetes	Microthyriales				Ascomycota
UP	47464b87ed899608fc37e192bf3e55b26cf302ca	0	0	0	Fungi	Basidiomycota	Agaricomycetes	Agaricales	Cortinariaceae	Cortinarius		Basidiomycota	EcM
UP	47591f65016fd539ad16d1778d9a1e38c830626a	0	0	0	Fungi	Basidiomycota	Tremellomycetes	Filobasidiales	Filobasidiaceae	Goffeauzyma		Basidiomycota
UP	476548def84de0f756aff9af3c867ca26bb2a77a	0.0333333	0	0	Fungi	Basidiomycota	Agaricomycetes	Agaricales	Marasmiaceae	Marasmius	Marasmius siccus	Basidiomycota
UP	476efcc5a53b48e578bf979ee0506dbb29c66352	0	0	0	Fungi	Rozellomycota						Other phyla
UP	4770cf8204c2ebe47e712e9c22a8455ed0fc0aca	0	0	0	Fungi	Ascomycota	Dothideomycetes	Microthyriales				Ascomycota
UP	477926dd2f75410873124c6bc0564f6c7438db17	0.2	0.103448	0.0333333	Fungi	Glomeromycota	Glomeromycetes	Glomerales	Glomeraceae			Other phyla
UP	477feb499018661342522742d02ab298446235a8	0	0.0344828	0.0333333	Fungi	Ascomycota	Leotiomycetes	Helotiales				Ascomycota
UP	4784f06b4c497f4978cc27a9ddd3f73c8d7e2213	0.2	0.0689655	0	Fungi	Basidiomycota	Pucciniomycetes	Pucciniales	Pucciniastraceae	Melampsoridium	Melampsoridium betulinum	Basidiomycota
UP	4789e499e9302ffdd6f550bffc8a9e57487cd98e	0	0	0.0666667	Fungi	Ascomycota	Pezizomycetes	Pezizales				Ascomycota
UP	4796cb6486c0b98d6ab47bca7056e973c8dd4cec	0	0	0	Fungi	Ascomycota	Sordariomycetes	Trichosphaeriales	Trichosphaeriaceae	Nigrospora	Nigrospora oryzae	Ascomycota
UP	479fb53ecefc0447e5533fff4615b89db458e29a	0	0.0344828	0.566667	Fungi	Basidiomycota	Dacrymycetes	Dacrymycetales				Basidiomycota
UP	47d63f569d82fd9d771fe6fe43b9d57a1d792a6f	0.0666667	0.0344828	0	Fungi	Chytridiomycota						Other phyla
UP	47e1a7012f2f8fee7473b06ea9d2c29b231f480d	0	0	0	Fungi	Ascomycota	Dothideomycetes	Pleosporales	Periconiaceae	Periconia	Periconia byssoides	Ascomycota
UP	47f393fb0183d72b95c050f5daefe2f0419562a3	0.0666667	0	0	Fungi	Ascomycota	Leotiomycetes	Helotiales		Chalara		Ascomycota
UP	47fb23d03158ab1d4a8d97e09cdb28349c306c1c	0.1	0	0	Fungi	Basidiomycota	Agaricomycetes	Trechisporales				Basidiomycota
UP	47fbca28c21a552c4d3e8a3573387e1e3695c4d9	1	1	0.2	Fungi	Ascomycota	Leotiomycetes	Helotiales		Hyalodendriella	Hyalodendriella betulae	Ascomycota
UP	47fc6e596677df2ce7bb760bab07eeb93a481f9c	0.133333	0.0344828	0.0333333	Fungi	Ascomycota	Orbiliomycetes					Ascomycota
UP	4805ba069505b7c0cda311957a719e91ad2281d8	0.0666667	0.103448	0	Fungi	Ascomycota	Leotiomycetes	Helotiales				Ascomycota
UP	480ac00f38a8e168af52a98e4560be6ae0ffacae	0	0.103448	0	Fungi	Chytridiomycota	Rhizophydiomycetes	Rhizophydiales	Rhizophydiaceae	Rhizophydium	Rhizophydium brooksianum	Other phyla
UP	48212c3b651b92592400752022f63c4539df1b41	0.0333333	0.0344828	0	Fungi	Basidiomycota						Basidiomycota
UP	48220f9d183f161962b10557270f131a0bac5c3a	0.0333333	0.0689655	0	Fungi	Ascomycota	Sordariomycetes	Sordariales	Lasiosphaeriaceae	Schizothecium	Schizothecium carpinicola	Ascomycota
UP	4825ed03120999d53f3ff37190d64dfd2439cd97	0.0333333	0.0689655	0.0333333	Fungi	Basidiomycota	Agaricomycetes	Trechisporales	Hydnodontaceae	Trechispora	Trechispora laevis	Basidiomycota
UP	482a31efdb3cc876cf075ccf01c8af8e434ca968	0.0666667	0	0	Fungi	Basidiomycota	Agaricomycetes	Thelephorales	Thelephoraceae	Tomentella		Basidiomycota	EcM
UP	48329ae35f8015db0cb6cb5bbd3f19528914e3cc	0.2	0.275862	0.0666667	Fungi	Basidiomycota	Tremellomycetes	Trichosporonales	Trichosporonaceae	Apiotrichum	Apiotrichum xylopini	Basidiomycota
UP	48354c5bcaa6f2e38063adc9738384e5f6614635	0	0	0	Fungi	Basidiomycota	Microbotryomycetes					Basidiomycota
UP	483c3656668d098fdfbf2307ffeaa34db43f29e1	0.0333333	0.0344828	0	Fungi	Ascomycota	Eurotiomycetes	Coryneliales				Ascomycota
UP	48454f5dc5027988916bf8f3b8a318f60d6f37d4	0.1	0.0689655	0	Fungi	Ascomycota	Leotiomycetes	Helotiales				Ascomycota
UP	484a55de751efe6feb345b6934cddeb703de3083	0.0666667	0.0689655	0.0333333	Fungi	Basidiomycota	Tremellomycetes	Filobasidiales	Filobasidiaceae	Heterocephalacria		Basidiomycota
UP	484f5ff735b959fb0d49c635b2ac5cd4b7f1d3a4	0	0	0	Fungi	Ascomycota	Leotiomycetes	Helotiales	Hyaloscyphaceae	Arachnopeziza	Arachnopeziza aurata	Ascomycota
UP	4869c11be6218ddca87ded7cc3ccdc303bd3cb6a	0	0	0	Fungi	Ascomycota	Leotiomycetes	Helotiales				Ascomycota
UP	486d4e0d4a0274e53ec6a6ea22b6da17dc0f0c3e	0.0333333	0	0	Fungi	Ascomycota	Sordariomycetes	Hypocreales	Nectriaceae	Stylonectria	Stylonectria purtonii	Ascomycota
UP	486d8576716d218dbb478ea9298eff763aa88f12	0.0666667	0.137931	0	Fungi	Ascomycota	Sordariomycetes	Myrmecridiales		Atractospora	Atractospora decumbens	Ascomycota
UP	487d99f1b12a15d616185cc79c483b03bd5862b4	0.366667	0.206897	0	Fungi	Basidiomycota	Agaricomycetes	Thelephorales	Thelephoraceae	Tomentella	Tomentella coerulea	Basidiomycota	EcM
UP	48819e1884332ba463a86f37218b0a70a2657948	0.0666667	0	0	Fungi	Basidiomycota	Agaricomycetes	Russulales	Russulaceae	Lactarius	Lactarius flexuosus	Basidiomycota	EcM
UP	488f1484912db3d7924909291cc56c44f048625c	0.0666667	0.103448	0	Fungi	Mortierellomycota	Mortierellomycetes	Mortierellales	Mortierellaceae	Mortierella		Mortierellomycota
UP	489740296acec4b7ef5a4df95d669496533b360e	0	0	0	Fungi	Ascomycota	Leotiomycetes	Helotiales				Ascomycota
UP	489cad8569ed484977869bb91991ba46c887bd5b	0.0333333	0	0	Fungi	Chytridiomycota						Other phyla
UP	48a0749926e874cfbedc428d44a4aa8aabdd3f2d	0.3	0.310345	0.0333333	Fungi	Glomeromycota	Glomeromycetes	Glomerales	Claroideoglomeraceae	Claroideoglomus		Other phyla
UP	48c16c3e536665aa95f775cee13d5cb20b56626b	0	0.0344828	0	Fungi	Basidiomycota	Agaricomycetes	Agaricales	Tricholomataceae	Mycena	Mycena leptocephala	Basidiomycota
UP	48ca4a8c8b58d8923952b2b5dc858b61a4267cae	0.0333333	0	0	Fungi	Basidiomycota	Agaricomycetes					Basidiomycota
UP	48d4ef7b100e1be0e285c59f1e83dacb7122f3af	0	0	0	Fungi	Basidiomycota						Basidiomycota
UP	48ea8c9624216419b65e319bad5e9502ac60348c	0.166667	0.0689655	0	Fungi	Ascomycota	Leotiomycetes	Helotiales				Ascomycota
UP	48eec78b794dbd7510281c66ec51468b1d77377c	0	0	0	Fungi							Other phyla
UP	4903f4603169e84f90c8839d5d623624c4a61674	0	0	0.0666667	Fungi	Ascomycota	Archaeorhizomycetes	Archaeorhizomycetales	Archaeorhizomycetaceae	Archaeorhizomyces		Ascomycota
UP	492d634fc81b1547cc5bd6d8e131833d4d3bab5d	0.0666667	0.0344828	0	Fungi	Basidiomycota	Agaricomycetes	Atheliales	Atheliaceae	Piloderma	Piloderma lanatum	Basidiomycota	EcM
[truncated: 19,102 more rows]

## Sheet: Tab_S8
Table S8
Relationship between fungal alpha diversity and environmental parameters within each pollution area and substrate type
Fungal group	Area *	Substrate **	Predictor ***	Response ****	Regression coefficient (B)			Standardized regression coefficient (β)			R2	p-value	FDR-adjusted p-value
					B	95% LCI	95% UCI	β	95% LCI	95% UCI
All phyla	HP	L	Ash	S	-4.17259	-6.61878	-1.72641	-0.558652	-0.886162	-0.231142	0.312093	0.00163381	0.115991
All phyla	HP	L	Ash	Se	-1.2502	-2.10594	-0.39446	-0.499704	-0.841744	-0.157665	0.249705	0.0057791	0.173373
All phyla	HP	L	Cu	S	-0.0296361	-0.0543164	-0.00495591	-0.428443	-0.78524	-0.0716466	0.183564	0.0204035	0.338895
All phyla	HP	L	Cu	Se	-0.00989686	-0.0181696	-0.00162414	-0.427137	-0.784178	-0.0700962	0.182446	0.0208325	0.338895
All phyla	HP	L	HA	S	-0.752607	-4.15615	2.65093	-0.0869856	-0.480364	0.306393	0.0075665	0.653663	0.931692
All phyla	HP	L	HA	Se	-0.222915	-1.36394	0.918106	-0.076916	-0.470621	0.316789	0.00591607	0.691682	0.946779
All phyla	HP	L	Moisture	S	-43.5462	-92.1817	5.08943	-0.333334	-0.705625	0.0389582	0.111111	0.0772236	0.576769
All phyla	HP	L	Moisture	Se	-21.418	-36.4863	-6.34964	-0.489447	-0.833791	-0.145103	0.239558	0.00704449	0.192958
All phyla	HP	L	N	S	-11.2295	-102.495	80.0361	-0.0485288	-0.442938	0.345881	0.00235504	0.802597	0.964955
All phyla	HP	L	N	Se	8.26649	-22.166	38.6989	0.10665	-0.285973	0.499273	0.0113742	0.581882	0.919913
All phyla	HP	L	P	S	0.0406176	-1.05638	1.13761	0.0146192	-0.380214	0.409452	0.00021372	0.940002	0.988736
All phyla	HP	L	P	Se	-0.0382698	-0.405455	0.328915	-0.0411209	-0.435662	0.35342	0.00169093	0.83227	0.975065
All phyla	HP	L	pH	S	1.65873	-103.065	106.382	0.00625432	-0.388613	0.401122	3.91166e-05	0.974313	0.995433
All phyla	HP	L	pH	Se	-5.9492	-40.9501	29.0517	-0.0669673	-0.460956	0.327021	0.00448461	0.729978	0.953124
All phyla	HP	Lw	Ash	S	-3.77154	-8.29514	0.752051	-0.307153	-0.675553	0.0612467	0.0943429	0.0987288	0.597717
All phyla	HP	Lw	Ash	Se	-0.832668	-2.83762	1.17228	-0.158732	-0.540937	0.223473	0.0251959	0.402143	0.839811
All phyla	HP	Lw	Cu	S	-0.0293786	-0.056406	-0.00235115	-0.38785	-0.74466	-0.0310394	0.150427	0.0341945	0.414805
All phyla	HP	Lw	Cu	Se	-0.00824034	-0.0203544	0.0038737	-0.254645	-0.628996	0.119706	0.0648442	0.174465	0.699033
All phyla	HP	Lw	HA	S	-2.5686	-6.69921	1.56201	-0.234039	-0.6104	0.142323	0.0547741	0.213209	0.730128
All phyla	HP	Lw	HA	Se	-1.30482	-3.04817	0.438535	-0.27829	-0.650111	0.0935303	0.0774454	0.136465	0.644052
All phyla	HP	Lw	Moisture	S	-31.7526	-84.4707	20.9656	-0.22707	-0.604071	0.14993	0.051561	0.227544	0.74469
All phyla	HP	Lw	Moisture	Se	-3.3612	-26.4504	19.728	-0.0562643	-0.442764	0.330235	0.00316567	0.767756	0.957058
All phyla	HP	Lw	N	S	-58.0226	-168.518	52.473	-0.199204	-0.578558	0.180151	0.0396821	0.291268	0.792652
All phyla	HP	Lw	N	Se	-8.70553	-56.7579	39.3469	-0.0699603	-0.456124	0.316204	0.00489445	0.713353	0.953124
All phyla	HP	Lw	P	S	-0.882555	-1.94962	0.184506	-0.304928	-0.673605	0.0637479	0.0929814	0.101321	0.597717
All phyla	HP	Lw	P	Se	-0.273138	-0.739969	0.193694	-0.2209	-0.598449	0.15665	0.0487967	0.240769	0.758906
All phyla	HP	Lw	pH	S	141.377	13.7785	268.975	0.394185	0.038417	0.749954	0.155382	0.0311277	0.40597
All phyla	HP	Lw	pH	Se	72.2173	19.9046	124.53	0.471325	0.129907	0.812743	0.222147	0.00856066	0.220131
All phyla	HP	W	Ash	S	-12.2165	-35.1511	10.718	-0.201954	-0.581091	0.177182	0.0407856	0.284518	0.784482
All phyla	HP	W	Ash	Se	-1.74253	-7.11671	3.63165	-0.124541	-0.508639	0.259558	0.0155104	0.512009	0.883131
All phyla	HP	W	Circumference	S	-0.121323	-0.747187	0.504541	-0.0748308	-0.460858	0.311196	0.00559965	0.694319	0.947824
All phyla	HP	W	Circumference	Se	-0.0282152	-0.172973	0.116542	-0.0752395	-0.461255	0.310776	0.00566099	0.692729	0.946779
All phyla	HP	W	Cu	S	-0.0501025	-0.159153	0.058948	-0.175108	-0.55624	0.206023	0.0306629	0.354689	0.836036
All phyla	HP	W	Cu	Se	-0.0110937	-0.0363503	0.014163	-0.167629	-0.549264	0.214006	0.0280994	0.375933	0.838858
All phyla	HP	W	HA	S	-0.205624	-1.77579	1.36454	-0.05063	-0.437246	0.335986	0.0025634	0.790471	0.958608
All phyla	HP	W	HA	Se	0.049941	-0.31319	0.413072	0.0531639	-0.333401	0.439729	0.0028264	0.780233	0.957058
All phyla	HP	W	Moisture	S	-7.5557	-28.1211	13.0097	-0.140808	-0.524064	0.242448	0.0198269	0.457981	0.859994
All phyla	HP	W	Moisture	Se	1.56629	-3.19993	6.3325	0.126197	-0.257821	0.510215	0.0159257	0.506368	0.882468
All phyla	HP	W	N	S	-5.69074	-98.8824	87.5009	-0.0236324	-0.410637	0.363372	0.00055849	0.901349	0.988736
All phyla	HP	W	N	Se	5.09177	-16.3792	26.5627	0.0914183	-0.294073	0.47691	0.0083573	0.630907	0.931473
All phyla	HP	W	P	S	0.319619	-0.854361	1.4936	0.104812	-0.280168	0.489792	0.0109856	0.581491	0.919913
All phyla	HP	W	P	Se	0.0800933	-0.191186	0.351372	0.113553	-0.271056	0.498162	0.0128943	0.550196	0.898677
All phyla	HP	W	pH	S	25.9707	-31.4604	83.4018	0.172433	-0.208882	0.553747	0.029733	0.362205	0.836036
All phyla	HP	W	pH	Se	1.56098	-11.9113	15.0332	0.0448082	-0.341916	0.431532	0.00200777	0.81412	0.971394
All phyla	HP	W	Residence time	S	0.268682	-1.2788	1.81616	0.0670614	-0.31918	0.453303	0.00449723	0.724764	0.953124
All phyla	HP	W	Residence time	Se	-0.0483272	-0.406578	0.309924	-0.0521495	-0.438735	0.334436	0.00271957	0.784328	0.957415
All phyla	HP	W	Rp	S	1.66793	-6.41995	9.75581	0.0795795	-0.306305	0.465464	0.00633289	0.675934	0.942121
All phyla	HP	W	Rp	Se	-0.235203	-2.10967	1.63926	-0.0485167	-0.435173	0.33814	0.00235387	0.799036	0.963327
All phyla	MP	L	Ash	S	-4.30784	-8.86264	0.246964	-0.343805	-0.707319	0.01971	0.118202	0.0628511	0.526468
All phyla	MP	L	Ash	Se	-0.67205	-2.41093	1.06683	-0.147966	-0.530818	0.234885	0.021894	0.435204	0.854605
All phyla	MP	L	Cu	S	-0.0575662	-0.140698	0.0255655	-0.258922	-0.632834	0.114989	0.0670408	0.167092	0.687055
All phyla	MP	L	Cu	Se	-0.0162981	-0.0468515	0.0142553	-0.202231	-0.581345	0.176883	0.0408974	0.283845	0.784482
All phyla	MP	L	HA	S	0.672735	-3.37875	4.72422	0.0641464	-0.322169	0.450462	0.00411476	0.736296	0.953371
All phyla	MP	L	HA	Se	0.0826128	-1.38868	1.5539	0.0217312	-0.36529	0.408752	0.000472247	0.909252	0.988736
All phyla	MP	L	Moisture	S	44.6417	-19.1498	108.433	0.261479	-0.112166	0.635124	0.0683712	0.162791	0.687055
All phyla	MP	L	Moisture	Se	6.04004	-17.8026	29.8827	0.0975987	-0.287666	0.482863	0.00952551	0.607893	0.930587
All phyla	MP	L	N	S	-58.7803	-159.658	42.0972	-0.220038	-0.597663	0.157587	0.0484168	0.242655	0.760561
All phyla	MP	L	N	Se	-5.85785	-43.2746	31.5589	-0.0604941	-0.446898	0.325909	0.00365954	0.750825	0.957058
All phyla	MP	L	P	S	-0.749744	-7.81969	6.32021	-0.0410174	-0.427804	0.345769	0.00168243	0.829607	0.973953
All phyla	MP	L	P	Se	0.229233	-2.33415	2.79261	0.0345973	-0.352284	0.421478	0.00119697	0.855976	0.981302
All phyla	MP	L	pH	S	-13.696	-143.289	115.897	-0.0408777	-0.427667	0.345911	0.00167099	0.830179	0.973953
All phyla	MP	L	pH	Se	2.26153	-44.7453	49.2683	0.018621	-0.368424	0.405666	0.000346742	0.922198	0.988736
All phyla	MP	Lw	Ash	S	-7.02878	-14.5381	0.480553	-0.346683	-0.717069	0.0237025	0.120189	0.0654114	0.526468
All phyla	MP	Lw	Ash	Se	-2.94738	-6.66965	0.774889	-0.298424	-0.675306	0.0784579	0.0890569	0.115847	0.610743
All phyla	MP	Lw	Cu	S	-0.069294	-0.129924	-0.00866403	-0.411352	-0.771271	-0.0514325	0.16921	0.026627	0.368681
All phyla	MP	Lw	Cu	Se	-0.0349795	-0.064292	-0.00566691	-0.426261	-0.783465	-0.0690572	0.181699	0.0211242	0.338895
All phyla	MP	Lw	HA	S	0.318896	-3.71155	4.34934	0.031228	-0.363454	0.42591	0.000975189	0.872243	0.981302
All phyla	MP	Lw	HA	Se	0.328304	-1.63177	2.28838	0.0659957	-0.328018	0.46001	0.00435543	0.733754	0.953124
All phyla	MP	Lw	Moisture	S	-87.8694	-147.791	-27.9478	-0.501101	-0.842821	-0.159381	0.251102	0.00562278	0.173373
All phyla	MP	Lw	Moisture	Se	-44.4367	-73.2443	-15.6291	-0.520204	-0.857443	-0.182964	0.270612	0.00381953	0.155246
All phyla	MP	Lw	N	S	-70.7518	-169.191	27.6876	-0.273027	-0.6529	0.106845	0.074544	0.151853	0.676096
All phyla	MP	Lw	N	Se	-45.2564	-91.7908	1.27798	-0.358503	-0.72713	0.0101236	0.128525	0.0561709	0.51729
All phyla	MP	Lw	P	S	-4.64427	-9.47144	0.182905	-0.355147	-0.72428	0.0139868	0.126129	0.058684	0.518958
All phyla	MP	Lw	P	Se	-1.77982	-4.19515	0.635512	-0.27939	-0.65854	0.0997605	0.0780586	0.142161	0.651357
All phyla	MP	Lw	pH	S	-58.0257	-208.354	92.3021	-0.150679	-0.541046	0.239687	0.0227043	0.435267	0.854605
All phyla	MP	Lw	pH	Se	-46.8763	-118.603	24.8505	-0.24988	-0.632228	0.132469	0.0624399	0.191109	0.716146
All phyla	MP	W	Ash	S	-16.5423	-43.2503	10.1657	-0.23316	-0.609603	0.143283	0.0543636	0.214982	0.730128
All phyla	MP	W	Ash	Se	-3.98025	-10.1667	2.20624	-0.241677	-0.617314	0.133961	0.0584076	0.198219	0.717688
All phyla	MP	W	Circumference	S	-0.764557	-1.90237	0.373252	-0.251745	-0.62639	0.1229	0.0633755	0.179594	0.699033
All phyla	MP	W	Circumference	Se	-0.187634	-0.4507	0.075433	-0.266151	-0.639301	0.106999	0.0708364	0.155137	0.68587
All phyla	MP	W	Cu	S	0.397497	-0.110824	0.905818	0.289731	-0.0807779	0.660239	0.0839439	0.12042	0.627652
All phyla	MP	W	Cu	Se	0.11171	-0.0037416	0.227162	0.350768	-0.0117485	0.713284	0.123038	0.0573698	0.518958
All phyla	MP	W	HA	S	1.2331	-0.0497988	2.516	0.348728	-0.0140834	0.711539	0.121611	0.0589352	0.518958
All phyla	MP	W	HA	Se	0.407093	0.131179	0.683008	0.495962	0.159815	0.832109	0.245978	0.00531566	0.173373
All phyla	MP	W	Moisture	S	-3.77015	-23.8936	16.3533	-0.0723362	-0.458435	0.313762	0.00523252	0.704046	0.948768
All phyla	MP	W	Moisture	Se	0.229456	-4.45324	4.91215	0.0189654	-0.368078	0.406008	0.000359687	0.920763	0.988736
All phyla	MP	W	N	S	298.604	80.2975	516.91	0.467949	0.125836	0.810062	0.218976	0.00911434	0.225178
All phyla	MP	W	N	Se	36.4528	-19.125	92.0306	0.246094	-0.129113	0.621301	0.0605623	0.18989	0.716146
All phyla	MP	W	P	S	-1.06163	-3.90449	1.78124	-0.143074	-0.526204	0.240056	0.0204702	0.450702	0.855465
All phyla	MP	W	P	Se	-0.264744	-0.923598	0.39411	-0.153703	-0.536216	0.22881	0.0236246	0.417406	0.846417
All phyla	MP	W	pH	S	-38.8251	-102.879	25.2287	-0.228437	-0.605314	0.148439	0.0521836	0.224683	0.739898
All phyla	MP	W	pH	Se	-15.3396	-29.4106	-1.2686	-0.388809	-0.745463	-0.0321548	0.151172	0.0337153	0.414805
All phyla	MP	W	Residence time	S	0.347925	-1.31879	2.01464	0.0805469	-0.305308	0.466402	0.0064878	0.672211	0.94005
All phyla	MP	W	Residence time	Se	0.0963486	-0.290012	0.482709	0.0960894	-0.289232	0.481411	0.00923317	0.613481	0.930788
All phyla	MP	W	Rp	S	-3.02411	-13.2355	7.18732	-0.113897	-0.498491	0.270696	0.0129726	0.548981	0.898677
All phyla	MP	W	Rp	Se	-1.84976	-4.12568	0.426169	-0.300121	-0.669388	0.0691456	0.0900729	0.107097	0.605376
All phyla	UP	L	Ash	S	-0.690594	-3.46875	2.08756	-0.0957859	-0.481119	0.289547	0.00917495	0.614607	0.930788
All phyla	UP	L	Ash	Se	0.214563	-1.38691	1.81604	0.0517951	-0.334798	0.438388	0.00268273	0.785759	0.957415
All phyla	UP	L	Cu	S	3.97913	0.539955	7.41831	0.408762	0.0554677	0.762057	0.167087	0.0249129	0.356708
All phyla	UP	L	Cu	Se	0.636708	-1.51443	2.78784	0.113835	-0.270761	0.498432	0.0129585	0.549199	0.898677
All phyla	UP	L	HA	S	1.59767	-0.823479	4.01881	0.2475	-0.127568	0.622569	0.0612565	0.18729	0.710798
All phyla	UP	L	HA	Se	0.421816	-1.00466	1.84829	0.113728	-0.270873	0.498329	0.0129341	0.549578	0.898677
All phyla	UP	L	Moisture	S	-5.78903	-72.2608	60.6827	-0.0336945	-0.420587	0.353198	0.00113532	0.859696	0.981302
All phyla	UP	L	Moisture	Se	-14.5172	-52.3163	23.2819	-0.147059	-0.529963	0.235845	0.0216263	0.438057	0.854605
All phyla	UP	L	N	S	-14.0604	-108.658	80.5375	-0.0574427	-0.443916	0.329031	0.00329967	0.763028	0.957058
All phyla	UP	L	N	Se	-29.9176	-83.1148	23.2796	-0.212726	-0.590978	0.165527	0.0452522	0.259061	0.779432
All phyla	UP	L	P	S	-1.08646	-3.7025	1.52957	-0.158733	-0.540938	0.223471	0.0251963	0.40214	0.839811
All phyla	UP	L	P	Se	-1.61346	-3.00184	-0.225076	-0.410265	-0.763299	-0.0572316	0.168318	0.0243346	0.35653
All phyla	UP	L	pH	S	-89.7964	-131.529	-48.0636	-0.64001	-0.937454	-0.342566	0.409613	0.00013973	0.0440149
All phyla	UP	L	pH	Se	-31.7557	-60.4396	-3.0717	-0.393916	-0.749729	-0.0381032	0.15517	0.0312533	0.40597
All phyla	UP	Lw	Ash	S	-1.61963	-5.82539	2.58613	-0.150337	-0.540724	0.24005	0.0226013	0.436322	0.854605
All phyla	UP	Lw	Ash	Se	0.151231	-2.13301	2.43547	0.0261343	-0.368606	0.420874	0.000683003	0.892952	0.988736
All phyla	UP	Lw	Cu	S	-2.88377	-7.46553	1.698	-0.241197	-0.624414	0.14202	0.058176	0.207503	0.730128
All phyla	UP	Lw	Cu	Se	-0.640739	-3.16396	1.88249	-0.0997728	-0.492677	0.293132	0.00995462	0.60659	0.930587
All phyla	UP	Lw	HA	S	2.05708	-2.02315	6.1373	0.195248	-0.192027	0.582523	0.0381217	0.310105	0.812495
All phyla	UP	Lw	HA	Se	1.03432	-1.16266	3.2313	0.182772	-0.205451	0.570996	0.0334056	0.342626	0.827028
All phyla	UP	Lw	Moisture	S	33.8444	-28.0763	95.765	0.210971	-0.175016	0.596959	0.044509	0.271958	0.783742
All phyla	UP	Lw	Moisture	Se	15.8723	-17.5708	49.3154	0.184203	-0.203915	0.572321	0.0339307	0.338795	0.827028
All phyla	UP	Lw	N	S	-69.0855	-207.41	69.2393	-0.193491	-0.580904	0.193922	0.0374387	0.314564	0.812495
All phyla	UP	Lw	N	Se	-13.8285	-89.3611	61.7042	-0.0721053	-0.465952	0.321742	0.00519917	0.710114	0.953124
All phyla	UP	Lw	P	S	0.428402	-2.76212	3.61893	0.0529468	-0.341374	0.447268	0.00280337	0.785025	0.957415
All phyla	UP	Lw	P	Se	-0.707875	-2.4011	0.985345	-0.162879	-0.552481	0.226723	0.0265295	0.398555	0.839811
All phyla	UP	Lw	pH	S	-53.6497	-137.048	29.7482	-0.246203	-0.628923	0.136517	0.0606159	0.197938	0.717688
All phyla	UP	Lw	pH	Se	-37.7459	-81.4949	6.00316	-0.322489	-0.696267	0.0512892	0.103999	0.0879726	0.597717
All phyla	UP	W	Ash	S	-6.0707	-25.3201	13.1787	-0.121184	-0.505444	0.263075	0.0146856	0.523534	0.883131
All phyla	UP	W	Ash	Se	-1.72476	-5.32546	1.87595	-0.182321	-0.562945	0.198303	0.033241	0.334897	0.827015
All phyla	UP	W	Circumference	S	0.569745	-0.429808	1.5693	0.215471	-0.162548	0.59349	0.0464278	0.252818	0.779057
All phyla	UP	W	Circumference	Se	0.132415	-0.0539624	0.318792	0.265184	-0.108069	0.638437	0.0703226	0.1567	0.687055
All phyla	UP	W	Cu	S	-3.4899	-9.45665	2.47684	-0.220829	-0.598385	0.156726	0.0487656	0.240923	0.758906
All phyla	UP	W	Cu	Se	-0.231157	-1.38298	0.920665	-0.0774555	-0.463405	0.308494	0.00599935	0.684135	0.946733
All phyla	UP	W	HA	S	1.50116	0.024933	2.97739	0.366292	0.0060838	0.7265	0.13417	0.0465011	0.49799
All phyla	UP	W	HA	Se	0.254408	-0.0285377	0.537354	0.328725	-0.0368741	0.694324	0.10806	0.0761195	0.576769
All phyla	UP	W	Moisture	S	-1.64673	-21.6099	18.3165	-0.031916	-0.418831	0.354999	0.00101863	0.867035	0.981302
All phyla	UP	W	Moisture	Se	1.23543	-2.50594	4.97679	0.126796	-0.257192	0.510784	0.0160772	0.504337	0.881649
All phyla	UP	W	N	S	-116.73	-278.196	44.7362	-0.269503	-0.642293	0.103286	0.072632	0.149807	0.669351
All phyla	UP	W	N	Se	-3.42914	-35.0644	28.2061	-0.0419246	-0.428697	0.344848	0.00175767	0.825895	0.973953
All phyla	UP	W	P	S	0.689717	-3.62161	5.00104	0.061811	-0.324561	0.448183	0.0038206	0.745576	0.954702
All phyla	UP	W	P	Se	-0.0965111	-0.911373	0.718351	-0.0458009	-0.432507	0.340905	0.00209773	0.810076	0.969375
All phyla	UP	W	pH	S	-22.4299	-72.9536	28.0938	-0.169375	-0.550894	0.212145	0.0286878	0.370908	0.836036
All phyla	UP	W	pH	Se	-8.01947	-17.1891	1.15013	-0.320678	-0.687346	0.0459908	0.102834	0.0840323	0.585436
All phyla	UP	W	Residence time	S	-0.0404034	-1.87321	1.7924	-0.0085334	-0.395632	0.378565	7.2819e-05	0.964303	0.995433
All phyla	UP	W	Residence time	Se	-0.10893	-0.452475	0.234615	-0.12183	-0.506059	0.262399	0.0148424	0.521308	0.883131
All phyla	UP	W	Rp	S	1.58278	-9.6889	12.8545	0.0542786	-0.332263	0.44082	0.00294616	0.775741	0.957058
All phyla	UP	W	Rp	Se	0.738967	-1.37346	2.85139	0.134195	-0.249417	0.517806	0.0180082	0.479573	0.875038
Ascomycota	HP	L	Ash	S	-3.10685	-4.77528	-1.43842	-0.592399	-0.910528	-0.27427	0.350937	0.000709665	0.0948794
Ascomycota	HP	L	Ash	Se	-0.96132	-1.80636	-0.116283	-0.409767	-0.769968	-0.0495661	0.167909	0.0272748	0.373546
Ascomycota	HP	L	Cu	S	-0.0259961	-0.0421969	-0.00979526	-0.535227	-0.868781	-0.201672	0.286467	0.00277348	0.127047
Ascomycota	HP	L	Cu	Se	-0.00802041	-0.0159938	-4.70194e-05	-0.369149	-0.736134	-0.00216413	0.136271	0.0487559	0.508201
Ascomycota	HP	L	HA	S	-0.895652	-3.26839	1.47709	-0.147427	-0.537987	0.243133	0.0217347	0.445356	0.855465
Ascomycota	HP	L	HA	Se	-1.18949	-2.15435	-0.224622	-0.437695	-0.792737	-0.0826541	0.191577	0.0175688	0.330398
Ascomycota	HP	L	Moisture	S	-41.27	-73.619	-8.92103	-0.449906	-0.802559	-0.0972529	0.202416	0.0143332	0.291288
Ascomycota	HP	L	Moisture	Se	-13.3867	-28.7033	1.92979	-0.32624	-0.69951	0.0470297	0.106433	0.0841327	0.585436
Ascomycota	HP	L	N	S	-2.7521	-66.9024	61.3982	-0.016938	-0.411756	0.37788	0.000286897	0.930506	0.988736
Ascomycota	HP	L	N	Se	8.28435	-20.2288	36.7975	0.113981	-0.278321	0.506283	0.0129917	0.556042	0.900881
Ascomycota	HP	L	P	S	-0.153796	-0.921756	0.614164	-0.0788339	-0.47248	0.314812	0.00621479	0.68438	0.946733
Ascomycota	HP	L	P	Se	-0.0792951	-0.422471	0.263881	-0.0908634	-0.484105	0.302378	0.00825615	0.63924	0.931473
Ascomycota	HP	L	pH	S	8.06951	-65.3966	81.5356	0.0433323	-0.351172	0.437836	0.00187768	0.823387	0.973953
Ascomycota	HP	L	pH	Se	30.4798	-0.133499	61.0931	0.365891	-0.00160258	0.733384	0.133876	0.050938	0.51729
Ascomycota	HP	Lw	Ash	S	-3.68756	-6.50152	-0.873596	-0.452408	-0.79764	-0.107177	0.204673	0.0120684	0.266776
Ascomycota	HP	Lw	Ash	Se	-0.710317	-2.02136	0.600728	-0.205269	-0.584138	0.1736	0.0421355	0.276519	0.784482
Ascomycota	HP	Lw	Cu	S	-0.0247495	-0.041693	-0.00780601	-0.492216	-0.829187	-0.155245	0.242277	0.00572785	0.173373
Ascomycota	HP	Lw	Cu	Se	-0.00610643	-0.0140247	0.00181183	-0.286059	-0.656995	0.0848764	0.08183	0.125408	0.630487
Ascomycota	HP	Lw	HA	S	-2.17538	-4.86698	0.51622	-0.298595	-0.668048	0.0708569	0.0891593	0.108981	0.606351
Ascomycota	HP	Lw	HA	Se	-0.996293	-2.1298	0.137208	-0.322118	-0.688597	0.0443616	0.10376	0.082572	0.584499
Ascomycota	HP	Lw	Moisture	S	-25.6652	-60.1978	8.86739	-0.276493	-0.648514	0.0955288	0.0764482	0.139121	0.648543
Ascomycota	HP	Lw	Moisture	Se	-6.7354	-21.7662	8.29537	-0.170915	-0.552332	0.210501	0.0292121	0.366508	0.836036
Ascomycota	HP	Lw	N	S	-35.2146	-108.811	38.3817	-0.182129	-0.562767	0.198509	0.0331709	0.335416	0.827015
Ascomycota	HP	Lw	N	Se	1.27172	-30.5006	33.0441	0.0154928	-0.371573	0.402559	0.000240026	0.935238	0.988736
Ascomycota	HP	Lw	P	S	-0.735948	-1.42296	-0.0489307	-0.383054	-0.74064	-0.025468	0.14673	0.0366746	0.423999
Ascomycota	HP	Lw	P	Se	-0.07901	-0.393276	0.235256	-0.0968667	-0.482159	0.288425	0.00938316	0.6106	0.930587
Ascomycota	HP	Lw	pH	S	108.227	26.1362	190.317	0.454582	0.10978	0.799385	0.206645	0.0116124	0.266776
Ascomycota	HP	Lw	pH	Se	55.3147	22.5669	88.0625	0.547267	0.22327	0.871264	0.299501	0.00174907	0.115991
Ascomycota	HP	W	Ash	S	-3.1636	-16.5982	10.271	-0.0907814	-0.476296	0.294733	0.00824127	0.633298	0.931473
Ascomycota	HP	W	Ash	Se	1.97269	-3.27598	7.22136	0.143979	-0.239101	0.527058	0.0207298	0.447816	0.855465
Ascomycota	HP	W	Circumference	S	-0.123262	-0.481667	0.235142	-0.131971	-0.515698	0.251756	0.0174163	0.486948	0.875038
Ascomycota	HP	W	Circumference	Se	-0.116585	-0.251386	0.018217	-0.317478	-0.684563	0.0496076	0.100792	0.0873479	0.597717
Ascomycota	HP	W	Cu	S	-0.0222251	-0.0854511	0.0410008	-0.134835	-0.518412	0.248743	0.0181804	0.47746	0.875038
Ascomycota	HP	W	Cu	Se	0.0111615	-0.013551	0.0358741	0.172228	-0.2091	0.553556	0.0296625	0.362783	0.836036
Ascomycota	HP	W	HA	S	-0.215662	-1.11752	0.686198	-0.0921761	-0.477641	0.293288	0.00849643	0.628066	0.930788
Ascomycota	HP	W	HA	Se	-0.523435	-0.816261	-0.230609	-0.569025	-0.887356	-0.250695	0.32379	0.00103296	0.100117
Ascomycota	HP	W	Moisture	S	-6.63453	-18.3224	5.05331	-0.214621	-0.592713	0.16347	0.0460624	0.254739	0.779057
Ascomycota	HP	W	Moisture	Se	-6.23461	-10.2733	-2.19589	-0.512974	-0.845273	-0.180675	0.263142	0.00374669	0.155246
Ascomycota	HP	W	N	S	12.6057	-40.8737	66.0852	0.0908695	-0.294642	0.476381	0.00825727	0.632968	0.931473
Ascomycota	HP	W	N	Se	6.63517	-14.3217	27.5921	0.121654	-0.262584	0.505891	0.0147996	0.521915	0.883131
Ascomycota	HP	W	P	S	0.308662	-0.360822	0.978145	0.1757	-0.205391	0.55679	0.0308704	0.35304	0.836036
Ascomycota	HP	W	P	Se	0.130569	-0.131988	0.393126	0.18904	-0.191093	0.569172	0.035736	0.317081	0.812495
Ascomycota	HP	W	pH	S	18.2746	-14.5605	51.1097	0.210617	-0.167812	0.589047	0.0443597	0.263922	0.783358
Ascomycota	HP	W	pH	Se	13.9081	1.84958	25.9666	0.407697	0.054218	0.761176	0.166217	0.0253296	0.358599
Ascomycota	HP	W	Residence time	S	0.0400917	-0.853271	0.933454	0.01737	-0.369684	0.404424	0.000301716	0.927411	0.988736
Ascomycota	HP	W	Residence time	Se	-0.0765506	-0.426592	0.273491	-0.084356	-0.470089	0.301377	0.00711593	0.657624	0.935729
Ascomycota	HP	W	Rp	S	0.256395	-4.41671	4.9295	0.0212345	-0.365791	0.40826	0.000450905	0.911318	0.988736
Ascomycota	HP	W	Rp	Se	2.37534	0.784206	3.96647	0.50036	0.165191	0.835529	0.25036	0.00486425	0.173373
Ascomycota	MP	L	Ash	S	-3.80868	-6.48864	-1.12872	-0.482022	-0.821194	-0.14285	0.232345	0.00699005	0.192958
Ascomycota	MP	L	Ash	Se	-1.031	-2.2618	0.199806	-0.308458	-0.676694	0.0597786	0.0951461	0.097232	0.597717
Ascomycota	MP	L	Cu	S	-0.0457526	-0.0970559	0.00555071	-0.32633	-0.69225	0.0395904	0.106491	0.0784118	0.576769
Ascomycota	MP	L	Cu	Se	-0.0120994	-0.0345754	0.0103766	-0.20401	-0.582981	0.174961	0.04162	0.279542	0.784482
Ascomycota	MP	L	HA	S	-0.582186	-3.13242	1.96805	-0.0880297	-0.473639	0.29758	0.00774923	0.643672	0.931473
Ascomycota	MP	L	HA	Se	0.410966	-0.660274	1.48221	0.146899	-0.236014	0.529812	0.0215794	0.43856	0.854605
Ascomycota	MP	L	Moisture	S	25.4607	-15.0347	65.9561	0.236486	-0.139646	0.612618	0.0559256	0.208324	0.730128
Ascomycota	MP	L	Moisture	Se	5.29872	-12.2117	22.8092	0.116346	-0.268137	0.50083	0.0135364	0.540365	0.894691
Ascomycota	MP	L	N	S	-31.4579	-95.5234	32.6076	-0.186739	-0.567042	0.193564	0.0348715	0.323114	0.814247
Ascomycota	MP	L	N	Se	-20.4995	-46.9192	5.92029	-0.28767	-0.658419	0.0830796	0.0827538	0.123202	0.630487
Ascomycota	MP	L	P	S	0.222489	-4.23881	4.68379	0.019302	-0.367738	0.406342	0.000372568	0.919361	0.988736
Ascomycota	MP	L	P	Se	-0.562508	-2.43745	1.31243	-0.115364	-0.499892	0.269164	0.0133088	0.543814	0.896444
Ascomycota	MP	L	pH	S	26.549	-54.5936	107.692	0.125655	-0.258389	0.5097	0.0157892	0.50821	0.883131
Ascomycota	MP	L	pH	Se	-9.85582	-44.2435	24.5319	-0.110273	-0.495025	0.274478	0.0121602	0.561847	0.901671
Ascomycota	MP	Lw	Ash	S	-6.2419	-11.3677	-1.11607	-0.433356	-0.789226	-0.0774852	0.187797	0.018855	0.338895
Ascomycota	MP	Lw	Ash	Se	-2.42118	-5.1717	0.329344	-0.328324	-0.701309	0.0446607	0.107797	0.0820557	0.584499
Ascomycota	MP	Lw	Cu	S	-0.066007	-0.105426	-0.0265879	-0.551548	-0.88093	-0.222165	0.304205	0.00192603	0.117272
Ascomycota	MP	Lw	Cu	Se	-0.0245887	-0.0467496	-0.00242783	-0.401307	-0.76299	-0.039624	0.161047	0.0309535	0.40597
Ascomycota	MP	Lw	HA	S	-0.888729	-3.73192	1.95446	-0.122501	-0.514402	0.2694	0.0150065	0.526694	0.883131
Ascomycota	MP	Lw	HA	Se	0.812821	-0.61833	2.24397	0.218833	-0.166471	0.604137	0.0478879	0.254076	0.779057
Ascomycota	MP	Lw	Moisture	S	-57.7143	-101.309	-14.1196	-0.463283	-0.813225	-0.11334	0.214631	0.0113735	0.266776
Ascomycota	MP	Lw	Moisture	Se	-16.8895	-41.1758	7.39689	-0.264805	-0.645584	0.115974	0.0701217	0.16507	0.687055
Ascomycota	MP	Lw	N	S	-44.0303	-114.617	26.5569	-0.239163	-0.622579	0.144252	0.0571992	0.211478	0.730128
Ascomycota	MP	Lw	N	Se	-27.2212	-62.8545	8.41217	-0.288801	-0.66685	0.0892483	0.0834059	0.128658	0.633238
Ascomycota	MP	Lw	P	S	-1.90355	-5.49427	1.68717	-0.204894	-0.591391	0.181603	0.0419816	0.286326	0.784482
Ascomycota	MP	Lw	P	Se	-1.07058	-2.90061	0.75944	-0.225079	-0.609821	0.159664	0.0506605	0.240432	0.758906
Ascomycota	MP	Lw	pH	S	-4.15747	-112.177	103.862	-0.0151963	-0.410026	0.379633	0.000230927	0.937638	0.988736
Ascomycota	MP	Lw	pH	Se	-29.8958	-83.9313	24.1396	-0.213436	-0.599212	0.17234	0.0455548	0.266268	0.783742
Ascomycota	MP	W	Ash	S	-7.632	-22.7423	7.47834	-0.191891	-0.57181	0.188028	0.0368221	0.309701	0.812495
Ascomycota	MP	W	Ash	Se	-1.13472	-5.82705	3.55761	-0.0932058	-0.478633	0.292222	0.00868732	0.624215	0.930788
Ascomycota	MP	W	Circumference	S	-0.50003	-1.13003	0.129968	-0.293701	-0.663741	0.0763391	0.0862602	0.115192	0.610743
Ascomycota	MP	W	Circumference	Se	-0.0338845	-0.235197	0.167428	-0.0650203	-0.451314	0.321273	0.00422764	0.732833	0.953124
Ascomycota	MP	W	Cu	S	0.234511	-0.0490376	0.51806	0.304918	-0.06376	0.673595	0.0929748	0.101334	0.597717
Ascomycota	MP	W	Cu	Se	0.0404807	-0.0492959	0.130257	0.171951	-0.209396	0.553298	0.0295671	0.363567	0.836036
Ascomycota	MP	W	HA	S	0.483454	-0.260719	1.22763	0.243894	-0.131528	0.619317	0.0594843	0.194007	0.716146
Ascomycota	MP	W	HA	Se	-0.1005	-0.332139	0.13114	-0.165634	-0.547399	0.216132	0.0274345	0.381722	0.838858
Ascomycota	MP	W	Moisture	S	-2.54086	-13.8085	8.72681	-0.0869631	-0.472609	0.298683	0.00756258	0.647711	0.931473
Ascomycota	MP	W	Moisture	Se	-3.11148	-6.35734	0.13438	-0.347904	-0.710834	0.0150254	0.121037	0.0595766	0.518958
Ascomycota	MP	W	N	S	176.706	56.305	297.107	0.493985	0.157402	0.830568	0.244021	0.00552999	0.173373
Ascomycota	MP	W	N	Se	46.3143	7.90531	84.7233	0.422976	0.072197	0.773754	0.178908	0.0198695	0.338895
Ascomycota	MP	W	P	S	-0.666835	-2.25624	0.922573	-0.160312	-0.542418	0.221794	0.0257	0.397414	0.839811
Ascomycota	MP	W	P	Se	0.00927495	-0.483603	0.502153	0.00728446	-0.379818	0.394387	5.30634e-05	0.969525	0.995433
Ascomycota	MP	W	pH	S	-14.7982	-51.2334	21.637	-0.155319	-0.537733	0.227096	0.0241239	0.412468	0.843469
Ascomycota	MP	W	pH	Se	3.61659	-7.58605	14.8192	0.124008	-0.260116	0.508133	0.0153781	0.513828	0.883131
Ascomycota	MP	W	Residence time	S	-0.0815418	-1.01839	0.855306	-0.0336746	-0.420568	0.353218	0.00113398	0.859779	0.981302
Ascomycota	MP	W	Residence time	Se	-0.0411822	-0.32767	0.245306	-0.0555608	-0.442075	0.330954	0.00308701	0.770582	0.957058
Ascomycota	MP	W	Rp	S	-0.427503	-6.18699	5.33198	-0.0287219	-0.415675	0.358231	0.000824949	0.880242	0.984705
Ascomycota	MP	W	Rp	Se	2.42221	0.92842	3.91601	0.531648	0.203778	0.859519	0.28265	0.00249895	0.127047
Ascomycota	UP	L	Ash	S	0.0031867	-1.66172	1.66809	0.000740949	-0.386372	0.387853	5.49005e-07	0.9969	0.998677
Ascomycota	UP	L	Ash	Se	0.120429	-0.997131	1.23799	0.0416793	-0.345097	0.428456	0.00173717	0.826898	0.973953
Ascomycota	UP	L	Cu	S	2.08346	-0.0148188	4.18175	0.358787	-0.0025519	0.720125	0.128728	0.0515307	0.51729
Ascomycota	UP	L	Cu	Se	0.211652	-1.29636	1.71967	0.0542519	-0.332291	0.440794	0.00294327	0.775849	0.957058
Ascomycota	UP	L	HA	S	0.586159	-0.887133	2.05945	0.15222	-0.230381	0.534822	0.0231711	0.421966	0.851734
Ascomycota	UP	L	HA	Se	0.316431	-0.677518	1.31038	0.122315	-0.261891	0.506521	0.0149609	0.519638	0.883131
Ascomycota	UP	L	Moisture	S	-24.2344	-62.7842	14.3155	-0.236457	-0.612592	0.139678	0.055912	0.208381	0.730128
Ascomycota	UP	L	Moisture	Se	-14.5161	-40.5718	11.5395	-0.210821	-0.589233	0.167591	0.0444454	0.26345	0.783358
Ascomycota	UP	L	N	S	-5.52166	-62.005	50.9617	-0.037816	-0.424652	0.34902	0.00143005	0.842735	0.975065
Ascomycota	UP	L	N	Se	-22.9356	-59.8573	13.9861	-0.233807	-0.61019	0.142576	0.0546658	0.213675	0.730128
Ascomycota	UP	L	P	S	-0.0158493	-1.59642	1.56472	-0.00388178	-0.390991	0.383228	1.50682e-05	0.983758	0.997982
Ascomycota	UP	L	P	Se	-1.19155	-2.14801	-0.235088	-0.434385	-0.783068	-0.0857023	0.18869	0.0164589	0.317503
Ascomycota	UP	L	pH	S	-29.9125	-60.1724	0.347304	-0.357395	-0.71894	0.0041496	0.127731	0.0525085	0.51729
Ascomycota	UP	L	pH	Se	-17.4282	-38.1233	3.26686	-0.30995	-0.677998	0.0580989	0.0960687	0.0955413	0.597717
Ascomycota	UP	Lw	Ash	S	-1.31697	-3.82569	1.19175	-0.202978	-0.589633	0.183677	0.0411999	0.290955	0.792652
Ascomycota	UP	Lw	Ash	Se	0.152808	-1.3989	1.70452	0.0388567	-0.35572	0.433433	0.00150984	0.841386	0.975065
Ascomycota	UP	Lw	Cu	S	-0.818807	-3.64369	2.00608	-0.113714	-0.506028	0.2786	0.0129309	0.556974	0.900881
Ascomycota	UP	Lw	Cu	Se	-0.166508	-1.88862	1.5556	-0.038152	-0.432739	0.356436	0.00145557	0.844228	0.975569
Ascomycota	UP	Lw	HA	S	0.380066	-2.12099	2.88112	0.0598984	-0.334268	0.454064	0.00358782	0.757587	0.957058
Ascomycota	UP	Lw	HA	Se	0.954234	-0.516913	2.42538	0.24812	-0.134407	0.630647	0.0615633	0.194357	0.716146
Ascomycota	UP	Lw	Moisture	S	2.77287	-35.362	40.9078	0.0287003	-0.366012	0.423413	0.000823709	0.88251	0.985027
Ascomycota	UP	Lw	Moisture	Se	2.72018	-20.3783	25.8186	0.0464522	-0.347997	0.440901	0.0021578	0.81089	0.969375
Ascomycota	UP	Lw	N	S	-60.1927	-141.709	21.324	-0.279923	-0.659012	0.099166	0.0783568	0.14137	0.651357
Ascomycota	UP	Lw	N	Se	-18.5716	-69.5118	32.3687	-0.142493	-0.533338	0.248353	0.0203042	0.460898	0.8629
Ascomycota	UP	Lw	P	S	0.71286	-1.19064	2.61636	0.146289	-0.244338	0.536916	0.0214006	0.448914	0.855465
Ascomycota	UP	Lw	P	Se	-0.697082	-1.83041	0.436245	-0.236016	-0.619736	0.147703	0.0557037	0.217731	0.735499
Ascomycota	UP	Lw	pH	S	-7.06887	-58.8155	44.6777	-0.0538638	-0.448165	0.340438	0.00290131	0.78139	0.957058
Ascomycota	UP	Lw	pH	Se	-26.8667	-56.4305	2.69703	-0.337762	-0.709431	0.0339064	0.114083	0.0731362	0.566176
Ascomycota	UP	W	Ash	S	-1.91161	-12.9312	9.10795	-0.0670032	-0.453246	0.319239	0.00448943	0.724993	0.953124
Ascomycota	UP	W	Ash	Se	-1.45387	-5.0396	2.13186	-0.15506	-0.537491	0.22737	0.0240437	0.413256	0.843469
Ascomycota	UP	W	Circumference	S	0.194022	-0.384081	0.772126	0.128839	-0.255047	0.512725	0.0165996	0.497434	0.875823
Ascomycota	UP	W	Circumference	Se	0.0929948	-0.0951777	0.281167	0.187903	-0.192314	0.56812	0.0353076	0.320052	0.812495
Ascomycota	UP	W	Cu	S	-2.19446	-5.57353	1.18461	-0.243814	-0.619244	0.131616	0.0594453	0.194157	0.716146
Ascomycota	UP	W	Cu	Se	-0.461506	-1.59254	0.669527	-0.156023	-0.538394	0.226349	0.0243431	0.410326	0.843469
Ascomycota	UP	W	HA	S	0.894049	0.0594202	1.72868	0.383045	0.0254579	0.740633	0.146724	0.0366792	0.423999
Ascomycota	UP	W	HA	Se	0.050426	-0.245872	0.346725	0.0657389	-0.320536	0.452014	0.0043216	0.729989	0.953124
Ascomycota	UP	W	Moisture	S	-2.2603	-13.6019	9.0813	-0.0769201	-0.462886	0.309046	0.0059167	0.686208	0.946733
Ascomycota	UP	W	Moisture	Se	-1.5396	-5.23017	2.15098	-0.159426	-0.541588	0.222735	0.0254167	0.400062	0.839811
Ascomycota	UP	W	N	S	-68.6175	-160.341	23.1057	-0.278167	-0.650001	0.0936677	0.0773767	0.136646	0.644052
Ascomycota	UP	W	N	Se	0.75704	-30.6241	32.1382	0.00933831	-0.377757	0.396434	8.7204e-05	0.960939	0.995433
Ascomycota	UP	W	P	S	0.401464	-2.05373	2.85665	0.0631728	-0.323167	0.449512	0.0039908	0.740161	0.953371
Ascomycota	UP	W	P	Se	-0.457588	-1.24643	0.331258	-0.219097	-0.596804	0.15861	0.0480037	0.244726	0.765149
Ascomycota	UP	W	pH	S	-9.42788	-38.3951	19.5394	-0.125004	-0.50908	0.259072	0.015626	0.510428	0.883131
Ascomycota	UP	W	pH	Se	-2.1319	-11.6914	7.42763	-0.0860111	-0.471689	0.299667	0.00739791	0.651324	0.931473
Ascomycota	UP	W	Residence time	S	-0.0063327	-1.05019	1.03753	-0.00234845	-0.38946	0.384763	5.51523e-06	0.990173	0.998561
Ascomycota	UP	W	Residence time	Se	0.115209	-0.224935	0.455354	0.130005	-0.253822	0.513832	0.0169013	0.493518	0.875038
Ascomycota	UP	W	Rp	S	0.268878	-6.15924	6.69699	0.0161902	-0.370872	0.403252	0.000262122	0.932329	0.988736
Ascomycota	UP	W	Rp	Se	0.797694	-1.29243	2.88782	0.146154	-0.236801	0.52911	0.0213611	0.44091	0.854605
Basidiomycota	HP	L	Ash	S	-1.10838	-1.99905	-0.217718	-0.441028	-0.795426	-0.0866303	0.194506	0.0166311	0.317503
Basidiomycota	HP	L	Ash	Se	-0.431413	-0.683156	-0.179671	-0.56044	-0.887474	-0.233407	0.314093	0.00156664	0.115991
Basidiomycota	HP	L	Cu	S	-0.00667613	-0.0154806	0.00212835	-0.286838	-0.66512	0.0914438	0.0822761	0.131393	0.63634
Basidiomycota	HP	L	Cu	Se	-0.00363276	-0.00605491	-0.00121061	-0.509575	-0.849336	-0.169815	0.259667	0.00474922	0.173373
Basidiomycota	HP	L	HA	S	-0.403321	-1.54182	0.735176	-0.138538	-0.529606	0.252529	0.0191929	0.473558	0.872343
Basidiomycota	HP	L	HA	Se	-0.0376699	-0.389467	0.314127	-0.0422449	-0.436767	0.352278	0.00178463	0.827752	0.973953
Basidiomycota	HP	L	Moisture	S	-0.216665	-17.5741	17.1407	-0.00492899	-0.399799	0.389941	2.42949e-05	0.979755	0.997166
Basidiomycota	HP	L	Moisture	Se	-5.66241	-10.4859	-0.838888	-0.420562	-0.778818	-0.0623065	0.176873	0.0231054	0.343084
Basidiomycota	HP	L	N	S	-3.1592	-33.8792	27.5608	-0.040575	-0.435125	0.353975	0.00164633	0.834466	0.975065
Basidiomycota	HP	L	N	Se	2.12341	-7.25633	11.5031	0.0890377	-0.304269	0.482344	0.00792771	0.646015	0.931473
Basidiomycota	HP	L	P	S	0.0874838	-0.280053	0.45502	0.0935787	-0.299564	0.486721	0.00875696	0.629215	0.930788
Basidiomycota	HP	L	P	Se	-0.0494931	-0.160862	0.061876	-0.172844	-0.561775	0.216088	0.0298749	0.36992	0.836036
Basidiomycota	HP	L	pH	S	7.4187	-27.6975	42.5349	0.0831331	-0.310375	0.476641	0.00691111	0.668115	0.938423
Basidiomycota	HP	L	pH	Se	-1.37461	-12.1542	9.40502	-0.0502904	-0.444666	0.344085	0.00252913	0.795579	0.961533
Basidiomycota	HP	Lw	Ash	S	-0.858429	-2.29104	0.574181	-0.225961	-0.603061	0.15114	0.0510583	0.229885	0.750403
Basidiomycota	HP	Lw	Ash	Se	-0.420335	-0.918172	0.0775012	-0.310675	-0.678632	0.057282	0.0965188	0.0947277	0.597717
Basidiomycota	HP	Lw	Cu	S	-0.00716502	-0.0158028	0.00147274	-0.305734	-0.674311	0.0628423	0.0934734	0.100376	0.597717
Basidiomycota	HP	Lw	Cu	Se	-0.00256718	-0.00564149	0.000507132	-0.307584	-0.67593	0.0607616	0.094608	0.0982322	0.597717
Basidiomycota	HP	Lw	HA	S	-0.852145	-2.12456	0.420266	-0.250956	-0.625681	0.123768	0.0629791	0.181007	0.699496
Basidiomycota	HP	Lw	HA	Se	-0.327643	-0.778269	0.122982	-0.270936	-0.64357	0.101697	0.0734065	0.147569	0.668517
Basidiomycota	HP	Lw	Moisture	S	-0.135517	-16.8834	16.6124	-0.00313234	-0.390243	0.383978	9.81155e-06	0.986893	0.997982
Basidiomycota	HP	Lw	Moisture	Se	0.215023	-5.74899	6.17903	0.0139554	-0.37312	0.40103	0.000194752	0.941653	0.988736
Basidiomycota	HP	Lw	N	S	-11.0768	-45.6977	23.5441	-0.122916	-0.507093	0.261261	0.0151083	0.517572	0.883131
Basidiomycota	HP	Lw	N	Se	2.17531	-10.2202	14.5708	0.0677792	-0.318443	0.454002	0.00459402	0.721933	0.953124
Basidiomycota	HP	Lw	P	S	-0.226682	-0.562039	0.108674	-0.253144	-0.627648	0.12136	0.064082	0.177107	0.699033
Basidiomycota	HP	Lw	P	Se	-0.0968109	-0.214439	0.0208176	-0.303567	-0.672412	0.0652773	0.0921532	0.102932	0.597717
Basidiomycota	HP	Lw	pH	S	31.3408	-9.86608	72.5476	0.282439	-0.088912	0.653791	0.079772	0.130475	0.635296
Basidiomycota	HP	Lw	pH	Se	16.6009	2.71801	30.4839	0.420078	0.0687778	0.771378	0.176465	0.0208227	0.338895
Basidiomycota	HP	W	Ash	S	-7.44985	-16.2256	1.32591	-0.312199	-0.679962	0.0555647	0.0974681	0.0930349	0.597717
Basidiomycota	HP	W	Ash	Se	-1.13089	-3.57034	1.30855	-0.176638	-0.557663	0.204388	0.0312009	0.350435	0.836036
Basidiomycota	HP	W	Circumference	S	0.0117351	-0.235806	0.259277	0.0183486	-0.368699	0.405396	0.000336671	0.923332	0.988736
Basidiomycota	HP	W	Circumference	Se	0.0347694	-0.0302792	0.099818	0.202625	-0.176457	0.581707	0.0410569	0.282888	0.784482
Basidiomycota	HP	W	Cu	S	-0.0316929	-0.0736281	0.0102422	-0.280794	-0.652332	0.0907444	0.0788452	0.132827	0.636918
Basidiomycota	HP	W	Cu	Se	-0.00252011	-0.0142023	0.00916206	-0.0832193	-0.468989	0.30255	0.00692545	0.661964	0.938423
Basidiomycota	HP	W	HA	S	0.0621656	-0.557557	0.681888	0.0388028	-0.348018	0.425624	0.00150566	0.838684	0.975065
Basidiomycota	HP	W	HA	Se	0.0533304	-0.111781	0.218441	0.12407	-0.260051	0.508192	0.0153934	0.513617	0.883131
Basidiomycota	HP	W	Moisture	S	-0.459841	-8.65211	7.73243	-0.0217239	-0.408745	0.365297	0.000471928	0.909282	0.988736
Basidiomycota	HP	W	Moisture	Se	0.985839	-1.17929	3.15097	0.173587	-0.207649	0.554822	0.0301323	0.358952	0.836036
Basidiomycota	HP	W	N	S	-18.2943	-54.3781	17.7896	-0.192589	-0.572455	0.187276	0.0370906	0.30791	0.812495
Basidiomycota	HP	W	N	Se	-1.48496	-11.3342	8.36427	-0.0582655	-0.44472	0.328189	0.00339487	0.759732	0.957058
Basidiomycota	HP	W	P	S	0.0391154	-0.426312	0.504543	0.0325165	-0.354391	0.419424	0.00105732	0.864556	0.981302
Basidiomycota	HP	W	P	Se	0.018738	-0.105991	0.143467	0.0580577	-0.328402	0.444517	0.0033707	0.760564	0.957058
Basidiomycota	HP	W	pH	S	4.65246	-18.2767	27.5816	0.0783062	-0.307618	0.46423	0.00613187	0.680846	0.945828
Basidiomycota	HP	W	pH	Se	-1.60583	-7.74527	4.53362	-0.100738	-0.485881	0.284406	0.0101481	0.596342	0.930587
Basidiomycota	HP	W	Residence time	S	0.231885	-0.373317	0.837087	0.146718	-0.236205	0.529642	0.0215263	0.43913	0.854605
Basidiomycota	HP	W	Residence time	Se	-0.0156574	-0.179697	0.148383	-0.0369241	-0.423773	0.349924	0.00136339	0.8464	0.976615
Basidiomycota	HP	W	Rp	S	1.45291	-1.69792	4.60375	0.175728	-0.205361	0.556817	0.0308803	0.352962	0.836036
Basidiomycota	HP	W	Rp	Se	0.2909	-0.560415	1.14221	0.131137	-0.252633	0.514906	0.0171968	0.489731	0.875038
Basidiomycota	MP	L	Ash	S	-0.700308	-2.57405	1.17344	-0.143192	-0.526315	0.239932	0.0205038	0.450327	0.855465
Basidiomycota	MP	L	Ash	Se	-0.238318	-1.04929	0.572653	-0.113031	-0.497662	0.271601	0.0127759	0.552045	0.898677
Basidiomycota	MP	L	Cu	S	-0.0199409	-0.0526358	0.012754	-0.229785	-0.606539	0.146969	0.0528013	0.221884	0.737663
Basidiomycota	MP	L	Cu	Se	-0.00816508	-0.0222986	0.00596846	-0.218247	-0.596028	0.159533	0.0476319	0.246607	0.765333
Basidiomycota	MP	L	HA	S	0.777958	-0.777812	2.33373	0.190046	-0.190011	0.570104	0.0361177	0.314462	0.812495
Basidiomycota	MP	L	HA	Se	0.0753321	-0.607205	0.757869	0.0426869	-0.344073	0.429447	0.00182217	0.822778	0.973953
Basidiomycota	MP	L	Moisture	S	15.6583	-9.41622	40.7329	0.234972	-0.141302	0.611246	0.055212	0.211337	0.730128
Basidiomycota	MP	L	Moisture	Se	4.19939	-6.80243	15.2012	0.146174	-0.236781	0.529128	0.0213667	0.440849	0.854605
Basidiomycota	MP	L	N	S	-22.2084	-61.6463	17.2295	-0.21299	-0.59122	0.16524	0.0453647	0.258455	0.779432
Basidiomycota	MP	L	N	Se	7.20605	-9.9703	24.3824	0.160306	-0.2218	0.542412	0.0256981	0.397432	0.839811
Basidiomycota	MP	L	P	S	-0.285277	-3.04496	2.4744	-0.0399851	-0.426788	0.346818	0.00159881	0.833835	0.975065
Basidiomycota	MP	L	P	Se	-0.293896	-1.47913	0.891336	-0.095551	-0.480892	0.28979	0.00913	0.615479	0.930788
Basidiomycota	MP	L	pH	S	-23.5531	-73.3507	26.2446	-0.180101	-0.560883	0.200682	0.0324363	0.340917	0.827028
Basidiomycota	MP	L	pH	Se	2.17473	-19.6342	23.9837	0.0385731	-0.348251	0.425398	0.00148788	0.839627	0.975065
Basidiomycota	MP	Lw	Ash	S	-0.887337	-3.4664	1.69173	-0.134622	-0.525902	0.256659	0.018123	0.486272	0.875038
Basidiomycota	MP	Lw	Ash	Se	-0.646819	-1.83382	0.540187	-0.210359	-0.596398	0.17568	0.0442509	0.273385	0.783742
Basidiomycota	MP	Lw	Cu	S	-0.00713641	-0.0285776	0.0143048	-0.130308	-0.521816	0.2612	0.0169802	0.500473	0.879493
Basidiomycota	MP	Lw	Cu	Se	-0.00821684	-0.0177691	0.0013354	-0.321624	-0.695518	0.0522703	0.103442	0.0888765	0.597717
Basidiomycota	MP	Lw	HA	S	0.57608	-0.714998	1.86716	0.173521	-0.215364	0.562405	0.0301094	0.368019	0.836036
Basidiomycota	MP	Lw	HA	Se	0.064603	-0.546424	0.67563	0.0417132	-0.352818	0.436244	0.00173999	0.829888	0.973953
Basidiomycota	MP	Lw	Moisture	S	-24.3388	-44.6953	-3.98232	-0.426934	-0.784012	-0.0698549	0.182272	0.0208999	0.338895
Basidiomycota	MP	Lw	Moisture	Se	-12.9637	-22.1329	-3.79447	-0.487463	-0.832246	-0.142681	0.23762	0.0073145	0.196091
Basidiomycota	MP	Lw	N	S	-26.5949	-58.1611	4.97138	-0.315675	-0.690359	0.0590091	0.0996506	0.0952861	0.597717
Basidiomycota	MP	Lw	N	Se	-18.0325	-31.8215	-4.24341	-0.458828	-0.809684	-0.107971	0.210523	0.0122964	0.267128
Basidiomycota	MP	Lw	P	S	-2.24131	-3.66786	-0.814765	-0.527189	-0.862733	-0.191644	0.277928	0.00329739	0.143266
Basidiomycota	MP	Lw	P	Se	-0.613903	-1.35859	0.130781	-0.309539	-0.685021	0.0659419	0.0958146	0.102256	0.597717
Basidiomycota	MP	Lw	pH	S	-32.7898	-80.5012	14.9217	-0.261906	-0.642997	0.119186	0.0685946	0.16992	0.690641
Basidiomycota	MP	Lw	pH	Se	-13.1924	-35.6585	9.27375	-0.225883	-0.610552	0.158787	0.0510229	0.238712	0.758681
Basidiomycota	MP	W	Ash	S	-7.34792	-16.3014	1.6056	-0.302781	-0.671722	0.0661608	0.0916762	0.103872	0.597717
Basidiomycota	MP	W	Ash	Se	-1.30987	-3.53849	0.918757	-0.221854	-0.59932	0.155611	0.0492193	0.238691	0.758681
Basidiomycota	MP	W	Circumference	S	-0.184499	-0.580249	0.211251	-0.177603	-0.558562	0.203355	0.031543	0.347765	0.836036
Basidiomycota	MP	W	Circumference	Se	-0.0492645	-0.145225	0.0466958	-0.194925	-0.574612	0.184762	0.0379959	0.301966	0.801004
Basidiomycota	MP	W	Cu	S	0.043139	-0.137757	0.224035	0.0919255	-0.293548	0.477399	0.0084503	0.629005	0.930788
Basidiomycota	MP	W	Cu	Se	0.0272667	-0.0156514	0.0701849	0.238824	-0.137087	0.614734	0.0570367	0.203731	0.727197
Basidiomycota	MP	W	HA	S	0.576038	0.164337	0.98774	0.476261	0.135871	0.816651	0.226825	0.0078024	0.204813
Basidiomycota	MP	W	HA	Se	0.168221	0.0747597	0.261683	0.571679	0.254061	0.889296	0.326816	0.000966285	0.100117
Basidiomycota	MP	W	Moisture	S	-1.73933	-8.60777	5.12911	-0.097563	-0.482829	0.287703	0.00951853	0.608025	0.930587
Basidiomycota	MP	W	Moisture	Se	0.203159	-1.47402	1.88034	0.04684	-0.339848	0.433528	0.00219398	0.805847	0.967017
Basidiomycota	MP	W	N	S	62.86	-18.0545	143.775	0.287994	-0.0827171	0.658706	0.0829407	0.122761	0.630487
Basidiomycota	MP	W	N	Se	9.17461	-11.0728	29.422	0.172772	-0.208519	0.554064	0.0298503	0.361245	0.836036
Basidiomycota	MP	W	P	S	-0.146982	-1.12785	0.833891	-0.0579106	-0.444374	0.328552	0.00335364	0.761153	0.957058
Basidiomycota	MP	W	P	Se	-0.106286	-0.341755	0.129183	-0.172127	-0.553461	0.209208	0.0296275	0.36307	0.836036
Basidiomycota	MP	W	pH	S	-18.7663	-40.0664	2.53376	-0.322805	-0.689193	0.043584	0.104203	0.0818822	0.584499
Basidiomycota	MP	W	pH	Se	-6.40653	-11.2878	-1.52524	-0.452962	-0.798084	-0.107839	0.205174	0.011951	0.266776
Basidiomycota	MP	W	Residence time	S	0.268388	-0.29406	0.830836	0.181649	-0.199023	0.562321	0.0329963	0.336713	0.827015
Basidiomycota	MP	W	Residence time	Se	0.0246629	-0.114162	0.163487	0.0686104	-0.31759	0.454811	0.00470739	0.718659	0.953124
Basidiomycota	MP	W	Rp	S	-1.40821	-4.88142	2.065	-0.155056	-0.537487	0.227375	0.0240424	0.413268	0.843469
Basidiomycota	MP	W	Rp	Se	-0.712658	-1.52229	0.0969687	-0.322538	-0.688962	0.0438864	0.10403	0.08215	0.584499
Basidiomycota	UP	L	Ash	S	-0.262603	-1.17066	0.645449	-0.111256	-0.495965	0.273454	0.0123778	0.558345	0.901007
Basidiomycota	UP	L	Ash	Se	0.0146771	-0.475005	0.504359	0.011602	-0.375484	0.398689	0.000134608	0.95148	0.994469
Basidiomycota	UP	L	Cu	S	0.650549	-0.557182	1.85828	0.204129	-0.174832	0.583091	0.0416687	0.279254	0.784482
Basidiomycota	UP	L	Cu	Se	-0.107422	-0.767325	0.55248	-0.0628914	-0.449238	0.323455	0.00395533	0.741279	0.953371
Basidiomycota	UP	L	HA	S	0.333186	-0.474679	1.14105	0.157659	-0.224612	0.53993	0.0248564	0.405373	0.840081
Basidiomycota	UP	L	HA	Se	-0.227871	-0.657369	0.201627	-0.201184	-0.580382	0.178013	0.0404751	0.286398	0.784482
Basidiomycota	UP	L	Moisture	S	1.92497	-19.8364	23.6864	0.0342232	-0.352663	0.421109	0.00117122	0.857517	0.981302
Basidiomycota	UP	L	Moisture	Se	-1.76344	-13.4134	9.88654	-0.0584963	-0.444946	0.327953	0.00342182	0.758808	0.957058
Basidiomycota	UP	L	N	S	-6.50663	-37.4252	24.412	-0.0811964	-0.467031	0.304638	0.00659286	0.669715	0.938423
Basidiomycota	UP	L	N	Se	6.01327	-10.4488	22.4754	0.140011	-0.243288	0.523311	0.0196032	0.460554	0.8629
Basidiomycota	UP	L	P	S	-0.693997	-1.51879	0.130797	-0.309708	-0.677787	0.0583706	0.0959192	0.0958132	0.597717
Basidiomycota	UP	L	P	Se	-0.0977802	-0.561148	0.365588	-0.0814175	-0.467245	0.30441	0.00662881	0.668866	0.938423
Basidiomycota	UP	L	pH	S	-28.0333	-42.1192	-13.9474	-0.610302	-0.91696	-0.303643	0.372468	0.000342006	0.0538659
Basidiomycota	UP	L	pH	Se	-2.38343	-11.8687	7.10184	-0.0968154	-0.482109	0.288479	0.00937322	0.61079	0.930587
Basidiomycota	UP	Lw	Ash	S	-0.098687	-1.59066	1.39328	-0.0261103	-0.420851	0.36863	0.000681747	0.89305	0.988736
Basidiomycota	UP	Lw	Ash	Se	0.224539	-0.443827	0.892905	0.131507	-0.259939	0.522953	0.0172941	0.496506	0.875823
Basidiomycota	UP	Lw	Cu	S	-1.50706	-3.0528	0.0386673	-0.359289	-0.727797	0.00921841	0.129089	0.055595	0.51729
Basidiomycota	UP	Lw	Cu	Se	-0.473816	-1.19829	0.250657	-0.25005	-0.632381	0.132281	0.0625251	0.190796	0.716146
Basidiomycota	UP	Lw	HA	S	0.904085	-0.511145	2.31932	0.244594	-0.138287	0.627475	0.0598262	0.200979	0.725596
Basidiomycota	UP	Lw	HA	Se	0.103051	-0.555045	0.761147	0.0617155	-0.332407	0.455838	0.0038088	0.750461	0.957058
Basidiomycota	UP	Lw	Moisture	S	16.4219	-4.83501	37.6787	0.291783	-0.0859085	0.669475	0.0851375	0.124581	0.630487
Basidiomycota	UP	Lw	Moisture	Se	7.59484	-1.98636	17.176	0.298718	-0.078127	0.675564	0.0892327	0.115471	0.610743
Basidiomycota	UP	Lw	N	S	-11.895	-61.1351	37.345	-0.0949599	-0.488051	0.298131	0.00901739	0.62414	0.930788
Basidiomycota	UP	Lw	N	Se	-0.44367	-22.788	21.9006	-0.00784043	-0.402703	0.387022	6.14724e-05	0.967802	0.995433
Basidiomycota	UP	Lw	P	S	-0.19675	-1.31496	0.921464	-0.0693112	-0.463237	0.324614	0.00480405	0.720894	0.953124
Basidiomycota	UP	Lw	P	Se	-0.0885908	-0.593748	0.416567	-0.0690848	-0.463016	0.324847	0.00477271	0.72177	0.953124
Basidiomycota	UP	Lw	pH	S	-25.4044	-53.8768	3.06794	-0.332305	-0.70474	0.0401305	0.110426	0.0781978	0.576769
Basidiomycota	UP	Lw	pH	Se	-5.95991	-19.3926	7.47276	-0.172572	-0.561523	0.216378	0.0297813	0.370683	0.836036
Basidiomycota	UP	W	Ash	S	-5.028	-11.0905	1.03446	-0.305689	-0.674271	0.0628927	0.093446	0.100429	0.597717
Basidiomycota	UP	W	Ash	Se	-1.1788	-2.60969	0.252079	-0.303838	-0.672649	0.0649736	0.0923174	0.10261	0.597717
Basidiomycota	UP	W	Circumference	S	0.288428	-0.02857	0.605425	0.332218	-0.0329076	0.697344	0.110369	0.0728692	0.566176
Basidiomycota	UP	W	Circumference	Se	0.0610006	-0.0146757	0.136677	0.297876	-0.0716639	0.667415	0.0887299	0.109878	0.607223
Basidiomycota	UP	W	Cu	S	-1.09429	-3.05782	0.869239	-0.210889	-0.589295	0.167518	0.0444741	0.263293	0.783358
Basidiomycota	UP	W	Cu	Se	-0.0772829	-0.550144	0.395578	-0.0631422	-0.449482	0.323198	0.00398693	0.740282	0.953371
Basidiomycota	UP	W	HA	S	0.439666	-0.0526494	0.931982	0.326739	-0.0391265	0.692605	0.106759	0.0780164	0.576769
Basidiomycota	UP	W	HA	Se	0.0535249	-0.067585	0.174635	0.168635	-0.212933	0.550204	0.0284379	0.373031	0.837823
Basidiomycota	UP	W	Moisture	S	0.245757	-6.31159	6.8031	0.0145067	-0.372565	0.401579	0.000210444	0.939352	0.988736
Basidiomycota	UP	W	Moisture	Se	0.293493	-1.24922	1.8362	0.0734475	-0.31262	0.459514	0.00539453	0.699707	0.948191
Basidiomycota	UP	W	N	S	-44.6724	-96.9384	7.59353	-0.314123	-0.68164	0.0533954	0.098673	0.0909309	0.597717
Basidiomycota	UP	W	N	Se	-6.21053	-18.9717	6.5506	-0.185141	-0.565561	0.195279	0.0342772	0.327346	0.819605
Basidiomycota	UP	W	P	S	-0.349078	-1.76091	1.06276	-0.0952788	-0.48063	0.290073	0.00907804	0.61649	0.930788
Basidiomycota	UP	W	P	Se	-0.0884385	-0.421223	0.244346	-0.102336	-0.487416	0.282744	0.0104727	0.590496	0.927712
Basidiomycota	UP	W	pH	S	-11.4184	-27.6598	4.82292	-0.262606	-0.636132	0.11092	0.0689621	0.16092	0.687055
Basidiomycota	UP	W	pH	Se	-3.44988	-7.18882	0.289074	-0.33637	-0.700926	0.0281853	0.113145	0.0691463	0.544527
Basidiomycota	UP	W	Residence time	S	-0.0437346	-0.6453	0.557831	-0.0281325	-0.415092	0.358827	0.000791436	0.882683	0.985027
Basidiomycota	UP	W	Residence time	Se	-0.0355788	-0.176861	0.105703	-0.0970261	-0.482312	0.28826	0.00941407	0.61001	0.930587
Basidiomycota	UP	W	Rp	S	2.09188	-1.52497	5.70873	0.218486	-0.159274	0.596246	0.0477359	0.246079	0.765333
Basidiomycota	UP	W	Rp	Se	0.817068	0.00203968	1.6321	0.361792	0.000903155	0.722681	0.130894	0.0494673	0.510892
EcM	HP	L	Ash	S	-0.216111	-0.652667	0.220446	-0.191846	-0.579386	0.195695	0.0368048	0.318776	0.812495
EcM	HP	L	Ash	Se	-0.18249	-0.341471	-0.0235089	-0.412837	-0.772491	-0.0531829	0.170434	0.0260313	0.364438
EcM	HP	L	Cu	S	0.000244138	-0.00387426	0.00436254	0.0234017	-0.371365	0.418169	0.000547642	0.904091	0.988736
EcM	HP	L	Cu	Se	-0.00232455	-0.0036552	-0.000993907	-0.567826	-0.892867	-0.242785	0.322426	0.00131389	0.110367
EcM	HP	L	HA	S	-0.136889	-0.649322	0.375544	-0.104903	-0.497599	0.287793	0.0110046	0.588116	0.925387
EcM	HP	L	HA	Se	-0.273647	-0.444549	-0.102744	-0.534409	-0.868168	-0.20065	0.285593	0.00282328	0.127047
EcM	HP	L	Moisture	S	3.96842	-3.65232	11.5892	0.201413	-0.18537	0.588195	0.0405672	0.294769	0.794467
EcM	HP	L	Moisture	Se	-1.98072	-4.93183	0.970388	-0.256187	-0.637884	0.12551	0.0656317	0.179779	0.699033
EcM	HP	L	N	S	-1.1778	-14.9509	12.5953	-0.0337483	-0.428398	0.360902	0.00113895	0.862026	0.981302
EcM	HP	L	N	Se	2.27833	-3.05404	7.61069	0.166365	-0.223007	0.555737	0.0276772	0.388398	0.838858
EcM	HP	L	P	S	0.0811556	-0.0811781	0.243489	0.193672	-0.193726	0.581071	0.037509	0.314101	0.812495
EcM	HP	L	P	Se	-0.0271326	-0.0911727	0.0369075	-0.165008	-0.55447	0.224454	0.0272276	0.392334	0.839431
EcM	HP	L	pH	S	4.44777	-11.2491	20.1446	0.111196	-0.28123	0.503622	0.0123645	0.565796	0.902409
EcM	HP	L	pH	Se	6.6198	1.00002	12.2396	0.42175	0.0637117	0.779788	0.177873	0.0226805	0.343084
EcM	HP	Lw	Ash	S	-0.302923	-0.890547	0.2847	-0.1957	-0.575327	0.183927	0.0382985	0.30001	0.800485
EcM	HP	Lw	Ash	Se	-0.343393	-0.55327	-0.133517	-0.535081	-0.862114	-0.208049	0.286312	0.00231381	0.126757
EcM	HP	Lw	Cu	S	-0.00312492	-0.00661779	0.000367958	-0.327261	-0.693057	0.0385349	0.1071	0.0775145	0.576769
EcM	HP	Lw	Cu	Se	-0.00201073	-0.00333088	-0.000690572	-0.5079	-0.841365	-0.174435	0.257963	0.00416639	0.164052
EcM	HP	Lw	HA	S	-0.448655	-0.955291	0.0579813	-0.324284	-0.690477	0.0419085	0.10516	0.0804115	0.58229
EcM	HP	Lw	HA	Se	-0.24244	-0.443683	-0.0411965	-0.422656	-0.773492	-0.0718197	0.178638	0.0199728	0.338895
EcM	HP	Lw	Moisture	S	0.677119	-6.14175	7.49598	0.0384123	-0.348415	0.425239	0.0014755	0.840287	0.975065
EcM	HP	Lw	Moisture	Se	-1.03912	-3.83957	1.76134	-0.14218	-0.52536	0.241	0.0202152	0.453567	0.857134
EcM	HP	Lw	N	S	0.616105	-13.5958	14.8281	0.0167794	-0.370279	0.403837	0.000281549	0.929872	0.988736
EcM	HP	Lw	N	Se	1.16716	-4.70861	7.04294	0.0766697	-0.309303	0.462643	0.00587825	0.687178	0.946733
EcM	HP	Lw	P	S	-0.0954134	-0.231738	0.0409117	-0.26151	-0.635151	0.112131	0.0683875	0.162739	0.687055
EcM	HP	Lw	P	Se	-0.0710083	-0.122714	-0.0193027	-0.469416	-0.811228	-0.127605	0.220352	0.0088701	0.223527
EcM	HP	Lw	pH	S	7.82914	-9.40864	25.0669	0.173165	-0.2081	0.554429	0.029986	0.360139	0.836036
EcM	HP	Lw	pH	Se	7.85077	1.26144	14.4401	0.41882	0.0672946	0.770345	0.17541	0.0212482	0.338895
EcM	HP	W	Ash	S	-0.338391	-2.76126	2.08448	-0.0539873	-0.440535	0.332561	0.00291463	0.776914	0.957058
EcM	HP	W	Ash	Se	0.519678	-0.285631	1.32499	0.242362	-0.133209	0.617933	0.0587392	0.196911	0.717688
EcM	HP	W	Circumference	S	-0.0434668	-0.106285	0.0193513	-0.25874	-0.63267	0.11519	0.0669463	0.167402	0.687055
EcM	HP	W	Circumference	Se	-0.00635764	-0.0284683	0.015753	-0.110626	-0.495363	0.27411	0.0122382	0.560587	0.901671
EcM	HP	W	Cu	S	0.00197094	-0.00948051	0.0134224	0.0664797	-0.319776	0.452736	0.00441955	0.72706	0.953124
EcM	HP	W	Cu	Se	0.000536519	-0.00338412	0.00445716	0.0529001	-0.33367	0.439471	0.00279842	0.781298	0.957058
EcM	HP	W	HA	S	0.0565679	-0.104859	0.217995	0.134423	-0.249177	0.518022	0.0180694	0.47882	0.875038
EcM	HP	W	HA	Se	0.0260314	-0.0287786	0.0808413	0.180824	-0.199907	0.561555	0.0326974	0.338949	0.827028
EcM	HP	W	Moisture	S	0.844201	-1.28322	2.97162	0.151833	-0.230792	0.534457	0.0230532	0.423163	0.851734
EcM	HP	W	Moisture	Se	-0.264589	-0.99374	0.464561	-0.139107	-0.522456	0.244242	0.0193508	0.463484	0.863848
EcM	HP	W	N	S	1.8586	-7.77353	11.4907	0.0744892	-0.311548	0.460526	0.00554864	0.695648	0.948191
EcM	HP	W	N	Se	0.693714	-2.59961	3.98704	0.0812725	-0.304559	0.467104	0.00660522	0.669423	0.938423
EcM	HP	W	P	S	-0.0291795	-0.150975	0.0926163	-0.092347	-0.477805	0.293111	0.00852796	0.627427	0.930788
EcM	HP	W	P	Se	0.00419859	-0.037614	0.0460112	0.0388423	-0.347978	0.425663	0.00150873	0.838522	0.975065
EcM	HP	W	pH	S	1.57373	-4.43682	7.58429	0.10084	-0.284299	0.48598	0.0101688	0.595966	0.930587
EcM	HP	W	pH	Se	0.965362	-1.06727	2.99799	0.180822	-0.19991	0.561553	0.0326965	0.338956	0.827028
EcM	HP	W	Residence time	S	0.103618	-0.0520036	0.259239	0.249594	-0.125266	0.624455	0.0622973	0.183465	0.702732
EcM	HP	W	Residence time	Se	0.0165329	-0.0380701	0.0711359	0.116415	-0.268066	0.500895	0.0135524	0.540125	0.894691
EcM	HP	W	Rp	S	-0.186957	-1.02455	0.650633	-0.0860861	-0.471762	0.299589	0.00741081	0.651039	0.931473
EcM	HP	W	Rp	Se	-0.0646919	-0.3512	0.221816	-0.0870758	-0.472718	0.298566	0.00758219	0.647284	0.931473
EcM	MP	L	Ash	S	0.853384	0.132065	1.5747	0.416396	0.0644392	0.768352	0.173385	0.0220881	0.343084
EcM	MP	L	Ash	Se	0.152674	-0.0579917	0.363341	0.27012	-0.102602	0.642842	0.0729649	0.148841	0.668517
EcM	MP	L	Cu	S	0.0111283	-0.00227395	0.0245305	0.306012	-0.0625304	0.674553	0.0936431	0.100053	0.597717
EcM	MP	L	Cu	Se	0.00232515	-0.00145144	0.00610174	0.231841	-0.144724	0.608406	0.0537504	0.217662	0.735499
EcM	MP	L	HA	S	0.208167	-0.450975	0.867309	0.121353	-0.262899	0.505604	0.0147264	0.522953	0.883131
EcM	MP	L	HA	Se	0.0708189	-0.110252	0.25189	0.149698	-0.233053	0.532448	0.0224094	0.429789	0.854605
EcM	MP	L	Moisture	S	6.35033	-4.17663	16.8773	0.227405	-0.149565	0.604376	0.0517132	0.226841	0.744321
EcM	MP	L	Moisture	Se	1.44085	-1.48779	4.3695	0.187091	-0.193186	0.567368	0.0350032	0.322186	0.813536
EcM	MP	L	N	S	6.37733	-10.3562	23.1108	0.145953	-0.237014	0.52892	0.0213024	0.441546	0.854605
EcM	MP	L	N	Se	3.17605	-1.3238	7.67591	0.263568	-0.109857	0.636992	0.0694679	0.159337	0.687055
EcM	MP	L	P	S	-0.161752	-1.31743	0.993926	-0.054102	-0.440648	0.332444	0.00292703	0.776452	0.957058
EcM	MP	L	P	Se	-0.201597	-0.511096	0.107902	-0.244499	-0.619862	0.130865	0.0597797	0.192869	0.716146
EcM	MP	L	pH	S	-5.47569	-26.5842	15.6328	-0.0999171	-0.485092	0.285258	0.00998343	0.599352	0.930587
EcM	MP	L	pH	Se	-0.670042	-6.51498	5.17489	-0.0443336	-0.431066	0.342398	0.00196547	0.816056	0.972781
EcM	MP	Lw	Ash	S	0.481479	-0.662171	1.62513	0.163992	-0.225537	0.553521	0.0268935	0.395294	0.839811
EcM	MP	Lw	Ash	Se	0.0202769	-0.489187	0.529741	0.0157143	-0.379112	0.41054	0.000246939	0.935516	0.988736
EcM	MP	Lw	Cu	S	0.00579647	-0.00356033	0.0151533	0.237616	-0.145949	0.621181	0.0564614	0.214537	0.730128
EcM	MP	Lw	Cu	Se	-0.000602291	-0.00482913	0.00362455	-0.0561777	-0.450429	0.338074	0.00315593	0.772239	0.957058
EcM	MP	Lw	HA	S	0.223246	-0.354005	0.800497	0.150964	-0.239386	0.541313	0.02279	0.434391	0.854605
EcM	MP	Lw	HA	Se	0.0590051	-0.196575	0.314586	0.0907871	-0.302457	0.484031	0.0082423	0.639522	0.931473
EcM	MP	Lw	Moisture	S	-0.799859	-10.822	9.22233	-0.0314989	-0.426178	0.36318	0.000992179	0.871144	0.981302
EcM	MP	Lw	Moisture	Se	-0.688955	-5.08744	3.70953	-0.0617331	-0.455855	0.332389	0.00381098	0.750391	0.957058
EcM	MP	Lw	N	S	-13.5202	-27.3433	0.302856	-0.360286	-0.728641	0.00807048	0.129806	0.0548715	0.51729
EcM	MP	Lw	N	Se	-6.49988	-12.4853	-0.514422	-0.394107	-0.757022	-0.0311909	0.15532	0.0343919	0.414805
EcM	MP	Lw	P	S	-0.500239	-1.22146	0.220982	-0.264157	-0.645006	0.116692	0.069779	0.166145	0.687055
EcM	MP	Lw	P	Se	-0.0387171	-0.367008	0.289574	-0.0465192	-0.440967	0.347928	0.00216404	0.810622	0.969375
EcM	MP	Lw	pH	S	-6.87056	-28.7236	14.9824	-0.123202	-0.515069	0.268664	0.0151788	0.524311	0.883131
EcM	MP	Lw	pH	Se	-4.28935	-13.818	5.23931	-0.175011	-0.563791	0.21377	0.0306287	0.363857	0.836036
EcM	MP	W	Ash	S	-0.237006	-2.94861	2.4746	-0.0338159	-0.420707	0.353075	0.00114352	0.859196	0.981302
EcM	MP	W	Ash	Se	-0.331027	-1.3097	0.647641	-0.12983	-0.513666	0.254006	0.0168558	0.494106	0.875038
EcM	MP	W	Circumference	S	-0.0415848	-0.156604	0.0734341	-0.138609	-0.521984	0.244767	0.0192123	0.465104	0.863848
EcM	MP	W	Circumference	Se	-0.00823046	-0.0503608	0.0338999	-0.0754098	-0.46142	0.310601	0.00568663	0.692068	0.946779
EcM	MP	W	Cu	S	0.0482329	-0.000797515	0.0972633	0.355884	-0.00588442	0.717652	0.126653	0.0535874	0.51729
EcM	MP	W	Cu	Se	0.00961443	-0.00910558	0.0283344	0.195001	-0.18468	0.574682	0.0380254	0.301774	0.801004
EcM	MP	W	HA	S	0.0387638	-0.0956223	0.17315	0.110973	-0.273748	0.495695	0.0123151	0.559351	0.901256
EcM	MP	W	HA	Se	-0.0212661	-0.0697647	0.0272324	-0.167351	-0.549004	0.214302	0.0280064	0.376735	0.838858
EcM	MP	W	Moisture	S	-1.67847	-3.56272	0.205777	-0.325998	-0.691963	0.0399666	0.106275	0.0787336	0.576769
EcM	MP	W	Moisture	Se	-1.07678	-1.67007	-0.483483	-0.574876	-0.891627	-0.258125	0.330483	0.000890966	0.100117
EcM	MP	W	N	S	30.3735	8.99082	51.7562	0.48184	0.142629	0.821051	0.23217	0.00701459	0.192958
EcM	MP	W	N	Se	7.3561	-1.05209	15.7643	0.320777	-0.0458783	0.687433	0.102898	0.0839308	0.585436
EcM	MP	W	P	S	-0.0462342	-0.329424	0.236956	-0.063075	-0.449417	0.323267	0.00397846	0.740549	0.953371
EcM	MP	W	P	Se	0.0399573	-0.0621047	0.142019	0.149844	-0.232898	0.532586	0.0224531	0.429335	0.854605
EcM	MP	W	pH	S	0.891518	-5.59878	7.38182	0.0530994	-0.333467	0.439666	0.00281954	0.780494	0.957058
EcM	MP	W	pH	Se	0.588811	-1.76462	2.94225	0.0964014	-0.288908	0.481711	0.00929322	0.612324	0.930788
EcM	MP	W	Residence time	S	0.125976	-0.0318463	0.283798	0.295226	-0.0746322	0.665084	0.0871583	0.113229	0.610743
EcM	MP	W	Residence time	Se	0.0553587	-0.000782931	0.1115	0.356617	-0.00504358	0.718277	0.127175	0.0530623	0.51729
EcM	MP	W	Rp	S	0.134862	-0.879148	1.14887	0.0514174	-0.335183	0.438018	0.00264375	0.787286	0.957415
EcM	MP	W	Rp	Se	0.390659	0.0536598	0.727659	0.409417	0.0562364	0.762598	0.167623	0.0246595	0.356708
EcM	UP	L	Ash	S	0.106593	-0.297927	0.511114	0.10148	-0.283635	0.486594	0.0102981	0.593625	0.930309
EcM	UP	L	Ash	Se	0.112373	-0.0757977	0.300544	0.225238	-0.151927	0.602403	0.0507323	0.231419	0.753457
EcM	UP	L	Cu	S	0.0514746	-0.49718	0.600129	0.0362949	-0.350563	0.423152	0.00131732	0.848987	0.97781
EcM	UP	L	Cu	Se	-0.0141449	-0.274856	0.246566	-0.0209982	-0.408025	0.366029	0.000440924	0.912301	0.988736
EcM	UP	L	HA	S	0.00935751	-0.354688	0.373404	0.00994993	-0.377143	0.397043	9.9001e-05	0.958383	0.995433
EcM	UP	L	HA	Se	-0.0213856	-0.194108	0.151337	-0.0478752	-0.434544	0.338794	0.00229203	0.80164	0.964725
EcM	UP	L	Moisture	S	-7.9227	-17.1143	1.26891	-0.316516	-0.683726	0.0506935	0.100183	0.0883634	0.597717
EcM	UP	L	Moisture	Se	-2.98828	-7.44292	1.46637	-0.251347	-0.626032	0.123338	0.0631753	0.180306	0.699033
EcM	UP	L	N	S	-9.79896	-23.0724	3.47444	-0.274781	-0.646993	0.0974299	0.0755049	0.141684	0.651357
EcM	UP	L	N	Se	0.129497	-6.42722	6.68622	0.00764538	-0.379456	0.394747	5.84519e-05	0.968016	0.995433
EcM	UP	L	P	S	-0.214091	-0.591114	0.162932	-0.214694	-0.59278	0.163391	0.0460937	0.254574	0.779057
EcM	UP	L	P	Se	0.0318685	-0.151068	0.214805	0.0672844	-0.318951	0.45352	0.00452719	0.723884	0.953124
EcM	UP	L	pH	S	-3.20188	-11.0172	4.61342	-0.15664	-0.538974	0.225694	0.024536	0.408455	0.842476
EcM	UP	L	pH	Se	0.419388	-3.33556	4.17434	0.043196	-0.343555	0.429947	0.00186589	0.820699	0.973953
EcM	UP	Lw	Ash	S	0.221384	-0.18628	0.629048	0.209672	-0.176425	0.59577	0.0439624	0.27499	0.784482
EcM	UP	Lw	Ash	Se	0.00107721	-0.211727	0.213881	0.00199885	-0.392875	0.396873	3.99539e-06	0.991789	0.998561
EcM	UP	Lw	Cu	S	-0.220412	-0.674857	0.234034	-0.188101	-0.575927	0.199726	0.0353818	0.328493	0.819605
EcM	UP	Lw	Cu	Se	0.0881899	-0.145396	0.321776	0.147455	-0.243104	0.538013	0.0217429	0.445269	0.855465
EcM	UP	Lw	HA	S	-0.041578	-0.448985	0.365829	-0.0402664	-0.434821	0.354288	0.00162138	0.835708	0.975065
EcM	UP	Lw	HA	Se	-0.00187924	-0.20999	0.206231	-0.00356571	-0.398438	0.391307	1.27143e-05	0.985354	0.997982
EcM	UP	Lw	Moisture	S	-4.27839	-10.2525	1.69571	-0.272121	-0.652094	0.107853	0.0740497	0.153272	0.680011
EcM	UP	Lw	Moisture	Se	-2.08859	-5.14818	0.971004	-0.260266	-0.641533	0.121	0.0677385	0.172706	0.695239
EcM	UP	Lw	N	S	-1.40511	-15.2119	12.4017	-0.040154	-0.43471	0.354403	0.00161234	0.83616	0.975065
EcM	UP	Lw	N	Se	3.07309	-3.87448	10.0207	0.172059	-0.216927	0.561045	0.0296042	0.37213	0.837294
EcM	UP	Lw	P	S	0.080049	-0.231484	0.391582	0.100946	-0.291912	0.493804	0.01019	0.602345	0.930587
EcM	UP	Lw	P	Se	0.0813262	-0.075239	0.237891	0.200931	-0.185891	0.587752	0.0403731	0.295951	0.795093
EcM	UP	Lw	pH	S	0.412694	-8.01888	8.84427	0.019324	-0.375477	0.414125	0.000373418	0.920745	0.988736
EcM	UP	Lw	pH	Se	1.81615	-2.42802	6.06032	0.166612	-0.222744	0.555967	0.0277594	0.387684	0.838858
EcM	UP	W	Ash	S	-0.411439	-1.89883	1.07595	-0.106474	-0.491386	0.278438	0.0113367	0.575481	0.915538
EcM	UP	W	Ash	Se	-0.2392	-0.94467	0.46627	-0.13014	-0.51396	0.253681	0.0169364	0.493066	0.875038
EcM	UP	W	Circumference	S	0.0113906	-0.0674446	0.0902259	0.0558454	-0.330663	0.442354	0.00311871	0.769439	0.957058
EcM	UP	W	Circumference	Se	-0.00573757	-0.0432285	0.0317533	-0.0591397	-0.445575	0.327295	0.0034975	0.756235	0.957058
EcM	UP	W	Cu	S	-0.35695	-0.808182	0.094281	-0.292807	-0.662953	0.0773389	0.085736	0.116354	0.610857
EcM	UP	W	Cu	Se	-0.269748	-0.468447	-0.0710498	-0.465205	-0.807878	-0.122532	0.216416	0.00958639	0.232285
EcM	UP	W	HA	S	0.00996093	-0.112357	0.132279	0.0315087	-0.355412	0.418429	0.000992798	0.868717	0.981302
EcM	UP	W	HA	Se	-0.0214766	-0.0790895	0.0361363	-0.142826	-0.52597	0.240317	0.0203994	0.451496	0.855465
EcM	UP	W	Moisture	S	-0.205209	-1.74387	1.33345	-0.05156	-0.438158	0.335038	0.00265844	0.78671	0.957415
EcM	UP	W	Moisture	Se	-0.406657	-1.12239	0.309075	-0.214811	-0.592887	0.163265	0.0461438	0.25431	0.779057
EcM	UP	W	N	S	-0.981528	-13.9097	11.9467	-0.0293775	-0.416323	0.357568	0.000863038	0.877529	0.982832
EcM	UP	W	N	Se	-2.34475	-8.42938	3.73987	-0.147544	-0.53042	0.235332	0.0217692	0.436531	0.854605
EcM	UP	W	P	S	-0.00880659	-0.341994	0.324381	-0.0102314	-0.397324	0.376861	0.000104681	0.957206	0.995433
EcM	UP	W	P	Se	0.0850849	-0.0699441	0.240114	0.207821	-0.17084	0.586482	0.0431896	0.270461	0.783742
EcM	UP	W	pH	S	-0.95097	-4.88824	2.9863	-0.0930934	-0.478525	0.292338	0.00866638	0.624635	0.930788
EcM	UP	W	pH	Se	0.403221	-1.47123	2.27767	0.0829864	-0.302791	0.468764	0.00688674	0.662855	0.938423
EcM	UP	W	Residence time	S	0.0266	-0.114409	0.167609	0.072831	-0.313253	0.458916	0.00530436	0.702113	0.948191
EcM	UP	W	Residence time	Se	0.00994993	-0.0571894	0.0770893	0.0572752	-0.329202	0.443752	0.00328045	0.7637	0.957058
EcM	UP	W	Rp	S	0.566439	-0.27626	1.40914	0.251821	-0.122816	0.626458	0.0634138	0.179458	0.699033
EcM	UP	W	Rp	Se	0.400674	0.0166361	0.784713	0.374491	0.0155489	0.733434	0.140244	0.0414612	0.458255
Mortierellomycota	HP	L	Ash	S	-0.0604418	-0.202605	0.0817214	-0.165567	-0.554992	0.223858	0.0274125	0.390708	0.839431
[truncated: 436 more rows]

## Sheet: Tab_S9
Table S9.1							Table S9.2								Table S9.3
[truncated: 45 more rows]

[truncated: 2 more sheets: Tab_S10, Tab_S11]
