# Supplementary material for: Sheltering Role of Well-Decayed Conifer Logs for Forest Floor Fungi in Long-Term Polluted Boreal Forests
Source: Front Microbiol. 2021 Oct 6;12:729244. doi: 10.3389/fmicb.2021.729244 (PMC8527098; doi:10.3389/fmicb.2021.729244)
Supplement: Supplementary Appendix 1 — Sequences of the fungal ITS2 OTUs observed in the current study (FASTA format). [file Data_Sheet_1.ZIP]

Archive with 1 entries (1 files):
- OTUs.fasta
