# Supplementary material for: Sheltering Role of Well-Decayed Conifer Logs for Forest Floor Fungi in Long-Term Polluted Boreal Forests
Source: Front Microbiol. 2021 Oct 6;12:729244. doi: 10.3389/fmicb.2021.729244 (PMC8527098; doi:10.3389/fmicb.2021.729244)
Supplement: Supplementary Appendix 1 — Sequences of the fungal ITS2 OTUs observed in the current study (FASTA format). [file Data_Sheet_1.ZIP › OTUs.fasta]

>ba4eb00610434636238dc2cbdb486c5dac61622f
AATCGTCGCACATTGCGCCCCTTGGTATTCCAGGGGGCATGCCTGTTTGAGCGTCATTTCTACAACTGTGTGTAGGCAGATTCTCGTGTAAGATACGGAGTTGTGCTCCAGTTAAGCAACGTTATAGCTCTTTCCGAGACGCACGGCTAACAGTTCTACTTATACCGATAGCTCGGCCTCTGACACATCTTTCTGGTCTCAGTGGAGTAGAGCTGACGGCGAACAACATGCGGAGTGTGTGGTGTTGATGACCTCAAAATCAGGGTAGGATGTACCCGCTGAACTTAA
>171e09d8cebbeb127a818ef7d2bf3eb1a8787536
AACGCACCTTGCGCTCCTTGGTATTCCGAGGAGCATGCCTGTTTGAGTGTCATGAAATCATCAACCTTACTGTCTTTGTTGACGGTGTAGGCTTGGACTTGGGGACCTTGCCGGCCTTTCTGAGGTCGGCTTCCCTTGAATGTATTAGTCGAGCGCCCTCGCTCCGAGACGTGTGATAATTATCATTCACTGATCGACGAGGGCTGTGCTAGGCTTCTAACCGTCGCGTTAGTGACAATCTTGACAATCTGACCTCAAATCAGGTAGGACTACCCGCTGAACTTAA
>a1945b9fca4b06006da46f51dd763dfc513bf5a2
AACGCACCTTGCGCTCCCTGGTATTCCGGGGAGCATGCCTGTTTGAGTGTCGTGAAATCATCATGGTCATGATCTTTAATTAATCATGGCTTGGTTTTGGAGGTTATGTTGGCTTTTTATTAAGTTGACTCCTCTTAAATACATTAGCTCAGTGTTTAATGCTTAGAGCGGTTCACGGTGTGATAATTATCTACACTTCAACCAATTTAAGTTAGCTGGCTTCTAATCGATCCTTAGTGATCACTTTGTGTATTTGACCTCAAATCAGGTAGGACTACCCGCTGAACTTAA
>052fa4ee00f53d37b1854dbecc5da50cf95aa4f9
AATCGTCGCACATTGCGCCCCTTGGTATTCCAGGGGGCATGCCTGTTTGAGCGTCATTTCCGCTTAGCTCGATATCTGCAAGGCGAGAACAACGGAGTTGACTCTGAATGGCAATTCCAGACCTGCGCAGTTTCTGCTCTGGAACACGCACTAACTGATGCAGCTAAGTTAACATGAGCACACCAAGATGAACAATCCTCTTCACCATTCCTATCTGTATCGTCACTCCTGCGTATGGTCGAGAGAACCGTTGATGACCTCAAAATCAGGGTAGGATGTACCCGCTGAACTTAA
>065ae3a2298781024f161eeda844351111cbda2f
AACGCACCTTGCGCCCCTTGGTATTCCGAGGGGCATGCCTGTTTGAGTGTCATTAAATCCTCAACCCCTCCGATTCGTTTCGGTGGGGATTGGACTTGGAGCGTGCTGGCGAAGGTCGGCTCCTCTTTAAATGCATCAGCGGAGAAAATGCCTTTTGCGCCTCTGGCCGTTCAGCGTGATAATGATGTTGCGCTGCGGTCGAGCTTAAGGTCCGCTTCCAAAGGTCCTCTCGGACGATATATACATATGACTTTTGACCTCAAATCAGGTAGGACTACCCGCTGAACTTAA
>92d3e3e2b3b05ff6342ed5c8d4ac96b20da118ac
AATCGTCGCACATTGCGCCCCTTGGTATTCCAGGGGGCATGCCTGTTTGAGCGTCATTTCGCAGCGATGAAGGCAATTGAGCAGAGCTTACCAGAGGCCGATTGTTCTTGAGCCGTTACCTGCTGATGTGAAGCTACCGTTAGGTCGGTCATGATAACGCCAAGTCATACTTGCCAGAATCGGACTATACCACATCCGATTGTAACACAGGTTGTGTACAAGGTACAGCGTTGGCGTTAAGTTGATGACCTCAAAATCAGGGTAGGATGTACCCGCTGAACTTAA
>4b679fd3d7ba07fd26094a4be6db61d57a628c57
AACGCACCTTGCGCCCTTTGGTATTCCGAAGGGCACGCCTGTTTGAGTGTCGTGAAATTCTCAACCCTGCGCTTTTCTTGTGAAAGCGCGTGGGCTTGGACTTGGAGGCTTTGCTGGTCCTCGCGGATCGGCTCCTCTCAAATGCATTAGCGAGACCCTTGTGGTGCCGCCCCCGGTGTGATAATTGTCTACGCCGTGGGTACACCGCGATTGTGGGGGACCTGCTTCCAACCGTCGAAAGACAACTTCATCGAAACTTGACCTCAAATCAGGCGGGACTACCCGCTGAACTTAA
>e654e8f875129b70265e00ef795ffcecb1dcc1f8
AACGCACATTGCGCCCGCTGGTATTCCGGCGGGCATGCCTGTTCGAGCGTCATTATGACCAATCAAGCTCTGCTTGGCCTTGGGGCCCGCTGTACCGGCGGCCCTTAAAATCAGTGGCGGTGCCGTCGGGCTCTAAGCGTAGTAATACTTCTCGCTATAGGGTCCCGTCGTTCACCCGCCAGAACCCCCAACTTTCTTAGGTTGACCTCGGATCAGGTAGGGATACCCGCTGAACTTAA
>4e171b8c1e98ee8399049258bebc972b51336c24
AACGCACCTTGCGCTCCTTGGTATTCCGAGGAGCATGCCTGTTTGAGTGTCGTGAAATTATCAACTCCCTTTCTTTATTGAAGGGTGAGCTTGGACTTGGGGATTGCTGGTTTTCAATCGGCTTCCCTTGAATGCATTAGCTGGAATTTAATTCGCAGCATATATGCGGTGTGATAATGTCGTCACTGTGTAGCTCGGATTGTCTAGCTTCTAATCGTCCTTCACGGGACAATTTGATCAATTTGGCCTCAAATCAGGTAGGACTACCCGCTGAACTTAAG
>d1b379de71f5be349fafc78a485b56fcd8146ac6
AACGCACCTTGCGCTCCTTGGTATTCTGAGGAGCATGCCTGTTTGAGTGTCATGAAATGCTCAACTGCTTTAGCTTTTGTGGTTGAAGTAAAGTTGGATTTGGAGGAATAATTGCTGGCGTAACCTTTTAAGGTTGCTTGTTAGCTCCTCTTAAATGGATGAACTTTCCAGTAGTGTAAAAGTAACACCAATGTGATAATTATCTACGTTGGATGAACTTGTACAAGGAAAGATGAATCTGTCTTGGGACCCCCTTGACAAAACAAATGACAAATTTGACCTCAAATCAGGTAGGATTACCCGCTGAACTTAA
>f66edd4f8739d7795cad62b98a51ef053a7d853c
AACGCACATTGCGCCCCTTGGTATTCCGGGGGGCATGCCTGTTCGAGCGTCATTTCAACCCTCAAGCTCTGCTTGGTCTTGGGCGTCACCGGTCTCGGTGTGCTCTAAAATCAGTGGCGGCGCCGTCTGGCTCTAAGCGTAGTAATGCTCTCGCTATAGACGCCCGGCGGATGCTTGCCAGCAACCCCTAATTTATCAAAGTTGACCTCGGATCAGGTAGGGATACCCGCTGAACTTAA
>201bffc494b41d3c408fb90223d2a9d2e8ea5066
AACGCACCTTGCGCCCTTTGGTATTCCGAAGGGCATGCCTGTTTGAGTGTCATTAAATTATCAACCTTGCTCGCTTTTACCGGCTTGAGTTAGGCTTGGATGTGAGGGCTTTGCTGGCTTCCTTCAGTGGATGGTCTGCTCCCTTTAAATGCATTAGTGGGATCTCTTGTGGACCGTCACTTGGTTGTGATAATTATCTACGCCATTTGACTTTGAAGCAAACTTATGGGAACCTGCTTATAACCGTCCTTTCGAGGACAATCTTTGACATTTTGACCTCAAATCAGGTAGGACTACCCGCTGAACTTAA
>9c8aadd80045d935088694ee4f8b9236d4b185c8
TGAACGCACCTTGCGCCCCTTGGTATTCCGAGGGGCACACCTGTTTGAGTGTCGTGAATTTCTCAACTCCGCCTCCTTTGCGGGAGAGCGGGGCTTGGAGTTGGAGGTTTTGCGGGCGCAAGTCCGCTCCTCTCAAATGCATTAGTGAAGCCCAGGTGGCCTCGGCGTGATAATTGTCTACGTCCAAGGTTGTCTATTGCGGTTTTCGCTTCTAACCGTCCCTCGGGACAATTCATCGAAACTTGACCTCAGATCAGGTGGGACTACCCGCTGAACTTAA
>bbd6372d3329b53db1a8f62719d8ff1612c9b0c7
AACGCACATTGCGCCCCTTGGTATTCCGAGGGGCATGCCTGTTCGAGCGTCATTATAACCACTCAAGCTCAGCTTGGTATTGGGGCTCGCTATACTAGCGGCTTCTAAAATCAGTGGCGGTGCCACCTGGCTCTAAGCGTAGTAATCTTTCTCGCTACAGGGTCCTGGTGGATGCTAGCCAGAAATCCAACTTCTCACGGTTGACCTCGGATCAGGTAGGGATACCCGCTGAACTTAA
>ffdd7ace01d0f66bdb500259a5eb8a2e09df7f7b
AACGCACCTTGCGCTCCTTGGTATTCCGAGGAGCATGCCTGTTTGAGTGTCATTAAATTCTCAACCTTTCCGTTTTGTAATGAAATGTTGAAAGTGCTTGGATCGTGGAGGCGTTGCTGGCTTAAAGTCGGCTCCTCTGAAATGCATTAGCGGAGACCTGTAGACTTCTCCCTCGGTGTGATAATTATCTACGCCTTGGTTGTCTACATTATGCTTTGCTTTCAAACTGTCTCGTGAGAGACAATATATATATCAAATCTTGACCTCAAATCAGGTAGGACTACCCGCTGAACTTAA
>24c6bbeeb006087c36071245d83527dac5c95b55
AACGCACCTTGCGCTCCTTGGTATTCCGAGGAGCATGCCTGTTTGAGTGTCATGGAATTCTCAACTCTATTTGCTTTTGTGAATAGAGCTTGGACTTGGAGGTTTATTGCCGGTACCTGTGATCGGCTCCTCTTGAATGCATTAGCTCGAACCTTTTGTGGATCAGCTTATCGGTGTGATAAAATGTCTACGCCGTTACTGTGAAGCATATTATTCGGCTTCCAATCGTCCTTCACGGGACAATAACTTTGACCTTTGACCTCAAATCAGGTAGGATTACCCGCTGAACTTAA
>6e3b62419634f6a289e7ec51d132c9ecfb65c509
AACGCACATTGCGCCCCGTGGTATTCCGCGGGGCATGCCTGTTCGAGCGTCAGTACAACACTCAAGCTCTGCTTGGTATTGGGCCCTGCCGGCAACGGCTGGCCTTAAAATCAGTGGCGGCGCCATCTGGCTCTAAGCGTAGTAATAATCCTCGCTATAGGGTCCCGGTGGATGCTTGCCAGCAACCCCCAACTTTCTAAGTTTGACCTCGGATCAGGTAGGGATACCCGCTGAACTTAA
>a5b66f5b08a528b02324b6db4355f0f34769b861
AACGCACCTTGCGCTCCTTGGTATTCCGAGGAGCATGCCTGTTTGAGTGTCTCGAAATCATCAGTCCCCCCGGGGTGCGTGCACCCTCGCGGGCCGGATTGGACTTGGGGGCCTGCTGCCGAGAGGCGGCTCCCCTTAAATGCATCGGCGGCGGCCAGTCGACCCTTGGCGTTGTATCACCCTCGCCTCAGAGGCGACCAGTGCCCCGCCCCGACCTGCCCGTTTGGAGTGGCGGTCAAACTGCCATTTTGAAATTCTGACCTCAAATCAGGTAGGACTACCCGCTGAACTTAA
>ce9cc7fa22cddba9fae2c294264f9eedf82b72e6
AACGCACCTTGCGCCCTGTGGCTTTCCACAGGGCACGCCCGTTCGAGTGTCACGTTAACCCTCGCCAGCGGTACGGCAACGTATCGTGAAGCGGATTTGGGCGTTGCCGGTCGTGAGATCGGCTCGTCTCGAAATGCATTAGCGAAGTGCGAAGCACGTGCGACGTTGATAATTGTCTACGCCTCGCGGACTTTGCTCCTCGCTTCCAATCGTCGTGAGACAATCATCATGGTTTGACCTCGAATCGGGTGGGACTACCCGCTGAACTTAA
>f0eeb5378d77bb7d2567c4c0fe5fe7e4b7f41a8c
AACGCACATTGCGCCCCTTGGTATTCCGAGGGGCATGCCTGTTCGAGCGTCATTATAACCACTCAAGCCTCGGCTTGGTCTTGGGGTTCGCGGTATCGCGGCCCTTAAAATCAGTGGCGGTGCCGTCTGGCTCTAAGCGTAGTAATTCTCTCGCTATAGGGTCCCGGCGGTTACCTGCCAGAACCCCCCCATTTTTTACGGTTGACCTCGGATCAGGTAGGGATACCCGCTGAACTTAA
>9f698b141f2dcaabcdc75be054c8f37443fc8489
GAACGCACCTTGCGCTCCTTGGTATTCCGAGGAGCATGCCTGTTTGAGTGTCATGCAATCATCAACCCCCCGGCGGTTTTGCCACCGGGTTGGGATTGGACTTGGAGGCTGTGCTGGACGCGAGTCCGGCTCCTCTCGAATGTATTAGCTGGAAGCGGGCGGATCGACGCGCTGTGTGATAGTCTTATTCACTGTGCGCCGACCTGCATATATGCGCCGGCTTATAACTCTTTCTATTACATCTGACCTCAAATCAGGTAGGACTACCCGCTGAACTTAAGC
>d283ad00cb2751a377b0153dce78b2db00c8b775
AACGCACCTTGCACTCCTTGGGTATTCCGAGGAGTATGCCTGTTTGAGTGTCATTATATTCTCAAAAACCTAGGTGTTCTCTGAATGACTAGGCTTTTTGGATGTGAGGGATTGCTGGCTTTCTATCGAGTCCGGCTCCCTTCAAATGTATTAGTGGTTGCTTCATTCACTAGAGTGTGATAGTATATCTACGCTTGTTACAGTGAACTTGAATATAAATCATCTGCTTTCCAACTGTCTTGAAACATAACAGGACATATTTTGACTATTTGACCTCAAATCAGGTAGGACTACCCGCTGAACTTAA
>399610bcc855ec1370ebf841ecc268ff57591e90
AACGCACCTTGCGCTCCTTGGTATTCCGAGGAGCATGCCTGTTTGAGTGTCATGTTAATATCAACCCCGTCGGTTTGTTAATCAGACCGTTGGGTGTTGGACTTGGAGGTTCTTGCTGGCTGCAAAGTCGGCTCCTCTTGAATGCATTAGCTTGGGCCTGTTGTGCGTGCTCGCGGTGTAATAAGTTTTATTCATCGTTTTGGGTCGTACACCTATTGGGCTTGCTTCTAACTGTCTTCGGACAAACATAACCTTTGACTCTGACCTCAAATCAGGTAGGACTACCCGCTGAACTTAA
>814e3b1a7f63f3e34fb27d676373a194acbea65e
AACGCACCTTGCACCTCTCAGTATTCTGAAAGGTACACCTGTTTGAGTATCATTAATACCATCCACTATACTCTCTTTCTCTCTCTCCCTCTCTTGGGGGGAAGGGGGGGAAGTTAGTAAAGCTGGGAGCTTGGGGGTATTTGAACTTGGCAATGTATTGTCATGTTCTCCCCTTAAATATATTAGTGAGAATGAAATGAAAGGGAAAACAGTTGATGTGATAGTTATACAAAGTCTACTCAACACTATGTTTGTACCTTTTGGATCTTGCTTTCTAACTTGTTGTTAAAACACAACACTTTAAAATTATACCTTGATCTCAAATCAGGTGGGATTACCCGCTGAACTTAA
>c77b709c2c216843e02653a0c6973312f0025ee1
AACGCACATTGCGCCCTGTGGTATTCCGCAGGGCATGCCTGTTCGAGCGTCATTTAGACCACTCACGCCTGGCGTGGTGTTGGGGCACGCGGTTCCGCGGCCCTCAAAATCAGTGGCGGCGCCGGTAGGCCCTAAGCGTAGTAAATCTCCTCGCTATAGGGTCCTCTCGGTGGCTCGCCAGAACCCCCAACTTCTTAAGGTTGACCTCGGATCAGGTAGGGATACCCGCTGAACTTAA
>09fe70ff49abec80dfa8a08d9ba5859e4c15da53
AACGCACCTTGCGCCCTTTGGTATTCCGAAGGGCACACCTGTTTGAGTGTCGTGAAATTCTCAACCCTCTTCACTTTTTTGGTGAAGCCAGGGCTTGGACTTGGAGGCTTTGCCGGCTCTGCTCGGCTCCTCTCAAATGCATTAGTGCGTCTTGTTGCGACGTGCGCCTCGGTGTGATAATTATCTACGCTGTGGTGTGCTTGCTTCTGTGGAGACGCGCTTTCAAACCGTCCGAAAGGACAACTTTCATCGAACTTTGACCTCAAATCAGGTGGGACTACCCGCTGAACTTAA
>5c00bdc941a4bdf13bd53c1fab8c6e4443200fbc
AACGCACCTTGCGCCCTTTGGTATTCCGAAGGGCATGCCTGTTTGAGTGTCATTAAATTATCAACCTTGTTCGCTTTTACGAGCTTGAGCGAGGCTTGGATGTGAGGGCTTGCTGGCTTCCTTCAGTGGATGGTCTGCTCCCTTTAAATGCATTAGTGGGATCTCTTGTGGACCGTCACTTGGTGTGATAATTATCTATGCCATTTGACTGTGAAGCAAAATTATGGGAACCTGCTTATAACCGTCTCGCAAGGGACAATTTAATTGACTATTTGACCTCAAATCAGGTAGGACTACCCGCTGAACTTAA
>6f8110c497b03b5f22824b57d78185ca6454ffa3
AACGCACATTGCGCCCTGTGGTATTCCGCAGGGCATGCCTGTTCGAGCGTCATTATAACCACTCAAGCCTCGCTTGGTGTTGGGGCTCGCAATCTTGCGGCCTCTAAAATCAGTGGCGGTGCCAGTAGGCTCTGAGCGTAGTACATCTCCTCGCTATAGAGTCCTATCGGTCCCCTGCCAAAACCCCCATATTTTTATAGGTTGACCTCGGATCAGGTAGGGATACCCGCTGAACTTAA
>695436e8f8548a3803fa90d81ef12278a2202739
AACGCACATTGCGCCCCTTGGTATTCCGAGGGGCATGCCTGTTCGAGCGTCATTTCACCACTCAAGCTCAGCTTGGTATTGGGTCATCGTCTGGTCAAACAGGCGTACCTGAAAATCAGTGGCGGTGCCCATCCGGCTTCAAGCATAGTAACTTTTATCTTGCTTTGGAAGTTCGGAGGGTTACACCTGCCAACAACCCCAATTTTTTCAATGATTGACCTCGGATCAGGTAGGAATACCCGCTGAACTTAA
>141485d0562264d819230ac255e829a73e8470af
AACGCACATTGCGCCCTGTGGTATTCCGCAGGGCATGCCTGTTCGAGCGTCATTTAACCACTCACGCCTGGCGTGGTGTTGGGGCACGCGGTCTCGCGGCCCCCAAAAGCAGTGGCGGCGCCGGTGGGCTCTAAGCGTAGTACATACTCCCGCTATAGAGTTCCCCCGGTGGCTCGCCAGAACCCCCTAATTTTTACCGGTTGACCTCGGATCAGGTAGGGATACCCGCTGAACTTAA
>0cc4ebec8e23c0372986b8159fc3dc9cac46bcd6
AACGCACCTTGCGCCCTTTGGTATTCCGAAGGGCATGCCTGTTTGAGTGTCATTAAATTCTCAACCTTGCAAGCTTTTTTGCTAGTGAGGCTTGGATGTGAGGGCTTTTGCTGGCTTCCTTCATTGGATGGTCTGCTCCCTTTAAATTCATTAGTGGATTCCTTTGTGGATGGTCACTTGGTGTGATAATTATCTACGCCGCCTGACTCTGACGCAAGACTTGTGGGGACCTGCTTATAACCGTCTCTTTCAAGAGACAATCTACATTGACTATTTGACCTCAAATCAGGTAGGACTACCCGCTGAACTTAA
>50afd6b7c23249d2ed9e3602545ca589ad1b91cd
AATCGTCGCACATTGCGCCCCTTGGTATTCCAGGGGGCATGCCTGTTTGAGCGTCATTTCCGTGTATGGAGTAGGATATTCACGGACTGCAGGAGTCTATTAGTCGCGTGTTCGGTGTTGCTTACAGTCGCCTTCCATGTCACAGCGACAGGACTGCTGTAGTCTATCGTTCCTACGGTCCTAGTCGAGATGAGTCTTAGTACTCACGAGTGCACCAACATCGCGAGGTGCAGAGGTCACACAATGGAGTTGATGACCTCAAAATCAGGGTAGGATGTACCCGCTGAACTTAA
>e78ebecdd41caef6cde26f60e99c8ab65d296578
AACGCACCTTGCGCTCCTTGGTATTCCGAGGAGCATGCCTGTTTGAGTGTCATTAAATTCTCAACCCCACCGATTTGCTTCGGGGGGGATTGGACTTGGAGCGTGCTGGCGAAGGTCGGCTCCTCTTTAAATGCATCAGTGGAGAGAAACTTGCCCCAGTGTGATAATCCTGTTGCGCTGTGGTGGGTGAAAGTCTGCTACCAACCGTCCCTCCGGGGACATACATCATCTTATTTTGACCTCAAATCAGGTAGGACTACCCGCTGAACTTAA
>4fee6dfc1c7387cef9c41ad3c853b18e8dbcf3f8
AACGCACCTTGCGCCCCTTGGTATTCCGAGGGGCATGCCTGTTTGAGTGTCATTAAATTCTCAACTCCGATTTGATTTGTTTCTTATCGGAGCTTGGACTTTGGAGCGTGCTGGCGTAAGGTCGGCTCCTCTTAAATGTATCAGCGGAATCTAACCTTTGGATTCTGGACATCGGTGTGATAATAAAAGTTGCGCCGTCGTTCTACTTCAAAGTCCGCTTACAATGGTCTTTTGACAAACTCTTATCAAATTTGACCTCAAATCAGGTAGGACTACCCGCTGAACTTAA
>56e6f29e0dd0c0c26a3ef4b296cfdc497c7a7ee1
AACGCACCTTGCGCTCCTTGGTATTCCGAGGAGCATGCCTGTTTGAGTGTCGTGAAGTCTTCAACTTTGTCTCGCTTTGAAAATTGCGAGGCGAGGCTTGGATTTGGGGGTTGTTGGCCTCTTGCCTCCCTTGCCGGGGGCTTGAGGGGGGTCGACTCCTCTGGAATGCATTAGCTCGAGGTTGGCTTCGGGCGGTCCGTGGCGTGATAGGTTTTTGTTACGTCTCGATAATTCCGTCTCGGAGCCGTGTGGCTTCGGCTTCGAATCGTCCCTCTTGGGGGACTGACTCCATCTTGAATCTGACCTCAAATCAGGCAGGACTACCCGCTGAACTTAA
>8066b13287e929b4f9d7e76de1386090012f7c01
AACGCACATTGCGCCCCCTGGTATTCCGGGGGGCACGCCTGTTCGAGCGCCATTTCAACCCTCAAGCCACGCTTGGTGATGGGCACCGCCTGCGGGCGGGTCCGAAACTCGTGGGCGCCAACGGCCGGCTCCGAGCGTAGCAAGACCCTCGCTCGGGACCCCGGTCGTGGGCCGCCCCGGACCCCTCACACCTCACAAGGTTGGCCTCGGATCAGGCGGGGATACCCGCTGAACTTAA
>b7af85b542053ea91e4a3e3734547c74e2c9aa50
AACGCACCTTGCGCCCCTTGGCATTCCGAGGGGCACACCCGTTTGAGTGTCGTGAAATCTTCAAAACCCCTTTTTTCTTTGAACCATTGTGGTCGGAAAAAGGGATTTTTGGACTTGGAGGTTTAATGCTCGCCCTTTCTCTTGAAAGCGAGCTCCTCTCAAATGAATTAGTGGGGTCCGCTTTGCTGATCCTTGACGTGATAAAATGTTTCTACGTTTTGGGTTTAGCACTGTCCCTTGGATGCCTGCTGCTAACCGTCTCATTGACAATGATGGTGCTCCGGTCACTGCCGTCTACATCGGCGGGAGGCTGGACCCACAAAAAGAAAACCTTGACCTCAAATCGGGTGAGACTACCCGCTGAACTTAA
>43c0a32ba5eff8f9a28e6d266ce0601a694858ea
AACGCACATTGCGCCCCTTGGTATTCCGGGGGGCATGCCTGTTCGAGCGTCATTTCAACCCTCAAGCTCTGCTTGGTATTGAGCCCCGCCAGCGATGGCGGGCTCTAAAATCAGTGGCGGTGCCGCTGGGTCCTGAGCGTAGTAATTCTCTCGCTACAGGTGCCTGGTGCGCGTCTGCCAACAACCCCAAATTTTTCTATGGTTGACCTCGGATCAGGTAGGGATACCCGCTGAACTTAA
>8513fc181fc125fe67cd4418a4450760a4176c19
AACGCACCTTGCGCTCCTTGGTATTCCGAGGAGCATGCCTGTTTGAGTGTCATTAAATTCTCAACCTCTCCAGCTTTTTGGCTGGACGAGGATTGGATGTGGGGGTGTGCTGGCTTCGTCAAGAGGTGGGCTCCCCTTAAATGCATTAGCGGGAACGTCTTGCGGACCGTCACTTGGTGTGATAACTATCTACGCCTCATGACCGATGCTCTTGTTCTGCTTCTAACCGTCCATTGACTTGGACAGCTCTTTTGACAATTTGACCTCAAATCAGGTAGGACTACCCGCTGAACTTAA
>1a046c85785e643cc8dc5ba6f21b45e730a18a60
AACGCACCTTGCGCCCTTTGGTATTCCGAAGGGCATGCCTGTTTGAGTGTCATTAAATTATCAACCTTGTTCGCTTTTCGGAGCTTGAGCGAGGCTTGGATGTGAGGGTTTTTGCTGGCTTCCTTCAGTGGATGGTCTGCTCCCTTTAAATGCATTAGTGGGATCTCTTTTGTGGACCGTCACTTGGTGTGATAATTATCTATGCCATTGACTTGCTTAACGAGAATCTGCTTATAACCGTCTCGCAAGGGACAACAACTTTATTGACAATTTGACCTCAAATCAGGTAGGACTACCCGCTGAACTTAA
>502275baf7963001ba467a36d22cd31cfc06cbd8
AACGCACCTTGCGCCCCTTGGCATTCCGAGGGGCACACCCGTTTGAGTGTCGTGAAATCATCAAAAACCCTTTTCTGTTTACCGAAAAGGATTTTTGGACTTGGAGGTTTAATGCTTGCCTTTCACTTTTGAAAGTGAGCTCCTCTCAAATGAATTAGTGGGGTCCGCATTGCTGGTCCTTGACGTGATAAGATGTTTCTACGTTTTGGATTTAGCACTGTCCCTTTGGATTCCTGCTCCTAACTGTCCAACGGACAAACGATGGTGCTCCGGTCGCCGCCGTCTACATTGGCGGGGGAGGGCTGGACCCACGAAAGAAAACCTTGACCTCAAATCGGGTGAGACTACCCGCTGAACTTAA
>abdceb6d6753e23cefbe8d10bc771f30e8464c04
AACGCACATTGCGCCCCTTGGTATTCCGGGGGGCATGCCTGTTCGAGCGTCATTTATACCAATCTAGCCTGGCTAGGTGTTGGGCTTCGCCGTCTGGCGGGCCTTAAAACTAGTGGCGGTGCTCTTAGGCTCTACGCGTAGTAATTTTCTCGCTATAGGGTCCTGGGAGATGCTGGCCAGCAACCCCAAATTTTTCTAGGTTGACCTCGGATCAGGTAGGGATACCCGCTGAACTTAA
>e5f1c72fffdc3efd5ac6131431b9c7738d185275
AACGCACATTGCGCCCTTTGGCATTCCGAAGGGCATGCCTGTTCGAGCGTCATTATCACCTCTCAAGCCCCCTGGGTTTGGCCTTGGACGGCTGGTCGGGCGACGCCCCGACCCCTCCTAAAGACAACGACGGCGGCTTTGTCTGACCCCCGGTACACTGAGCTTCTTAACCGAGCACGTACCGGAACGAGGGTCGGCGGGCCACGGTCTTCTCCCCTTACAGGGAAATTTTCTCAGGTTGACCTCGGATCAGGTAGGGATACCCGCTGAACTTAA
>b6942c2f6f825ff2c02463fc3c3704287b5ae8e7
AACGCACATTGCGCCCGCCAGTACTCTGGCGGGCATGCCTGTCCGAGCGTCATTTCACCACTCAGGCCCAGCCTGGCGTTGGGGCACTGCGTGCGAGCGCAGGCCCTCAAGTGCAGTGGCGAGCCGGCCGGGAACCCGAGCGTAGTAATACTCTTCGCCCTGGGGGCCCGGACGCACTCCGCCATCAACCGAGGGACGCAAGTCTCTCCTTCTCAAGGTTGACCTCGGATCAGGTAGGAATACCCGCTGAACTTAA
>e9bd7f41e89d7a456f399c8d0a3f810836369355
AACGCACATTGCGCCCGCTAGTATTCTGGCGGGCATGCCTGTTCGAGCGTCATTTCAACCCTCAAGCCCTGCTTGGTGTTGGGGTCCTACAGTAATGTAGGCCCTGAAAACTAGTGGCGGGCTCGCTATAACTCCGAGCGTAGTAGTAATATCTCGTTTAGGAAGTGTAGCGGGTTCTTGCCGTTAAACCCCCCATTTTATAAGGTTGACCTCGGATCAGGTAGGAATACCCGCTGAACTTAA
>7c006a110f6f4cc48b9026dac76bda63a782bdca
AACGCACCTTGCGCCCTCTGGTATTCCGGAGGGCATGCCTGTTTGAGTGTCTTGATATCATCAAACCCTCGGGTTCGCGCCCGCTGCGGTTTGGAGTTGGGGGCTTTTGCTGCCGTGAGGCGGCTCCCCTTAAAATCATCGGTTTGGCCCGTATCTTGCGGCTAGCACCTTTGGCGTTGTATTTCCCTCGCCTTCGATCGGTCTTGCTCGCTTCCGCGCCTCACCCCGACTTGCCCTTTGGGTGGCGGTCACTTCTTGACAATCTGGCCTCAAATCAGGTAGGACTACCCGCTGAACTTAA
>2be5780f6700032e42752cbb7d0e84a38e51b958
AACGCATATTGCGCTCTTTGGTATTCCGAAGAGCATGCTTGTTTGAGTATCAGTAAACACCTCAACCTCCTCTTGTTTTTTCAAAAGGAGGGTGGACTTGAGCTATCCCAACAACCTTCACCGGTAGGCGGGCGGCTTGAAATGCAGGTGCAGCTGGACTTTTATCTGAGCTAAAAGCATATCTATTTAGTCCTCGTCAAACAGGATTATTACTATTGCTGCAGCTAACATAAAGGATAATTGTCCTCATTGCTGACTGATGCAGGATTTTACGACACTTTATGTGTTGTTCAACTCGATCTCAAATCAAGTAAGACTACCCGCTGAACTTAA
>c3091f6e5fceab91fe6904698c8243fc3f077808
AACGCACCTTGCGCTCCCTGGTATTCCGGGGAGCATGCCTGTTTGAGTGTCATGGAATTCTCAACTTCTAATACTTTTTTGTATCAGAAGCTTGGATTTGGAGGCTCGTGCTGGCTCTCTCGTTAGAGTCGGCTCCTCTTAAATGAATTAGCGTGAATCACTATGGATCGCTTCGGTGTGATAATTATCTGCGCCGTAGTCGTGAAGTATTAATAAAAGTTCTCGCTTCTAATCGTCCTTCACGGGACAATTAACCCTGACTTTTTGACCTCAAATCAGGTAGGACTACCCGCTGAACTTAA
>87ef0538c6e79e83de6a680df806488cbbd59d47
AACGCACATTGCGCCCCTTGGTATTCCGAGGGGCATGCCTGTTCGAGCGTCATTTCAACCCTCAAGCTCTGCTTGGTCTTGGGCCTGGCCGTGATGGCCGGTCTTAAAATCAGTGGCGGTGCCGTCGCAGGCTCCAAGCGTAGTACATCTCTCGCTCTGGAAACTTGGCGGTGCCTGCCAGACAACCCCTAATTGTCTCTTTCGGTTGACCTCGGATCAGGTAGGGATACCCGCTGAACTTAA
>aaf787be8ceeb184c34c7534f841e4beef5440be
AACGCACATTGCGCCTGGCAGTATTCTGCCAGGCATGCCTGTCCGAGCGTCATTTCACCACTCAAGCTCTGCTTGGTGTTGGAGGACCCGCATCTTGCGGGCCGCCGAAATGCATCGGCTGTTGAATTTGCAGCTTCCCTGTGTAGTAATATTTATTTTACGCTTTGAAACTCTTTTACAACATCGCCGTAAAACCCCCCTCAATTATATTTGAAAGGTTGACCTCGGATCAGGTAGGAATACCCGCTGAACTTAA
>b06ce6360a6e2643f3a38e456ced7f6f1bd376f8
AACGCACATTGCGCCCTTTGGTATTCCGAAGGGCATGCCTGTTCGAGCGTCATTATCAACCATCAAGCCTGGCTTGTCGTTGGACCTCTGGTCGCGAGACCGGTCCGAAAGATAACGGACGGGACCTAGTCGCCCTAGATGCAACGAGCTTCACAGCGCGCATCGACCGGTTGCGGGCCCCGCCCTCAAACCCCATTTTCTCAGGTTGACCTCGGATCAGGTAGGAATACCCGCTGAACTTAA
>a8f733dbd0442c599c5134f215113e7db8f07088
AACGCACATTGCACCTTTTGGTATTCCGAAAGGTATGCCTGTTTGAGTGTCTTGAATTCTCACTTCATAGATTTTTGTCTATGGACGTGGATTTGGGTGTTGCCATTGGGCTCACCTCGAATGTGTTAGTGGGTTAACCCAAGCTGGATGTAATAAGTTTCATTCGGTGTAAGTGCGGCCTGCTTCCAACTTGCTTTGTGCAACTTTTCATGACTAGACCTCAAATCAGGTAGGACTACCCGCTGAACTTAA
>628df2cf8c83c7dae82efa66c900e9662b31746d
AACGCACCTTGCGCTCCTTGGTATTCCGAGGAGCATGCCTGTTTGAGTGTCTTGAAGTCATCAACCTCTCCCGTTTTGCGACGGGTCCAGGTTGGAGCCTGGGGGCTTGCGGCCGCGAGGCTGCTCCCCTCAAATGCATCGGTTGGGCCTGCGGGTCGGACTCGGTTGGGCGTTGTACCATCCTCGCTCTTATTCCGAGATGTTCCCCTATTAATGTGCCCTCCCACGACCGCCCCGTCTGGAGTCGGCGGTCAAAGCTTTTGAAGCACTTTGAAATCTGACCTCAAATCAGGTAGGACTACCCGCTGAACTTAA
>b1d2d03e9d73c7b831fa68ab4629da01ca82c6f3
AACGCACCTTGCGCTCTTTGGTATTCCGAAGAGCATGCCTGTTTGAGTGTCATGTAATCATCAATCCGACTTCATTTTTTGTGAAGTCCGGACTTGGATTTGGAGGTTTATTGCTGGCTTTCCGTCGGCTCCTCTTGAATGCATTAGTTGGACTCCGTCGCGGTTCGCGGTGTGATAATTTATTCACTCTTGAACTTCGAAGTAGACCGGCTTCTAACAAACCCTTTACTTTGACCATCTGGCCTCAAATCAGGTAGGACTACCCGCTGAACTTAA
>4a4579ec4854ac4e2ab3a27d911bd329fbd7637a
AACGCACCTTGCGCCCCTTGGTATTCCGAGGGGCATGCCTGTTTGAGTGTCATGTAATTCTCAATCCTCTTTTTCTTAATTGAAGAAGAAGGGGCTTGGACTTGGAGGTTATATACATGCTGGTACTGTCTGTATCGGCTCCTCTTAAATGCATTAGCTGGACTGTAGTTCGCATTGTTTGGTGTAGTAATAGTTTTCTATCTATATTGACTACAGTGCTTGCTTAGACTGTCTGCTTCCAATTGTCTGCCTATGTGTTGGACAGGTACTCTGTTACCTTAAATCATTTGACCCCTTTGACCTCAAATCAGGTAGGACTACCCGCTGAACTTAA
>32670d21ad30c0708f3459450a6b632546a8c700
AACGCACCTTGCGCCTTTCGAGGCATGCCGGTTTGAGCGCCTTATACTAATGGACTATCAGCTCGCTGTTAGACCGATTTGAGTGTTGCCGCAGGCTCGCTCTGAATACATTAGCGATTGAAGGCTTGCCACAGTGTAATAAGATTCCATTGTAGCAAGTCCTAGGTCGCTTCCAACCGTCCTCGGACAACACCATAACTAGGCATCAAAGTGGTAGGACTACCCGCTGAACTTAA
>ae99d4dc2361c6834fb559713b6286d4aae14691
AACGCATCTTGCGCTCCTTGGTATTCCGAGGAGCATGCCTGTTTGAGTGTCATTAAAAGTTCTCAACCACTCTGGTTCTTTCCAGTGTGGCTTGGATTTGAGGGGTTGTGCAGGCTTCTGAACTGAAGTCGGCTCCCTTGAAAAAGATTAGTGGTATCTGAGCAGAAGCCACCATGGGTGTGATAATTATCTATGCCTTGGTGAATGCCTGACCACAATAAGTGTTGTGTTTTGATGAATTTGACCTCAAATCAGGTAGGACTACCCGCTGAACTTAA
>6c40751e4606a21cc4a86f4d1ae3039c65c06c9d
AACGCACCTTGCGCTCCTTGGTATTCCGAGGAGCATGCCTGTTTGAGTGTCATGGAATTCTCAACTTCATTTGCTTTTGTGAATGAAGCTTGGACTTGGAGGTATTGCTGGCCGTACGGTCGGCTCCTCTTGAATTTATTAGCTCGAGCCTTTGTGGATCAGCTTCGGTGTGATAATTGTCTACGCCGTTCTGTGAAGCATAACTATGGGATTCGGCTTCCAATAGTCCTTCACTGGACAATATCTTTGACCTTTGACCTCAAATCAGGTAGGATTACCCGCTGAACTTAA
>18fbc452c692e56303a8378b8ba4c10d1f5d349b
AACGCACATTGCGCCCTCTGGTATTCCAGAGGGCATGCCTGTTCGAGCGTCATTTCAACCCTCAAGCCTAGCTTGGTGTTGGGGCATTACCTGACTGTCTTACAGGAGGGTAAGCCCTGAAATTTAGTGGCGAGCTCGCCAGGACTCCGAGCGCAGTAGTGTAAACCTCGCTTTGGATCGTACTGGCGCGGCCCTGCCGTAAAACCCCCAACTTCTGAAAATTTGACCTCGGATCAGGTAGGAATACCCGCTGAACTTAA
>f417453c7219fb54cd11dfcc53adce7a3d0ecd41
AACGCACCTTGCGCCCTTTGGTATTCCGAAGGGCACGCCTGTTTGAGTGTCATGTTCATCTCAATTCCTAAGATTTGTTTCTTGGTGAATTGGATTTGGGAGCTTGCTGGTCTTTGCCTTTCGGCTGAGGTCGGCTCTCTTTGAATGCATTAGTGGGCATCTGACTCGCGTTGCTGGTGTGATAGTTTATTCATCATCGGCGGCGCCTGTCTAATGGGTCTGCTTTCGAACCGTCTTCTCAACGGAGACAAACATATTTTGAATTGTTTGACCTCAAATCAGGTGGGACTACCCGCTGAACTTAA
>e5451fb28e3742d36b11cb523c5e71cfe4677014
AACGCACCTTGCGCCTTTCGAGGCATGCTGGTTTGAGCGCCTTATAACCCTGGACTATCAGCTTGCTGTTAGACCGATTTGAGTGTTGCCGTAGGCTCGCTCTGAATGCATTAGCGATTGAAGGCTTGTAACAGTGTAATAAGATTCCATTGTAGCAAGTTCAGACCGCTCCTAACCGTCGTAAGACAACGCCTCCGGGCACCATGACTAGGCATCAAAGTAGTAGGACTACCCGCTGAACTTAA
>60e3fc818ff5a1f045654b66bfe0351dbc790fee
AACGCACATTGCGCCCCGTGGCATTCCGCGGGGCATGCCTGTTCGAGCGTCATTATGACCAAATCACGCCTGGCGTGGTCTTGGGGCTGGCAGCTCTGCCGCCCTCAAACGCAGTGGCAGCGCCGGTTGGCTCTTAGCGTAGTAATACTCCTCGCTATAGGGTCCGCCGGTTGCCCGCCAGCAACCCCCCCAATCTTTCTAGGTTGACCTCGGATCAGGTAGGGATACCCGCTGAACTTAA
>baab98677c9edf0e6d42980d0c1048d4e0f39b23
AACGCACATTGCGCCCCTTGGTATTCCGAGGGGCATGCCTGTTCGAGCGTCATTACAACCCTCAAGCACTGCTTGGTGTTGGGCCTCGCCGCTAACCCGGCGGGCTCTAAAAACAGTGGCGGTGCCGTCGGGCTCTGAGCGTAGTAATTCTTCTCGCTATAGAGTCCCGGTGGATGCTGGCCAACAACCCCCAATTTTCTATGGTTGACCTCGGATCAGGTAGGGATACCCGCTGAACTTAA
>45b8079a6978eaae29c1f63869faa2021d5ee499
AACGCACATTGCGCCCTTTGGTATTCCGAAGGGCATGCCTGTTCGAGCGTCATTTTCACCCCTCAAGCCCCCGGCTTGGTGTTGGACGGTTTGGTTTAGGTACCCCTAGACCCCTCCTAAAGACAATGACGGCGGCTGTTGAACCCCCGGTACACTGAGCTTCTTAACTGAGCACGTATCGGATCTAGGGTTTGGCGGCACCCGGTCTATACCTTTTTTGCTTACAAGGTTGACCTCGGATCAGGTAGGAATACCCGCTGAACTTAA
>1a90a88794704ccbac82c97c57abb69d172e9db1
AACGCACCTTGCGCTCCTTGGCATTCCGAGGAGCATGCCTGTTTGAGTGTCATGAATTCATCAACCCCGAAGGGATTTTTGTCCCTCTCGGTGGCTTGGACTTGGGGGTTCCTTTGCTGGCCTTCACCGGTCGGCTCCCCTTGAATGCATTAGCTTGGACTTGTCCCGGCGACGTCATAGCGTGATAACTATCTACGCTTTGAACCGTCTGTTGGTACCTAGTCGGTCTGGCTTCCAATCGTCTTCGGACAATACACCATTCATTTTGACCTCAAATCAGGTAGGACTACCCGCTGAACTTAA
>d6db9b07682a7215f69924db6e4ac1cb8d807fb5
AACGCACCTTGCGCCCCTTGGTATTCCGAGGGGCACACCCGTTTGAGTGTCGTGAAATTCTCAACTCAATCACCTTTGCTGGTGTTTGGGCTTGGACTTGGGGGTTTGCTGGCTTCGGTCGGCTCCCCTTGAATGCATTAGCTCGAACCCTTGCGGATCAGCTATCGGTGTGATAATTGTCTACGCCGTGGTTGTGATGCCACCTTCGGGTGTTGGATCGGCTTCTAACCGTCCCCTAGGGACAATTTCTTTGAACATTGACCTCAAATCGGGTGGGACTACCCGCTGAACTTAA
>a0b6992f5e4c6c77b4315febb9459a3dd9f4b2ed
AACGCACCTTGCGCTCCTTGGTTATTCCGAGGAGCATGCCTGTTTGAGTGTCATTAAATTCTCAACTTCCAACGGTTTCTTTGCAGATCGTCTTTGGAGGGTTGGATGTGAGGGTTTGCCGGTTTCTCTGAGTCGGCTCCCTTTAAAAGTCTCAGTGTTGTCTCTTGCTGACGCAACGCCCCCTCGGTGTGATAATCTATCTATGCCGTGTGTTGGGAGGTCAGACATTTTGTGAGCAGTGCTTCTAACCGTCTGGTTTTTCCGGACAAGTTATTCATGACTTTGACCTCAAATCAGGTAGGACTACCCGCTGAACTTAA
>73d9af2fb9083c7ac01aba98aa63055da71192e7
AACGCACCTTGCGCTCCTTGGTATTCCGAGGAGCATGCCTGTTTGAGTGTCATTAAATTCTCAACCTTATCAGCTTTTGTTGATAATGGCTTGGATGTGGGGGTTTATTTGCTGGCTTCTTAATGATATCAGCTCCCCTTAAATGCATTAGCTGGTTGCCTTGTGCAGACTTGTCTATTGGTGTGATAATTATCTACGCCGTGGACTGACTTGCCAGTATTAGCACCGCTTCTAACTGTCTGTTTACTCAGACAATATATATGACAATTTGACCTCAAATCAGGTAGGACTACCCGCTGAACTTAA
>d81ab05c1603012dfdef06a32502eb38d8d50387
AACGCACCTTGCGCTCCTGGGCTATTCCTAGGAGCATGCCTGTTTGAGTGTCGTGAAATCATCAACCCCAGTTGGATTTGAAATTTGACTGGTGGCTTGGACTTGGGGGTTTGCTGGCCGTTTTGATTCGGTCTGGCTCCCCTTGAATGTATTAGCTTGGACTTGTTCCTAAGGCTTCATGGCGTGATAATTATCTACGCTTTGTACTGTCTGTGGAATATCTATGAGTCTAGCTTCTAACTGTCCTCTGGACAATCTTTCAATCTTTGACCTCAAATCAGGTAGGACTACCCGCTGAACTTAA
>f1118f37c19773c1b0605e975cbe35b94e28fc1a
AACGCACATTGCGCCCTCTGGTATTCCGGGGGGCATGCCTGTTCGAGCGTCATTACAACCCTCAAGCTCTGCTTGGTATTGGGCGTCACCGCTTCGGTGCGCCTCAAAATCAGTGGCGGTGCCATCCGGCTTCAAGCGTAGTAATTTTTCTCGCTCTGGGGACCCGGGTGCGTGCTTGCCAGCAACCCCCAATTTATCAAAGGTTGACCTCGGATCAGGTAGGGATACCCGCTGAACTTAA
>009d46c575554985b5839f8c0e74fa79c011347c
AACGCACCTTGCGCTCCTTGGTATTCCGAGGAGCATGCCTGTTTGAGTGTCATGGAATTCTCAACTCATCAGTCTTGTTATGAGGCTTTGATGGGCTTGGATTTGGAGGTTTATGCTGCATTTGTATTAATGCGGCTCCTCTTGAATGTATTAGTAGAACCTGCCAAGCAGTTCTCAGTGTGATAATTGTCTACGCTGTGATTGTGAAAGCATTATGGGATCTGCTTCTAACTGTCTACTTGTTTAGACAATTTATTTAACATCTGACCTCAAATCAGGTAGGACTACCCGCTGAACTTAA
>a3b3cbf3e5a7371d3240653ac7dd62eae01adba5
AACGCACCTTGCGCCCTTTGGTATTCCGAAGGGCATGCCTGTTTGAGTGTCATTAAATTATCAACCTTGCGTGCTTTTACTAGTGTCGCTTGGCTTGGATGTGAGGGTTTTGCTGGCTTCCTTCAGTGGATTGGTCTGCTCCCTTTAAATGCATTAGTGGGATCTCTTGTGGACCGTCACTTGGTGTGATAATTATCTATGCCGTTTGACTTTGAAGCAAATTTATGGGAACCTGCTTATAACCGTCCTCTACCGGACAACAATCTTAATTGACATTTTGACCTCAAATCAGGTAGGACTACCCGCTGAACTTAA
>864cf23cfcbfc9457cf4efe9c2451f98892e0655
AACGCACATTGCGCCCCCTGGTATTCCGGGGGGCACACCTGTTCGAGCGCCATTTCTACCCTGGAGCCCTGCTCTGTGATGGGCCCCGTCCTCGCGGACGGGCCCGAAACCCGTGGGCGCCGTCGTCCGGCCCCGAGCGTAGCAAGAGAAATCCCTCGCTCGGAGAGTCTGGCGGTGGCCGCCCCGACCCATTTTTACAAGGTTGGCCTCGGATCAGGTGGGGATACCCGCTGAACTTAA
>5bb27a40588a544a3978b1885d71fc6bbde29d6a
AACGCACATTGCGCCCTGTGGTATTCCGCGGGGCATGCCTGTTCGAGCGTCATTATGACCAATCAAGTCTGGCTTGGTATTGGGGCACGCGGTTCCGCGGCCTTTAAAATTAGTGGCGGCGCCGGTGGGCTCTAAGCGTAGTAATACTTCTCGCTATGGAGTTCCTCTGGTAGCTCGCCAAAACCCCCAACTTCTCACGGTTGACCTCGGATCAGGTAGGGATACCCGCTGAACTTAA
>afe725b27de927e76925417f3fd9fdf62bbffef6
AACGCACCTTGCGCTCCTTGGTATTCCGAGGAGCATGCCCGTTTGAGTGTCTTGATATCATCAAACGCCCCTGCCTTTTCTGGTGGGTCGGCGATTTGGACTTGGACGTGCTGCTGGGCGCTCTGCGCTCGGCTCGTCTTGAATGCATTAGCTGGATCTCCCTCCGGCCTCGGACCTTATGGCGTGATAAGATCACCCGTCGAGCAGTCCTTGGTCAACGTTGGGTTCCGCTTCCAACCGTCCCCCGCGGACAACACCGAAACCTGGTTTTCGACATCTGACCTCAAATCGGGTAGGACTACCCGCTGAACTTAA
>c580d7d450eeabf4e1c66bec55c1b52da23004da
AACGCACATTGCGCCCCTTGGTATTCCGAGGGGCATGCCTGTTCGAGCGTCATTACAACCCTCAAGCTCTGCTTGGTATTGGGCATCACCCGTCAGGGCGTGCCTTAAAGACAGTGGCGGCGCCATCTGGCTCTAAGCGTAGTAATTCTCTCGCTATAGGGTCCTGTGGATGCTTGCCAGCAACCCTAATTTTATCTATGGTTGACCTCGGATCAGGTAGGGATACCCGCTGAACTTAA
>0adcdbf1f75de3383de181bea57f6eed3ddc5098
AACGCACATTGCGCCCCTTGGTATTCCGAGGGGCATGCCTGTTCGAGCGTCATTATGACCACTCAAGCCCGGCTTGGTGTTGGGGTCCGCGGTCCCGCGGCCCTTAAAATCAGTGGCGGCGCCATCTGGCTCTCAGCGTAGTAATACTCCTCGCTACAGGGTCCCGGTGGCTGCTTGCCAGCAACCCCCCATCTCACGGTTGACCTCGGATCAGGTAGGGATACCCGCTGAACTTAA
>c45f452ad774ea9badeae6193d7d8a432b82d4fe
AACGCACATTGCGCCCCTTGGCACTCCGAGGGGCATGCCTGTCCGAGCGTCATTTCACCCATCAAGCCTGGCTTGGTATTGGGCGCCGCGGCGCGCCGCGCGCCTCAAAGTCTTGCCGGCCGAGCCGTCCGCCCCGTAGCGTCGTGGAACACCTGTTCGCTAGCGGGGTAAGGGCGGCCGACGCCGTTAAACGTCTCCTTTCGAGGTTGACCTCGGATCAGGTAGGGATACCCGCTGAACTTAA
>ff56d571723cea13c2cb4f8b9ffafa6ac687327b
GAACGCACCTTGCGCTCCTTGGTATTCCGAGGAGCATGCCTGTTTGAGTGTCGTGAAATTATCAACTCTCTTACTTTATTGTGAGATGAGCTTGGACTTGGGGATTGCTGGTGTAAGTCAGCTTCTCTTGAATGCATTAGCTGGAATTTAGTTCGCAGCATATATGCGGTGTGATAATGTCGTCACTGTGTAGCTCGAATTGTCTGGCTTCTAATCGTCCTTCACGGGACAATTTGATCATTTTGACCTCAAATCAGGTAGGACTACCCGCTGAACTTAAGC
>faa96f9ec6e9df9f454d25e94d10d164ea67594e
AACGCACATTGCGCCCGGTAGTACTCTACCGGGCATGCCTGTTCGAGCGTCATTTCAACCCTCAAGCCCCGCTTGGTGTTGGGGCCCTACGGCTGCCGTAGGCCCCGAAAGGAAGTGGCGGGCTCGCTGCAACTCCGAGCGTAGTAATTCATTATCTCGCTAGGGAGGCTTGCGGCGCGCTCCTGCCGTTAAAGACCCCATCTTTAACCAAGGTTGACCTCGGATCAGGTAGGAATACCCGCTGAACTTAA
>d820c9f51430c3c25749053902a74aea492001f9
AACGCACCTTGCGCTCCTTGGTATTCCGAGGAGCATGCCTGTTTGAGTGTCATGGAATTCTCAACTCCATTCGCTTTTGTGAATGGAGCTTGGACTTGGAGGTTATTGCCGGACTTTATTGTTTCGGCTCCTCTTGAATGCATTAGCTCGAGCCTTTGTGGATCAGCTTCGGTGTGATAATTGTCTACGCCGTTCTGTGAAGCATACATAATGGGTTTCGGCTTCCAATCGTCCTTTGCGGGACAATACACTATGACCTTTGACCTCAAATCAGGTAGGGTTACCCGCTGAACTTAA
>76b368683ed9c62fd2784024c01ad4a201ad492c
AACGCATATTGCGCTCTTTGGTATTCCGAAGAGCATGCTTGTTTGAGTATCAGTAAACACCTCAAAGCTTTTGGATTTTTTAAATCGAAAAGCTTTGGACTTGAGCAATCCCAACACCAATCTTTTTGAGATCGGTGGCGGGTTGCTTGAAATGCAGGTGCAGCTGGACATTCTCCTGAGCTAAAAGCATATTCATTTAGTCCCGTCAAACGGATTATTACTTTTGCTGCAGCTAACATAAAGGGAGTTTGACCGTATTGGCTGACTGATGCAGGATTTCACAAGGGTCGGCAACGATTCTTGTTAAACTCGATCTCAAATCAAGTAAGACTACCCGCTGAACTTAA
>394e91d036bf0a75c3126e23aedd0973825448e2
AACGCACCTTGCGCTCCTTGGTATTCCGAGGAGCATGCCTGTTTGAGTGTCATTAAATTCTCAACCCCAGCGGTTCGTTGGGGCTTGGACTTGGAGCGTGCTGGCGAAGGTCGGCTCCTCTTTAAATGCATCAGCGGAAAACGGAACTTTCCCTTCGGCGTGATAATATCGTTGCGTCGTGGTGGGTCGGTTAAAGAGTCCCGCTTACAATCGTCCTCGGACAAAAATAAAAAACATCTGTTTTGACCTCAGATCAGGTAGGACTACCCGCTGAACTTAAG
>ed0782f1e98f5c99ae7d9cf8670744b1254b0cf2
AACGCACATTGCGCCCCTTGGTATCCCGAGGGGCATGCCTGTTCGAGCGTCATTTCACCACTCAAGCCTGGCTTGGTGTTGGGCGACGTCCCCTTTGGGGACGCGCCTCGAAACGCTCGGCGGCGTGGCACCGGCTTTAAGCGTAGCAGAATCTTTCGCTTCACAAGTCGGGGCCCCGTCTGCCGGAAGACCTACTCGCAAGGTTGACCTCGGATCAGGCAGGGATACCCGCTGAACTTAA
>a5c7c0a07bb76eeff2bf9d07767da3d2c3378993
AACGCACCTTGCGCTCCTTGGTATTCCGAGGAGCATGCCTGTTTGAGTGTCATTAAATTCTCAACCTTACCAGCTTTTGCGAGCTTTGGTAATGGCTTGGATGTGAGGGTTTTGCTGGCTTCGTTAAGAGGTCAGCTCCCTTGAAATGCATTAGCCGGTGCCCCGCGTGGATCGTCTATTGGTGTGATAATTATCTACGCCGTGGATGTCTGCTTTAATGGGTTTGCGCTGCTTCTAACCGTCTATTAAGTTGGACAATCAATGACAATTTGACCTCAAATCAGGTAGGACTACCCGCTGAACTTAA
>0ddb4bd07f5e845a772dcf661674af9f045bc73a
AACGCACATTGCGCCCCTTGGTATTCCGAGGGGCATGCCTGTTCGAGCGTCATTATAACCACTCAAGCCTCGGCTTGGTCTTGGGGTTCGCGGTCTCGCGGCCCTTAAAATCAGTGGCGGTGCCGTCTGGCTCTAAGTGTAGTAATTTTCTCGCTATAGGGTCCAGGTGACCACCTGCCAGAACCCCCCATTCTTTACGGTTGACCTCGGATCAGGTAGGGATACCCGCTGAACTTAA
>061f3b0258af80d28201a9138b6eebbc7443d0c2
AACGCACATTGCGCCCTTTGGTATTCCGAAGGGCATGCCTGTTCGAGCGTCATTATCAACCATCAAGCCTGGCTTGTCGTTGGACCCCCTTGTCGTCGAGAGCCGACAGGTCCGAAAGATAATGACGGTGTCGTGTTTGACCCTAGATGCAACGAGCTTTTACAGCACGCATCGAAGTGGTTGGCCGGCCCGGTCCTTCAAACCCCCCATTTAATAAGGTTGACCTCGGATCAGGTAGGAATACCCGCTGAACTTAA
>736687ed3e7b8d3c6ec94ed08644ea445324e94e
AACGCACATTGCGCCCCTTGGTATTCCGAGGGGCATGCCTGTTCGAGCGTCATTATAACCACTCAAGCCTCGGCTTGGTCTTGGGGTTCCGCGGTCTCTCGCGGCCCTTAAAATCAGTGGCGGTGCCATCTGGCTCTAAGCGTAGTAATTTTCTCGCTATAGGGTCCCGGTGGTCTCCTGCCAGAACCCCCCCATTTTTTACGGTTGACCTCGGATCAGGTAGGGATACCCGCTGAACTTAA
>99e1103c078db7c4e433a7a38b6f2b7e92f11209
AACGCACCTTGCGCTCCTTGGTATTCCGAGGAGCATGCCTGTTTGAGTGTCATTTAATTCTCAACCATCCCTCGATTCGTTTCGAGGGTTTGGCTTGGATTTTGGGGGCTGCCGGGCGACCCTAGGGTCTTCGGCTCTCCTTAAAAGCATTAGCGATGGCGGCGCGATCTAACCCCCCCATGCATGAACGGCCTTCGACGTGATAATGATCGTCGTGGCTGGAGTGTTGTTAGTGGGTGTCGTGAAAGTCGGCGCTTCTAAAGACCTCGTCGAAAGACGAAAACTCGAAACTTGACCTCAAATCAGGTAGGACTACCCGCTGAACTTAA
>f4f28555cb6c22cb28ed4262c7c330aee2f53098
AACGCACCTTGCGCTCCTTGGTATTCCGAGGAGCATGCCTGTTTGAGTGTCATTAAATTCTCAACCCCTCCAGCTTTTGCGAGTTGTGATGGGGCTTGGATCTGGGAGTTTGCGGGTCTTTATCAATAAAGGTCAGCTCTCCTGAAATACATTAGCGGAACCGTTTGCAGTCCCGTCACTAGTGTGATAATTATCTACGCTGTGATGATTGCTCTCTGACTAGTTCAGCTGCTAATCGTCCACTATGGACAACACTTAATGAACTTCTTGACCTCAAATCAGGTAGGACTACCCGCTGAACTTAA
>fec514cf1986e43223abfdb04b25a429dbcb58fb
AACGCACATTGCGCCCGCCAGTATTCTGGCGGGCATGCCTGTCCGAGCGTCATTTCAACCCTCGAACCCCTCCGGGGGGTCGGCGTTGGGGATCGGCCCTCCCTTAGCGGGTGGCCGTCTCCGAAATACAGTGGCGGTCTCGCCGCAGCCTCTCCTGCGCAGTAGTTTGCACACTCGCATCGGGAGCGCGGCGCGTCCACAGCCGTTAAACACCCAACTTCTGAAATGTTGACCTCGGATCAGGTAGGAATACCCGCTGAACTTAA
>45a2a6933d3d6be1697d1e080fcacf02e2551e86
AACGCACATTGCGCCCCTTGGTATTCCGAGGGGCATGCCTGTTCGAGCGTCATTTCAACCCTCAAGCTCTGCTTGGTATTGGGCTACGCCATCGCGGCAGGCCTTAAAATTAGTGGCGGTGCCGTCTCGGCTCTAAGCGTAGTAACAATCTCTCGCTCTGGAGACCTGGCGGTGCTTGCCAGACAACCACCAATTTTTTTATGGTTGACCTCGGATCAGGTAGGGATACCCGCTGAACTTAA
>ad1c000379ca9d948565b6a7ebda0f6adee297e0
AACGCACATTGCGCCCTCTGGTATTCCGGGGGGCATGCCTGTTCGAGCGTCATTACAACCCTCAAGCTCTGCTTGGTGTTGGGCGGTACCGCGCGCGGTACGCCTCAAACGTAGTGGCGGCGCCGTTCGGCTCCTAGCGTAGTAACAACTCTCGCTATGGGGACCGGGCGGTTGCCTGCCAGCAACCCACACTTTTAAAGGTTGACCTCGGATCAGGTAGGGATACCCGCTGAACTTAA
>b50e938ad7b8be3d097ed92051394bccfb853bf1
AACGCACCTTGCGCTCCTTGGTATTCCGAGGAGCATGCCTGTTTGAGTGTCATGGAATCATCAACTCTCATCTTTATTGATGAGGGCTTGGACTTGGAGGCTTGTGCTGGTTCTAACGAATCGGCTCCTCTTGAATGCATTAGCTTGAACCTATGCTGTATCGGCTGTTCGGTGTGATAATTGTCTACGCCGTGGCTGTGAGGCTTTAAAATTGTAGGATCAGCTTCGAACCGTCCCTATGAACGGGACAACATCTTCATTGACCTCTGACCTCAAATCAGGTAGGATTACCCGCTGAACTTAA
>4f6d966bf372ec8553125311591420716c8d64e9
AACGCACATTGCGCCCCCTGGTATTCCGGGGGGCATGCCTGTTCGAGCGTCATTTCACCACTCAAGCCTCGCTTGGTATTGGGCAACGCGGTCCGCCGCGTGCCTCAAATCGACCGGCTGGGTCTTCTGTCCCCTAAGCGTTGTGGAAACTATTCGCTAAAGGGTGTTCGGGAGGCTACGCCGTAAAACAACCCCATTTCTAAGGTTGACCTCGGATCAGGTAGGGATACCCGCTGAACTTAA
>01f84bd6ab9b83783c7102dba383884fba58e89e
AACGCACCTTGCGCTCCTTGGTATTCCGAGGAGCATGCCTGTTTGAGTGTCATTAAATTCTCAACCTTCCATGTTTTATTAGCATGGTTAGGCTTGGATGTGGGGGTTGCGGGCTTCATCAATGATGTCAGCTCTCCTTAAATGCATTAGCGGAACTTTTGTGGACCGTCTATTGGTGTGATAGTTATCTACGCCGTGGATGTGATGCAGCTTTATGAAGTTCAGCTTCTAACCGTCCATTGACTTGGACAATTTTGACAATTTGACCTCAAATCAGGTAGGACTACCCGCTGAACTTAA
>7699704f8e8e9e1b11d8786f0a024f88e1fcef91
AACGCACATTGCGCCCCTTGGTATCCCGAGGGGCATGCCTGTTCGAGCGTCATTTCACCACTCAAGCCTGGCTTGGTGTTGGGCGACGTCCCCTTTAGGGACGCGCCTCGAAACACTCGGCGGCGTGGCACCGGCTTTAAGCGTAGCAGAATCTTTCGCTTTGAAAGTCGGGGCCCCGTCTGCCGGAAGACCTACTCACAAGGTTGACCTCGGATCAGGTAGGGATACCCGCTGAACTTAA
>fc19b740fa9a09a9f03d8cf5b039c231c2004445
AACGCACATTGCGCCCTTCGGTATTCCGGAGGGCATACTTGTTTGAGCGTCATTTCACTCTTAAAACATGAATTTGTTTTAGTATTGAGTCTTTATTTCTTTCCGAAGAATGACTTGAAATGAATATGGCACAAGCGAATCCAGTCATGGAGCTTTTTTCTACAACGTAATAGGTTTTACCAACTCGTTGGCTTTAATGGAAAAGGTTCTTTTGGATATAGCTTTGGCGTTATAACCAAAACTTTTAAAGTTTGACCTCAAATCAAGCAAGATTACCCGCTGAACTTAA
>b3d7fdeab478e157de05340e8833ffb84ed73ffc
AACGCACCTTGCGCTCCTTGGTATTCCGAGGAGCATGCCTGTTTGAGTGTCATTAAATTATCAACCTCTTCAAGAGGCTTGGATTTGGAGTGTTGCTGGCTTGTTGTTGGCTCCTCTTAAATGAATTAAGCTTGTGTGTAGGCTTTGGTTTGATAATATCTATGCCATCGCTGTAATGCAAAACAACCTTGAAATTTGACCTCAAATCAGGTAGGACTACCCGCTGAACTTAA
>f4ce70ce896e8309db9c842cf910ff863976bd3c
AACGCACCTTGCGCCTCTATGAGGCATGCCGGTTTGAGCGCCTTATAATAATGGGCTAGCGGCTTGCTGCTAGACCGACTTGAGTGTTGCCGCAGGCTCGCTCTGAATGCATTTGTGACTTGAAGCTGTACCAACGTAATAAGTATTCCGTTGACTACATGTGGAAAGCCGCATCCAACCGTCTCCGGACAACTACAAATGCTAGGCATCAAATTGGTAGGACTACCCGCTGAACTTAA
>0f090d8e799070a5acf69dfd8cb6af86d189ebf1
AACGCACCTTGCGCTCCTTGGTATTCCGAGGAGCATGCCTGTTTGAGTGTCATTAAATTCTCAACCTTCCAGCTTTTATTAGCATGGTTAGGCTTGGATGTGGGGGTTGTGGGCTTCATCAATGAGGTCGGCTCTCCTTAAATGCATTAGCGGAACTTTTGTGGACCGTCTATTGGTGTGATAATTATCTACGCCGTGGATGTGAAGCAGATTTATGAAGTTCAGCTTCTAACTGTCCATTGACTTGGACAATTTTGACAATTTGACCTCAAATCAGGTAGGACTACCCGCTGAACTTAA
>e942382c2b69360293862c6d62772f277dcb473d
AACGCACATTGCGCCTCATGGTATCCCATGGGGCATGCCTTCCGGAGCGTCGGGAAAACCCCCTTCAAGCATTTTTTTTGCTTGGTTGTGGAGGCTGAGCGTTGCCTGCGTGCACGTTTGCCTTCGAAATTCATTGGCGGACTGTTTCATGTTCCATTTGGCGTTATAGGATAACTCTTTCGCTTGGACTTATGAGGCTGTTCAGCCCAGAAATAACCCCCCATTATTCCGGAACGACCTCAATTAGGTAAGGATACCCGCTGAACTTAA
>6507ad36402b79f8d88a926c877de8f9c4969519
AACGCACCTTGCGCTCCTTGGTATTCCGAGGAGCATGCCTGTTTGAGTGTCATGAACATCATCAACCTCCGTCGCTTGCGACGCGGGGCTTGGACTTGGGATCGTGCCGGCCGCCTCTGCGCGGTCGACTGTCCTGGAATGCATTAGCTGGGCCCGTCGTCTCTCTCTCGAGTCGGTTTCTCTCGGTGTGATACGCTTCGTTTTCACCTTGATAATAAGCCGGCTCGCCAATGGGAGGGAGGAGTCGGTTTTGCCGGGCTTCTAAAGACCCCCGAATTGACAAATCTGACCTCAAATCAGGTAGGACTACCCGCTGAACTTAA
>52cd753aa864212ce951fab054cfaee430413617
AACGCACCTTGCACCCTTTGGTATTCCGAAGGGTATGCCTGTTTGAGTGTCATTAAATTCTCAAAATTAACAATTTATTTTGTTTATTTTGGATTTGAGGGTTTTGTTGGCTCTAGTATACTTGAGTTGGCTCCCTTTAAATGCATGAGTGGCTTATTGATCCCCCATTATTTGGTGTGATAGCTATATCTACATCATATACAATGGCAGAATCATGTAATATAGCTGCTATCTAACTGTCGAAAGACACTTTTGAACCATTTGACCTCAAATCAGGTAGGACTACCCGCTGAACTTAA
>a57cfa3a2fe2aa38c96c6ce4e3b1bf43f3ac9a44
AACGCACCTTGCGCCCTTTGGTATTCCGAAGGGCATGCCTGTTTGAGTGTCATTAAATTATCAACCTTGCTCGCTTTTACCGGCTTGAGTGAGGCTTGGATGTGAGGGCTTTGCTGGCTTCCTTCAGTGGACGGTCTGCTCCCTTTAAATGCATTAGTGGGATCCTTTGTGGACCGTCACTTGGTGTGATAATTATCTATGCCATCTGACTTTGAAGCAAACTTTATGGGAACCCGCTCATAACCGTCTTCGGACAATCTTGACATTTTGACCTCAAATCAGGTAGGACTACCCGCTGAACTTAA
>339a74c74524373db1289c70ec3bae0e20cb0140
AACGCACCTTGCGCCCTGTGGCTTTCCACAGGGCACGCCCGTTCGAGTGTCACGTTAACCCTCGCCAACGGCGTAGTAATACGCCGCGAAGCGGATTTGGACGTTGCCGGTCGTGAGATCGGCTCGTCTCGAAATGCATTAGCGAAGTGCGAAGCACGTGCGACGTTGATAATTGTCTACGCCTCGCGGACTTTGCTCCTCGCTTCCAATCGTCGTGAGACAATCATCATGGTTTGACCTCGAATCGGGTGGGACTACCCGCTGAACTTAA
>7bdde591cc7ead2ae93f2c4e7af0b5e99a21b9f4
AACGCACATTGCGCCCTCTGGTATTCCGGGGGGCATGCCTGTTCGAGCGTCATTACAACCCTCAAGCCCCGCTTGGTGTTGGGCGGTACCGCGTGCGGTACGCCTCAAACGTAGTGGCGGCGCCACCCGGCTTCAAGCGTAGTAACACTCTCGCTCTGGGGACGGGCGCGCTCCCGCCAGCAACCCTCACTTCTAAAGGTTGACCTCGGATCAGGTAGGGATACCCGCTGAACTTAA
>49bfac5eed710d17799631a33aeaff83760b9bb5
AACGCACATTGCGCCCCTCGGTATCCCGGGGGGCATGCCTGTTCGAGCGTCATTTCTACCACTCAAGTTTAACTTGGTATTGAGCATCGTTATGAAAATTTTAACGTGCTTTAAATGTAGACGGCAACAATTCCCCAGCTTAGAGCGTAGCAGTAAAACATTTTCGCTTTAAAAGCTGCTGGGTCTTGTTTACCGCATAGTTTTTACTACAGTTTGACCTCGGATCAGGCAGGGATACCCGCTGAACTTAA
>cddfee6f25886e87d40adc99dff82ce7c41e353b
AACGCACATTGCGCCCCCTGGTATTCCGGGGGGCATGCCTGTCCGAGCGTCATTACAACCCTCAAGCTCAGCTTGGTATTGGGCCCCGCCGACCCGGCGGGCCCTAAAGTCAGTGGCGGTGCCGTCCGGCTCCGAGCGTAGTAATTCTTCTCGCTCTGGAGGTCCGGTCGTGTGCTCGCCAGCAACCCCCAATTTTTTTCAGGTTGACCTCGGATCAGGTAGGGATACCCGCTGAACTTAA
>b3de3bb419306b44554384bff655734908e2aef1
AACGCACCTTGCGCTCCTTGGTATTCCGAGGAGCATGCCTGTTTGAGTGTCATTAAATCCTCAACCCCGATCGATTTGTTTCGACCTCGGGGCTTGGACTTGGAGCGTGCTGGCATGAGTCGGCTCCTCTCAAATGGATCGGCGGAATTCAATCCTTGGCTTGCGGACGTCAGTGTGATAATCACGTTGCGCTGTCGTTTGAGCCGTAAGGGTCCGCTTACAATGGTCTTCGGACAACTTCATTTAAATTTGACCTCAAATCAGGTAGGACTACCCGCTGAACTTAA
>38e05eca8c4dc69adae1a2ec95e35cc7d571284b
AACGCACCTTGCGCTCCTTGGTATTCCGAGGAGCATGCCTGTTTGAGTGTCATGTTAATATCAATCTCTTCGCCTTTTGTGGGTGTTGAGCTTGGAATTGGAGGCTTTGCTGGCTTTGCGGTCGGCTCCTCTAGAATGTATTAGCTGGGCTTTCGCTCGATGCAACGGTGTGATAGTATTATTCGCCGGAGTAACTTGCGATATGGGTCTGCTTCTAATCGTCTTCGGACAAATATGGGGTGTTTACACGCTCCTTTGACTTTTGACCTCAAATCAGGTAGGACTACCCGCTGAACTTAA
>3f9e7089117fee79e1e8da26ff7966004af7299c
AACGCACCTTGCGCTCCTTGGTATTCCGAGGAGCATGCCTGTTTGAGTGTCATTAATATATCAACCTCCTCAGGTTTTTACTTGTCGAGTGTTTGGATGTGGGGGTCTCTTTTGCTGGTCTCTTTTGAGTTCAGCTCCCCTGAAATGCATTAGCGGGAACAATTTGTTGACTCGTTCATTGGTGTGATAACTATCTACGCTATTGACGTGAAATCAGGTTCCGCTTCTAACAGTCCATTGACTTGGACAAAATTTCATTAATGTGACCTCAAATCAGGTAGGACTACCCGCTGAACTTAA
>e33261f2008bee0cae842c9e1f8d0c0cf14c6964
AACGCACCTTGCACCTTTTGGTATTCCGAAAGGTATGCCTGTTTGAGTGTCTTGAAAACCATCATTCCTAGAGGTTTTTTGAATCTCTTTGAATGGACTTGGGAGTCGCCTTGTTTATAGGCCCTCTTGAAATACCTTAGTGGGACACTAATGCCCAAGCTGAACGTAATAAGTTTCGTTCGAGCAAGGGTTTAGGACCGCTCATAACCTGTTCTTCGGAACGCCTTTTAAGACTAGACCTCAAATCAGGTAGGACTACCCGCTGAACTTAA
>203f9d8f09a1f9d6b0877aebf6f44d79c5f8dbab
AACGCACCTTGCGCTCCTTGGTATTCCGAGGAGCATGCTTGTTTGAGTGTCATGGTATTCTCAACCCTCTTGCAATTTTTTTTGCAGGTGGGCTTGGAATTGGAGGCTTTGCTGGCAGCTGAATTTATTTTCAGCCATCGGCTCCTCTGAAATGCATTAGCTTGAATGAGACCAAGCATGATTCAGCGTGATAAATGTCTACGTTGCTTCATCTCGGTTGAAAAAATATATTCTAGCTCCTAATCGTCTCTCTTGAGACAACATATGAAAATCTGACCTCAAATCAAGTAGGACTACCCGCTGAACTTAA
>4c429820f5d273166d2338a41987f32463468802
AACGCACCTTGCGCTCCTTGGTATTCCGAGGAGCATGCCTGTTTGAGTGTCATTAAATTCTCAACCTTATTAGCTTTTGTTGATAATGGCTTGGATGTGGGGGTTACTTTGCTGGTTTCTTTAATGAGATCAGCTCCCCTTAAATGTATTAGCTGGTTGCCTTGTGCAGACTTGTCTATTGGTGTGATAATTATCTACGCCGTGGACTTCTGCCAGTATTTAGCACCGCTTCTAACTGTCTGTTTACTCAGACAATTATATGACAATTTGACCTCAAATCAGGTAGGACTACCCGCTGAACTTAA
>e28b723e417531fd6efa3c08ed8c65232522309d
AACGCACCTTGCGCTCCTTGGTATTCCGAGGAGCATGCCTGTTTGAGTGTCATTAAATTCTCAACCTTCCAACTTTTATTAGCTTGGATAGGCTTGGATGTGGGGGTTGCAGGCTTCATCAATGAGGTCAGCTCTTCTTAAATGCATTAGCGGAACTTTTGTGGACCGTCTATTGGTGTGATAATTATCTACGCCGTGGATGAGAAACAGCTTTATCAAGTTCAGCTTCTAACCGTCCATTGACTTGGACAATTTTGACAATTTGACCTCAAATCAGGTAGGACTACCCGCTGAACTTAA
>c72aa627d28787dc28b978b406d2b80054d176e2
AACGCACATTGCGCCCCCTGGTATTCCGGGGGGCACACCTGTTCGAGCGCCATTTCTACCCTGGAGCCCTGCTCTGTGATGGGCCCCGTCCTCGCGGACGGGCCCGAAACCCGTGGGCGCCGTCGTCCGGCCCTGAGCGTAGCAAGAGAAATCCCTCGCTCGGAGTGTCTGTCGGCGGTCGCCCTTGAAACCTATTTTTACAAGGTTGGCCTCGGATCAGGTGGGGATACCCGCTGAACTTAA
>3973349b57bbdc934eba11a4612e86697606e6f1
AACGCACATTGCGCCCTCTGGTATTCCGGAGGGCATACCTGTTTGAGCGTCAGTTCTCTCTCAAAAAAGATTTTTTTTTTTTTTGGTATTGCTCGTACTTGTTTTAAAGTTGAGTGAAATGAATTGGCAAGGCAGTTTTCTAGCTATCAACGTATTAGGTTTTACCATTTCGTTGGAAGAGCAAAAAGACAAGCCGGGCGATATAACTGGGTTTTACCCAAAATATTTGACCTCAAATCAGGCAGGACTACCCGCTGAACTTAA
>6aee3386395a25f841ba2a45adb313478ed178c6
AACGCACCTTGCGCCCTTTGGTATTCCGAAGGGCATGCCTGTTTGAGTGTCATTAAATTCTCAACCTCCCCTTCTTTCATTAGGAGTGCGGCGGATTGGATATGGGGGTTTGCTGGTTTCTAACGAAATCAGCTCCTCTGAAATGCATTAGCAGAAACCGTTTGACTCTGGCTGCTAGGCTGTGATAATATCTACGCCTTGGTAGTTGGGTCGGAATACGAGTCATACAGTGGTAACTAATCAGGCTTTCGAGTCTGGCTTAGGATTGGTTTGGAAGGTGCTTAACGGCTCCTTCTGCTTTCTCCCTTTGCGGAGATACTTGTCCGATTCTAAGAGAGGAGTTGCTTAGCGCGAGCTTAGCTTTCCTTGATTTTTCCCTTGACTTTGTAGAAGGATTCAGCTTCTAACCGTCCATTGACTTGGACAATTTATTGACTATTTGACCTCAAATCAGGTAGGACTACCCGCTGAACTTAA
>bb7d382a944e2633760139cc35798c3a504d237a
AACGCACCTTGCGCTCCTTGGTATTCCGAGGAGCATGCCTGTTTGAGTGTCACGTCATCATCAACCCCCCGGCGGTTTTGCCACCGGGTTGGGATTGGACTTGGAGGCTGTGCCGGACGCAAGTCCGGCTCCTCTCGAATGTATTAGCTGGAAGCGGGCGGATCGACGCGCTGTGTGATAGTCTTATTCACTGTGCGCCGACCTGCATATATGCGCCGGCTTATAACTACAAACTCTCTAAAGTTTGACCTCAAATCAGGTAGGACTACCCGCTGAACTTAA
>c5e45e427a76a018494850bdccb8185cfd4293ac
AACGCACCTTGCGCCCTTTGGTATTCCGAAGGGCATGCCTGTTTGAGTGTCATTAAATTCTCAACCTCCCCTTCTTTCATTAGGAGTGCGGTGGATTGGATATGGGGGTTTGCTGGTTTCTAACGAGATCAGCTCCTCTGAAATGCATTAGCAGAAACCGTTTGACTTTGGCTGCTAGGCTGTGATAATATCTACGCCTTGTAGTTAGGTCGGAATACGAGTCATACAGTGGTAACTAATCAGGCTTTCGGGTCTGGCTTAGAATCGGTTTGGAAGGTGCTTAACGGCTCCTTCTGCTTTCTCCCTTTGCGGAGATACTTGTCCGATTTTAAGAGAGGAGTTGCTTAGCGCGAGCTTAGCTTTCCTTGATTTTTCCCTTTGACTTTGTAGAAGGATTCAGCTTCTAACTGTCCATTGACTTGGACAATTTATTGACTATTTGACCTCAAATCAGGTAGGACTACCCGCTGAACTTAA
>1d168f1cef3b60e8eb7775c59f7369d7d832b052
AACGCACATTGCGCCCTTTGGTATTCCGAAGGGCATGCCTGTTCGAGCGTCATTATCACCCCTCAGGCCCTGTGCTTGGTGTTGGACGGCCTGGTTGAGTATTGATTCAACCCCTCCTAAAGACAATGACGGCGGCCTGTGGTTCCCCCGGTACACTGAGCTTTTCATTGAGCACGTATCGGACAAAGGGCGCCTAGGACCCGGTCCTCTCCTTTTTGTAAGGAAACTTTTCAAAAGGTTGACCTCGGATCAGGTAGGAATACGCGCTGAACTTAA
>221a599fb39354bb1b60a9e37573e7e703299350
AACGCACATTGCGCCCGCCAGTATTCTGGCGGGCATGCCTGTCCGAGCGTCATTTCAACCCTCGAACCCCTCCGGGGGTCCGGCGTTGGGGATCGGGAACCCCTAAGACGGGATCCCGGCCCCGAAATACAGTGGCGGTCTCGCCGCAGCCTCTCATGCGCAGTAGTTTGCACAACTCGCACCGGGAGCGCGGCGCGTCCACGTCCGTAAAACACCCAACTTCTGAAATGTTGACCTCGGATCAGGTAGGAATACCCGCTGAACTTAA
>275cc820fbb5a0d260fa024e2ca00d2de85d3305
AACGCACCTTGCGCCCTTTGGTATTCCGAAGGGCATGCCTGTTTGAGTGTCATTAAATTCTCAACCTTGCAAGCTTTTTTGCTAGTGAGGCTTGGATGTGAGGGCTTTTGCTGGCTTCCATTCAGTTGGATGGTCTGCTCCCTTTAAATTCATTAGTGGATTCCTTTGTGGATGGTCACTTGGTGTGATAATTATCTACGCCGCCTGACTCTGATACAAGACTTGTGGGGACCTGCTCATAACCGTCTCTTCAAGAGACAATCTTTATTGACAATTTGACCTCAAATCAGGTAGGACTACCCGCTGAACTTAA
>e9bf5c4a93592a7ced0f5912d12900155ec50dfc
AACGCACCTTGCGCTCCTTGGCATTCCGAGGAGCATGCCCGTTTGAGTGTCGTGATAATCATCAAGCCCCCTCACGCCTTTGCGAGAGGGGTCTTGGACTTGGACGTGCTGCCGGCCGGAGACGGTCGGCTCGTCCCGAAAGCATTAGCCGCTCGTCCCCCCCCCTGGCTTTGAGTGTTCTCACTCGGCGTGATAAGATCACCCGTCGAGGGCTCCCTTGCGCCGGGCGGCGTGGGATCGGCTTCCAACCGTCCGACAGGACAAAACACCTGACCATCTGACCTCAAATCGGGTAGGACTACCCGCTGAACTTAA
>2827889d4a39db0fe5c44c0707bced63aa5b367a
AACGCACCTTGCGCCCTTTGGTATTCCGAAGGGCACACCTGTTTGAGTGTCGTGAAATCATCAACTCTTACTTTCTTGATTGAAAGTCTGAGATTGGACTTGGAGGCTTTTGCCGGTCCTAGGACCGGCTCCTCTTAAATGCATTAGTGCGGCTCGTTGCCAACGTACCTTTGGTGTGATAAATATCTACGCTTCTGGTCACGTGGCTACTTGTGAGACGTGCTCCTAACCGTCCTTCAGTTGGACACTTCATGAAACTTGACCTCAAATCAGGTGGGACTACCCGCTGAACTTAA
>063b2ee466e888a50e8d362a93c716b7126c67a4
AACGCACCTTGCGCTCCTTGGTATTCCGAGGAGCATGCCTGTTTGAGTGTCATTAAATTCTCAACTCTCTTTGATTTCTTCAAAGGCGAGCTTGGATCTTGGAGGCTTTGCCGGCTGTGAAGTCGGCTCCTCTGAAAAGCATTGGTAAAGACGTATTGCATGCCTCTGTAATGGAGGTGTGTGCTGGCCTCTGTAATGGAGGTTGGTATCAGGTCGGCCTTTCGGTGTGATAATGATCACCGTGGCTAGCTGGCTATTAATGTCTATGCCTTACTTGCTACTTTTTCCATTGACTTGGAAAAAAGCACTTTGACCATTTTGACCTCAAATCAGGTAGGACTACCCGCTGAACTTAA
>9162165ade672f00407bce46d267a38933bdef2b
AACGCACATTGCGCCCTCTGGTATTCCGGGGGGCATGCCTGTTCGAGCGTCATTACAACCCTCAAGCTCTGCTTGGTATTGGGCTTCACCAGTTCTGGTGGGCCTCAAAATCAGTGGCGGTGCCATTCGGCTTCAAGCGTAGTAATTTTTCTCGCTTTGGAGATCCGGCTGTGTGCCTGCCAACAACCCCCAATTTTTTAAAGGTTGACCTCGGATCAGGTAGGGATACCCGCTGAACTTAA
>a00aca64e7012d72c8c539523f7b2bb9389b676e
AACGCAAATTGCGCCGTCTCCGTCAAAGGAGCGGCATGCCCGGTTGAGGGTCGCGTATACCAACTCGCTCCTGGAGCGGTGATGGGCCTCGAGGCTTCTCGTGGCCTGAAAGTCTTTGGTCATGGATGACTGGTGAGCGAGTCCTTTGGCAAGCCACCGACGTCGGACCTTAAACATCTTGCTGAACGACCTCAGCCGGGTAGGGCTACCCGCTGAACTTAA
>91db8f86cc8a5ba61051d89675059f1f1a765ba3
AACGCATCTTGCGCTCCTTGGTATTCCGAGGAGCATGCCTGTTTGAGTGTCATCAAGTTCTCAACCATACCTCGGTGTGGCTTGGATCTGGGGGTTTTTGCAGGCTTCAAAGAAAGTCGGCTCCCCTGAAAAGCATTAGCGGTGTCCGAGTACCTTTGGTGTGATAAATATCTATGCCTTGGTGTATACGATGCATGCTGCTTCTGAACTTGCGTCTTGCGCATTTTATTGACAAATTTGACCTCAAATCAGGTAGGATTACCCGCTGAACTTAA
>d35e6d4366d32635a1aaf9185653706175ec918c
AACGCACATTGCGCCCTTTGGTATTCCGAGGGGCATGCCTGTTCGAGCGTCATTTCAACCCTCAAGCTCTGCTTGGTCTTGGGCTCGGCTGTGATGGCCGGCCTTAAAATCAGTGGCGGTGCCGTCGCAGGCTCTAAGCGTAGTACATCTTTCGCTCTGGAAGCCTGGCGGTGCCTGCCAGACAACCCTTAATTGTCTCCCATGGTTGACCTCGGATCAGGTAGGGATACCCGCTGAACTTAA
>b8288633b3ede52985f195ed4cf1929b76b4a2eb
AACGCACCTTGCGCTCCTTGGTATTCCGAGGAGCATGCCTGTTTGAGTGTCATTAAATTCTCAACCCCACCGATTTGTTTCGGTGGAGGCTTGGATTTGGGGCGTGCTGGCGCAGGTCGGCTCCTCCTTAAATGCATCAGCGGAAATTAAATCCTTGCCGTCATCAGTGTGATAATCATGTTACGCTGTTATCAGGCTTGGGGTCCGCTTACAATGGTCTTTGGACAACCACATCAATTTTGACCTCAAATCAGGTAGGACTACCCGCTGAACTTAA
>f94b45e7928fd7bbfd9a6b9925d2e6da3f56914d
AACGCACATTGCGCCCTCTGGTATTCCGGAGGGCATGCCTGTTCGAGCGTCATTTCAACCCTCAAGCCTGGCTTGGTGATGGGGCACTGCCTGTAAAAGGGCAGGCCCTGAAATTCAGTGGCGAGCTCGCCAGGACCCCGAGCGCAGTAGTTAAACCCTCGCTCTGGAAGGCCCTGGCGGTGCCCTGCCGTTAAACCCCCAACTTCTGAAAATTTGACCTCGGATCAGGTAGGAATACCCGCTGAACTTAA
>a05aa4fe15d4851c949a4e20af86002c43562a10
AACGCACCTTGCGCTCCTTGGTATTCCGAGGAGCATGCCTGTTTGAGTGTCATGAACATCATCAACCTTCCCCCTTTCGAGGGTGTGGAGGCTTGGACTTTGGGAGTCTGCTGGCTGCCGCAAGGCGCGTCGGCTCTCCTGGAATGCATTAGCGACGGACCCTTGCTGGGAGAAGTGGCTCGTGGTGTAATACTTGTTTTGTTCACCTCGTCGCCGGCTTTGTCTCGCGGGCTTCTGTTCGGCGCTTCGAAACCCCAGAGTCGTCTTCGGACGGCCACTTGACAATCTGACCTCAAATCAGGTAGGACTACCCGCTGAACTTAA
>87feaebf2365cc9c58ff5d81c4b25a50d4ce5a27
AACGCACATTGCGCCCTCTGGTATTCCGGGGGGCATGCCTGTTCGAGCGTCATTACAACCCTCAAGCTTTGCTTGGTATTGGGTGTCACTGTCATGGTGCACCTTAAAATCAGTGGCGGTGCCACCTGGCTTCTAGCGTAGTAATGTTTCTCGCTATGGAGTTTAGGTGTGTGCTTGCCATCAACCCCTAATTTTAAAGGTTGACCTCGGATCAGGTAGGGATACCCGCTGAACTTAA
>19980643ad633cd9c5986cde63114a843ef7cd1c
AACGCACCTTGCGCCCTTTGGTATTCCGAAGGGCACACCTGTTTGAGTGTCGTGAAATCATCAACTCTTACTTTCTTGATTGAAAGTCTGAGATTGGACTTGGAGGCTTTTTGCTGGTCCTAGGATCGGCTCCTCTTAAATTCATTAGTGCGTCTCGTTGCCAACGTACCTTTGGTGTGATAAATATCTACGCTTCTGGTCACGTAGCTACTTGTGAGACGTGCTCCTAACCGTCCTTCAGTTGGACACTTCATGAAACTTGACCTCAAATCAGGTGGGACTACCCGCTGAACTTAA
>ed88f9f9470e1850a8f73ea2823f3c8dfc134a97
AACGCACATTGCGCCCTTTGGTATTCCGAAGGGCATGCCTGTCCGAGCGTCATTATCAACCCTCAAGCCCGGCTTGTCATTGGGCCCCGTCACGGTCAAGGTGACAGTCCCGAAAGGTAATGGCGGTGTCGTGTTTGACCCTAGATGCAACGAGCTTTTACAGCACGCGTCGACGCGGTCTACCGGCCCGGTCTTCAAATCTATTTTTCTAAGGTTGACCTCGGATCAGGTAGGAATACCCGCTGAACTTAA
>5ae6c0292ca0446af0b0a0bb9561dc38cdcae4df
AACGCACCTTGCGCTCCCTGGTATTCCGGGGAGCATGCCTGTTTGAGTGTCATGGTACTCTCAATCTTCATAACTTTGTTGTTATCGAAGGTTTGGATTTGGAGGTTGTGCCGGCTTCTTGTCAAGTCGGCTCCTCTTAAATGGATTAGCGTGAGTGTAACGGATCGCTTCGGTGTGATAATTATCTGCGCCGTGGTTGTGAAGTAACATCAGCTTGCGCTTCTAACCGTCCTTCAGCTGGACAAATTTACTCTGACATCTGGCCTCAAATCAGGTAGGACTACCCGCTGAACTTAA
>0d2aca742a2b116002ea18565f6e1037ce4ed5d3
AACGCACCTTGCGCCCCTTGGTATTCCGAGGGGCATGCCTGTTTGAGTGTCATTAAATCCTCAACCGCGCCGATTGATTTTCGGTGGGGCTTGGACTTTGGAGCGTGCTGGCGAAGGTCGGCTCCTCTTTAAATGCATCAGCGGAAGAAACCTTTGTCTTTCCCGCCTTCGGTGTGATAATTGTGTTGCGCCGTGGTGGAACTTCAACGATCCGCTTACAATGGTCTTCGGACGAAACCTCATGTCATCTTGACCTCAAATCAGGTAGGACTACCCGCTGAACTTAA
>576cb08cb497bf8ff8fda4e76b1f5d103066af2b
AACGCACCTTGCGCTCCTTGGTATTCCGAGGAGCATGCCTGTTTGAGTGTCATGTTAATCTCAATCCCTTTGTCTTTATTGTACGTTGGGATTGGACTTGGAGGTATTTGCTGGCCCTTTTTTGGGTCGGCTCCTCTTGAATGCATTAGCTTGGGCTTTCGCTCGATGCAACGGTGTGATAGTATTATTCGCCGAGGCAACTTGCGGTATGAGTCTGCTTCTAATCGTCTTCGGACAAGCATGGGTGTATTTTTTTAATATGCTCTTTTGACTTTGACCTCAAATCAGGTAGGACTACCCGCTGAACTTAA
>737ecc6437e2583b81362a88a4a4ddd5a280258e
AACGCACCTTGCGCTCCTTGGTATTCCGAGGAGCATGCCTGTTTGAGTGTCATTAATATATCAACCTCCTCAGGTTTTTACTTGTTGAGTGTTTGGATGTGGGGGTATTTTTTGCTGGTCTCTTTTGAGGTCGGCTCCCCTGAAATGCATTAGCGGAACAATTTGTTGACCCGTTCATTGGTGTGATAAACTATCTACGCTATTGACGTGAAGCAGGTTCAGCTTCTAACAGTCCATTGACTTGGACAAATTTTCATTAATGTGACCTCAAATCAGGTAGGACTACCCGCTGAACTTAA
>3362e55fe7d72712d80ea60a8986ec171cbbdcd1
AACGCATCTTGCGCTCCTTGGTATTCTGAGGAGCATGCCTGTTTGAGTGTCATCAAGTCCTCAACCATATTGATTTTGCTTCGATGTGGATTGGATATGGGAGCCCATGCAGGCCTTTCAATTGAGAGGTCTGCTCTCCTGAAATGAATTAGTGGTGTCTGAGCAGTGACTTTTACTATATGGGTGTGATAATCATTTATGCCTTTGTGAAACGCTGCGCAAACTGCTTCTAACCTCGTCGTTGACCAATTTGACCTCAAATCAGGTAGGACTACCCGCTGAACTTAA
>9acf3852346edb150e47442dab06dd1dde365b76
AACGCACCTTGCGCTCCTTGGTATTCCGAGGAGCATGCCTGTTTGAGTGTCATGAACATCATCAACCTCCGCCGCTTTTATGCGGGGGAAGGCTTGGAATTGGGGGTTGTCGGCGGCGACGCTCGACTCTCCTGGAATGCATTAGCTGGACCTTTTGGTTCTGTCTCCCTGAGCGGTTCTCGGTGTGATACATTCTTTTTTGTTCACCTTGGTAGAACCCGTCTCGTGAAGGGGGGGATGGGACGGATCCGGCTTCCAACCGTCCTCGCGGACAACTTTGACAAATCTGACCTCAAATCAGGTAGGATTACCCGCTGAACTTAA
>78b35ef13ed7ba62be2610baf37d2823e1a8291d
AACGCACATTGCGCCCCTTGGTATTCCGAGGGGCATGCCTGTTCGAGCGTCATTATAACCACTCAAGCCTGGCTTGGTATTGGGGTTTTCGCGTGTTCGCGGCCCTTAAAATCAGTGGCGGTGCCGTCTGGCTCTAAGCGTAGTAATTTCTCTCGCTATAGGGTTCCGGTGGTTACTTGCCAAAACCCCCCATTTTTTCTAGGTTGACCTCGGATCAGGTAGGGATACCCGCTGAACTTAA
>2c805ec5b4480589dc2d79c8989c02636a5d49e2
AACGCACCTTGCGCTCCTTGGTATTCCGAGGAGCATGCCTGTTTGAGTGTCATGGTATTCTCAATCCATCTGGTTTTGTCAAAGAAACTTGGTTGGACTTGGATATGGAGGTTTCTTGCTGGTCTTTACTGATCGGCTCCTCTGAAATACATCAGCATAAATGGAACGCTGTTTTCAGTGTGATAATTATCTACACTGTGATTTGGCCTTGCTATTTTTGCTTCTAATTGTCTGCATGAGTAGACAACTTTATTGACATCTGACCTCAAATCAGGTAGGACTACCCGCTGAACTTAA
>3f633acdf0c1f3c9ad96f6dc59573d56cf22d7a3
AACGCACCTTGCGCTCCATGGTATTCCGTGGAGCATGCCTGTTTGAGTGTCACGTCAACCCTCATTCATGCGATGTCACAATCGCATGAATGGATTTGGACCGTGTCGTAATCGACTCGTCCCGAAATGCATTAGCTTGCGCTTTTAGAGTGCCGGGCACCGGTGTGATAATTATCTGCGCCAACGCCTTACGCCTCTTCAGCGGCGCTGCTTACAGCCGTCCTGACGGACAACTATTTTAAAGCTTTGGCCTCAAATCAGGTAGGACTACCCGCTGAACTTAA
>6321fe30da9962cfbf082a5f03215053d79d4491
AACGCACATTGCGCCCCTTGGTATTCCGGGGGGCATGCCTGTTCGAGCGTCATTTCAACCCTCAAGCTCTGCTTGGTCTTGGGCCGCGCCGGCAACGGCGGGCCTCAAAAACAGTGGCGGCGCCATCGTGTCCCTCAGCGTAGTAATTCTTCTCGCTGTTGGGCCCCGGTGGCCGCTGGCCAGCAACCCCCAATTTTTCTATGGTTGACCTCGGATCAGGTAGGGATACCCGCTGAACTTAA
>f041db185188edf896d98b1f1eb1e6fff88b2160
AACGCACCTTGCGCCCCTTGGTATTCCGAGGGGCACACCCGTTTGAGTGTCGTGAAAATCTCAACCTCCTCGGTTTCTTCTGGACGCCGAAGGAGGCTTGGACTTTGGAGGCCTTTGCTGGCGTCTCTCGCCAGCTCCTCTCAAATGAATTAGCGGGGTCCTCTTTGCCGATCCTCGACGTGTGATAAGATGTTTCCATGTCTTGGTTTCTGGCTCTGTCGCCTTTGGGACCCGCTTCTAACCGTCTCAAGTCGAGACAACGTTTGAGCGTGTCTCCCTTCTCGGGAAACACCCTCGAGCCCACGAACCCTTGACCTCAAATCGGGTGAGACTACCCGCTGAACTTAA
>50e3fa09b8ee01a5cb7961014c534e6c9b6e8f9d
AACGCACCTTGCGCCCCTTGGCATTCCGAGGGGCACACCCGTTTGAGTGTCGTGAAATCCTCAAAATCCTTTTTGGGCTTACCGAAAAGGATTTTTGGACTTGGAGGTTTAATGCTTGCCTTTCACTTGTGAAAGTGAGCTCCTCTCAAATGAATTAGTGGGGTCTGCTTTGCCCGATCCTTGACGTGATAAGATGTTTCTACGTTTTGGATTTTGGCACTGTACTTTGGATGCCTGCTTCTAACTGTCTCATGGACAATGGATGGTGCTCTGGTCCCCTGCCTTCTAACGTTGGTGGGAGGCTGGACCCACGGATGAAAACCTTGACCTCAAATCGGGTGAGACTACCCGCTGAACTTAA
>ae1173cd26401434057cd89425867eecc37f111f
AACGCACATTGCGCCCTGTGGTATTCCGCAGGGCATGCCTGTTCGAGCGTCATTTCAACCCTCAAGCTCTGCTTGGTGTTGGGCCCTGCCCGCTCGCGGCCGGCCCTAAAGACAGTGGCGGCGCCGTCTGGCTCTAAGCGTAGTACATCTCTCGCTCTAGCGTCCGGCGGTGGCCTGCCAGAACCCCCAACTCTGTGGTTGACCTCGGATCAGGTAGGGATACCCGCTGAACTTAA
>b5dd5703e5837578217bc17afc933e98b88ced17
AACGCACATTGCGCCCCTTGGTATTCCGGGGGGCATGCCTGTTCGAGCGTCATTATAACCCCTCAAGCTCAGCTTGGTGTTGGGGCCTGCCAACTGGCAGCCCTTAAAATCAGTGGCGGCGCCATCTGGCTCTAAGCGTAGTAATTTCTCTCGCTATAGGGTCCCGGTGGACGTTTGCCAACAACCCCCAACTTTCTATGGTTGACCTCGGATCAGGTAGGGATACCCGCTGAACTTAA
>9800c080eece4a77936a4d22f76ea7a42bc741ed
AATCGTCGCACATTGCGCCCCTTGGTATTCCAGGGGGCATGCCTGTTTGAGCGTCATTTCTTGCTCGTCTAACACAGTCTAGCAGCGAGCTCTACAAGACAGGACCGTGGCATAGAGGCTGACATGTTCGCTCCGGCACACAACACGTGTTCTGTTTGTCTCAGGTTCACCAACATCCATTACTCCAGGTGCTTGCTCGACTCTGACACAGATCACTATCGACCATTGGAGAGCTCTATACATCAAGGTTGATGACCTCAAAATCAGGGTAGGATGTACCCGCTGAACTTAA
>fdb421c832f21c105c2c36fe189175ad8259f9c9
AACGCACATTGCGCCCCTTGGTATTCCGAGGGGCATGCCTGTTCGAGCGTCATTATAACCACTCAAGCCTGGCTTGGTATTGGGGTTCGCGATCTCGCGGCCCTTAAAATCAGTGGCGGTGCCATCTGGCTCTAAGCGTAGTAACTTATCTCGCTATTGGGTCCGGTGGTTGCTTGCCAACAACCCCCAACTTCTAAGGTTGACCTCGGATCAGGTAGGGATACCCGCTGAACTTAA
>aa02c7943212ab1e0f3160e9ecc3b009766f874a
AACGCACCTTGCGCCCCTTGGCATTCCGAGGGGCACACCCGTTTGAGTGTCGTGAAATCCTCAAAACCCCCTTTTCTTTCATCGGAACGGGGATTTTGGACTTGGAGGTTCAATGCTTGCTTTTGCTTTCAAAGGCGAGCTCCTCTTAAATGAATCAGTGGGGTCCGCTTTGCTGATCCTTGACGTGATAATATGTTTCTACGTTTTGGATCTGGCACTGTTTTCTCCGCTCCTAATCGTCTCATTGACAATGATGGTGCTTCGGTCCCCTGCCATCTACGTTGGCGGGAGGCTGGACCCACAAAAATAAAACCTTGACCTCAAATCGGGTGAGACTACCCGCTGAACTTAA
>b7c23b801cba55d5f75d5f62d3d222dc61069d47
AACGCACCTTGCGCCTTTCGAGGCATGCTGGTTTGAGCGCCTTATAATAATGGGATGACAGTCCGCTGTTAGACCGATTTGAGTGTTGCCGCAGGCTCGCTCTGAATGCATTAGCGATTGAAGGCTTGTAACAGTGTAATAAGATTCCATTGAAGCAAGTCCAGACCGCTCCTAACCGTCGTAAGACAACGCCTCCGGGCACCATGACTAGGCATCAAAGTAGTAGGACTACCCGCTGAACTTAA
>a88b02143a7d74dd841795e034876be863350168
AACGCACCTTGCGCCCTTTGGTATTCCGAAGGGCATGCCTGTTTGAGTGTCATTAAATTATCAACCTTGCTTTGCTTTTACTAGCATTGCTCGGCTTGGATGTGGGGGTTTTTTGCTGGCTTCCTTCAGTGGATGGTCTGCTCCCCTTAAATGCATTAGTGGGATCTCTTGTGGACCGTCACTTGGTGTGATAATTATCTATGCCATGCGACTTTGAAGCAAACTTTATGGGAACCTGCTTATAACCGTCCCTTACAAGGACAACTTTATTGACATTTTGACCTCAAATCAGGTAGGACTACCCGCTGAACTTAA
>6fb213f4822291cd78211677f081f71e7fb2b1f4
AATCGTCGCACATTGCGCCCCTTGGTATTCCAGGGGGCATGCCTGTTTGAGCGTCATTTCAGACCGACTCACAGTTCCATCCTAGCGGTAGGTAAGTGCACTGTGCTGACTGGCTATCGTACAACGGCGAACGTCCGCTATAAGGACGTATTCAGCTTCGGCCTACAAGACCATTCTTGCAACATACTCCGGAATAATGGCAGGAGCATATCGGAGAGACCTCGCATCGTTGCTAAGGAATCCTTCGTTGATGACCTCAAAATCAGGGTAGGATGTACCCGCTGAACTTAA
>4aa5bcb858b7958098637e0688a3e1e5ee0fb939
AACGCACCTTGCGCCCCTTGGCATTCCGAGGGGCACACCCGTTTGAGTGTCGTGAAATTCTCAAAAGCCCTTCCTTTGGTGGAGAGGATTTTGGACTTGGAGGTCATTTGCTGGTTTCACCTTGAAGCGAGCTCCTCCCAAATGGATTAGTGGGGTCTGCTTTGCCGATCCTTGACGTGATAATATGTTTCTACGTCTCGGGTTTCTGCACTGTACCTCTGCTTCTAACCGTCTCATTGACAACGATGGTGTTCCGGTCACCGCCGATTCATCGGTGGGAGGCTCGACCCACAAAAACGACCTTGACCTCAAATCGGGTGGGACTACCCGCTGAACTTAA
>cb1ebd6af74db491a586cd76d0d41a0ef05d114e
AATCGTCGCACATTGCGCCCCTTGGTATTCCAGGGGGCATGCCTGTTTGAGCGTCATTTCTGCTGTAACGCTAAGTTGATGTGCTATCACGAGTGGCATGGAACAATATTCACTCGAGGCCTCAACTAGAGAGTATCTTGGCGCCGACTTCGGTATCCGGATCAGTCACCAGTCTCGACCTATCTCTGGTTGTCAAGACGCAGTCATGCGCCGTTCACACCTACCGTTACAGTGTCCGTTGGTTGATGACCTCAAAATCAGGGTAGGATGTACCCGCTGAACTTAA
>b7c4954429a4dde2f37196ae4cac613a0eed0cf0
AACGCACCTTGCGCCCTTTGGTATTCCGAAGGGCACACCTGTTTGAGTGTCGTGAAATCATCAACTCTTACTTTCTTGATTGAAAGTCTGAGATTGGACTTGGAGGCTTTTGCTGGTCCTAGGATCGGCTCCTCTTAAATGCATTAGTGCGGCTCGTTGCCAACGTACCTTTGGTGTGATAAATATCTACGCTTCTGGTCACGTAGCTACTTGTGAGACGTGCTCCTAACCGTCCTTCAGTTGGACACTTCATGAAACTTGACCTCAAATCAGGTGGGACTACCCGCTGAACTTAA
>1b5c4550c6db58cb8441036b73dd8888d6a6c66e
AACGCACCTTGCGCCCCTTGGCATTCCGAGGGGCACACCCGTTTGAGTGTCGTGAAATCTTCAAAACCCTTTTCTTTGATCCATTTCGGTCGGGAAAAGGATTTTTGGACTTGGAGGTTCAATGCTCGCCCTTTCTTTTGAAAGCGAGCTCCTCTTAAATGAATCAGTGGGGTCCGCTTTGCTGATCCTTGACGTGATAAGATGTTTCTACGTTTTGGGTTTAGCACTGTCCCTTGGACGCCTGCTCCTAACCGTCTCACGGACAATGATGGTGCTCTGGTCACCGCCGTTTACATCGGCGGGAGGCTGGACCCACAAAAAGAAAACCTTGACCTCAAATCGGGTGAGACTACCCGCTGAACTTAA
>bd72de32380f6120022a484ecfc3efca559fd1ec
AACGCACCTTGCGCTCCTTGGTATTCCGAGGAGCATGCCTGTTTGAGTGTCGTGAAATCATCAACTCCCTTAGCTTTGTTGCGACGGTGAGCTTGGACTTGGGGATTTGCTGGCCTTCGGGTTCTGGCTTCCCTTGAATGCATTAGCTGGACGTTGATTTGCAGCATATATGCGGTGTGATAATTGTCTTCACTGTGTAGCTCAAGTTGAACTGGCTTCTAATTGTCCTTCGCGGGACAACACTTTGACCATTAGACCTCAAATCAGGTAGGACTACCCGCTGAACTTAA
>896c4c44c7ee59e574a2d387914b19ff8953b6e7
AACGCACATTGCGCCCCTTGGTATTCCGAGGGGCATGCCTGTTCGAGCGTCATTTCACCACTCAAGCCCAGCTTGGTATTGGGCCGTCGTCCGGTCAAACGGACGTGCCTGAAAATCAGTGGCGGTGCCCATCCGGCTTCAAGCATAGTAAACTACAATCTTGCTTTGGAAGGTCCGGAGGGTTCACTGGCCATCAACCCCAAAATTTTCTATGGTTGACCTCGGATCAGGTAGGAATACCCGCTGAACTTAA
>cb3596baf990a99011aadbcbc5243e0ff437a83c
AACGCACATTGCGCCCTCTGGTATTCCGGGGGGCATGCCTGTTCGAGCGTCATTACAACCCTCAAGCTCAGCTTGGTATTGGGCCTCGCCGGTTCCGGCGGGCCTCAAAGTCAGTGGCGGTGCCATCCGGCTTCAAGCGTAGTAACACTCTCGCTTCTGGAGACCCGGGTGCGTGCTTGCCAGCAACCCCAATTTTCTCAAGGTTGACCTCGGATCAGGTAGGGATACCCGCTGAACTTAA
>a39e3709e7a483ad59b45b6e68a1f7cdf08db566
AACGCACATTGCGCCCCGTGGCATTCCGCGGGGCATGCCTGTTCGAGCGTCATTATGACCAAATCACGCCAGGCGTGGTCTTGGGGCTGGCAGCTCTGCCGCCCTCAAACGCAGTGGCAGCGCCGGGTGGCTCTTAGCGTAGTAATACTCCTCGCTATAGGGTCCGTCGGTCGCCCGCCAGCAACCCCCAATCTTTCTAGGTTGACCTCGGATCAGGTAGGGATACCCGCTGAACTTAA
>c0b50330cf442890d6552a1912e43b87d4fb94b2
AACGCACCTTGCGCTCCTTGGTATTCCGAGGAGCATGCCTGTTTGAGTGTCATTAAATTCTCAACCCCAGCGGTTCGTTGGGGCTTGGACTTGGAGCGTGCTGGCGAAGGTCGGCTCCTCTTTAAATGCATCAGCGGAAAAACAAACTTTCCCTTCAGCGTGATAATCCTGTTGCGCTGTGGTGGGTCAAGGTCCGCTCACAATCGTCCTCGGACAAAAGACACATCTGTTTTGACCTCAGATCAGGTAGGACTACCCGCTGAACTTAA
>15d431d0cffb48148fde4d5a85d0fd5812cc87d4
AACGCACATTGCGCCCGCCAGTATTCTGGCGGGCATGCCTGTTCGAGCGTCATTTCAACCCTCAAGCCCCCGGGCTTGGTGTTGGGGATCGGCGTGCCCCCCCCGGGGCGCGCCGCCCCCTAAATCCAGTGGCGGTCTCGCTGCAGCTTCCTCCGCGTAGTAGCACACCTCGCGCTGGAAAGCGGCGCGGCCACGCCGTTAAACCCCCCACTTCTGAAAGGTTGACCTCGGATCAGGTAGGAATACCCGCTGAACTTAA
>0c55e72fa36cdef3261cd77f258939b1fcc5f4bb
AACGCACATTGCGCCCTCTGGTATTCCGGGGGGCATGCCTGTTCGAGCGTCATTACAACCCTCAAGCTCTGCTTGGTATTGGGCCTCACCGGTTCTGGTGGGCCTTAAAATCAGTGGCGGTGCCATTCGGCTTCAAGCGTAGTAATTCTTCTCGCTTCTGGAGTTCCGGGTGTGTGCTTGCCATCAACCCCCAATTATATCAAAGGTTGACCTCGGATCAGGTAGGGATACCCGCTGAACTTAA
>19618d35988f40d048567f09ac012f3808049d82
AACGCACCTTGCGCTCCTTGGTATTCCGAGGAGCATGCCTGTTTGAGTGTCATTAAATTCTCAACTCCCTTTGATTTTTTCAAGGGTGAGCTTGGATCGTGGAGGCTCTGCCGGCTGTGAAGTCGGCTCCTCTGAAATGCATTGGCAAATGCGTGTGCATGAATCGGCCTTTCGGTGTGATAATGATCACCGTGGCTGGATTGCTTTAACGTCTATGCCCAACCTTTTCCATTGACTTGGAAAAACCCCACTTGACATTTTGACCTCAAATCAGGTAGGACTACCCGCTGAACTTAA
>722e0252830db0dd2e0a9b8d3b7c73f29f4bee54
AACGCACCTTGCGCTCCTTGGTATTCCGAGGAGCATGCCTGTTTGAGTGTCATTAAATTCTCAACCTTTATCACTTTTGCTGATAATGGCTTGGATATGGGGGTCTATTTTGCTGGCTTCTTTACGGATGGTCAGCTCCCCTTAAATGCATTAGCCGGTGCCCCGCGTGGACTGTCTATTGGTGTGATAATTATCTACGCCGTGGACATCTGCAATCATATGGGTTTGCACTGCTTCCAACCGTCTGTTCAATCAGACAATACATGACAATTTGACCTCAAATCAGGTAGGACTACCCGCTGAACTTAA
>1c4af84a4a967a41d70768f8278ba5fed91445dc
AACGCACCTTGCGCCCCTTGGCTATTCCGAGGGGCATGCCTGTTTGAGTATCATGAACACCTCAACTCTCATGGTTTGCCATGATGAGTTGGACTCTGGGGGTTTTGCTGGCCTGTGGTCGGCTCCTCTCAAATTAATCAGCCTCCCAGTGTTTGGTGGCATCACGGGTGTGATAAATATCTACGCTCGCTGTTGTCTGCCAGGTAACCTTTGGTCACAAAGGTTTGCTGGAGCTCACAGATGTCTCTCCTCAGCGAGGACAGCTTTTTTAACGTTCGATCTCAAATCAGGTAGGACTACCCGCTGAACTTAA
>7aa508d88e14edec1137ebab2d803c114cafb9e9
AACGCACCTTGCGCTCCTTGGTATTCCGAGGAGCATGCCTGTTTGAGTGTCATTAAATTCTCAACCTTCCCAGCTTTTACCGGCCGGAGGAGGATTGGATTGTGGGGGTTGCGGGCCTCGATTTAGAGGTCGGCTCTCCTTAAACGCATTAGCGGAACGTCTCGCGGGACCGTCACTTGGTGTGATAATTATCTACGCCTCATGACTGCGATCGCCTCTGGTTCAGCTTCTAACCGTCCGTTCGCTCGGACAGCTTTTTGACAATTTGACCTCAAATCAGGTAGGACTACCCGCTGAACTTAA
>eb1bc7fc06a7e4d416b1ea67a9de7e365a751e69
AACGCACCTTGCGCTCCTTGGTATTCCGAGGAGCATGCCTGTTTGAGTGTCATGGTATTCATCAACTTCCTCTCCTTTGCGGGAGAGGAGGCTTGGACTTGGGGGGCGTGCCGGCCTCGGTCGGCTCCTCTGGAATGCATTAGTCGGACTTTTGGACGACGCGGTTCGCGGTGTAATACTCTTGTTCACCTCGGTCAATCCGCCCAGTCTAGTGTCTCCGGCTTCGAACCGTCCGCGAGGACAACCTTTGACAATCTGACCTCAAATCAGGTAGGACTACCCGCTGAACTTAA
>661ca7ad8c7e63787246e7efb6c5892f4268aa21
AACGCACCTTGCGCTCCTTGGTATTCCGAGGAGCACGCCTGTTTGAGTGTCATGAAATTCTCAACCTATAAATCTTTGCGGGTCTATAGGATTGGACTTGGAGGCTTTGTCGGCTTTACAGTCGGCTCCTCTTAAATGCATTAGCTTGATTCCTTGCGGATCGGCTCTCGGTGTGATAATTGTCTACGCCGCGACCGTGAAGCGTTTTGGCGAGCTTCTAACCGTCTCTTATGAGACACTTATTTGACATCTGACCTCAAATCAGGCGGGACTACCCGCTGAACTTAA
>86d7f6246daf8ac942de6f828f8671a6d39ade87
AACGCACCTTGCGCTCCTTGGTATTCCGAGGAGCATGCCTGTTTGAGTGTCATTAAATTCTCAACCTTATTGGCTTTTGCTGATAATGGCTTGGATTTGGGGGTCTTTTGCTGGCTTTCACAAGTCAGCTCCCCTTAAATGTATTAGCTGGTGCCTCTGGTTAACCATCTATTGGTGTGATAATTATCTACGCCGTGGATGTTAGCCGTCTTATAGGTGCACTGCTTCTAACCGTCTGTTCATTCGGACAACCTCATTGACATTTTGACCTCAAATCAGGTAGGACTACCCGCTGAACTTAA
>95a8a2b6777dbd96cb554e867fec1c2ad74bcec5
AACGCACCTTGCGCTCCTTGGTATTCCGAGGAGCATGCCTGTTTGAGTGTCTTGAAATCATCAAACCCCTCCGGTTTCTGCCGGAGTGGGTTTGGACTTGGGGGCTTTTGCTGCCTTCTGGCGGCTCCCCTTAAATGAATCGGTCGGGCTTTCGCGTGGCTTGTCCCTTGGCGTTGTATCAACCTCGTCGCTGGATGGCTCGCGAGTTTTGCGCCCCTCCAAGACCAGCCTCTGGAGCGGCGGTCAACTTCAATTTTTGATCTGACCTCAAATCAGGTAGGACTACCCGCTGAACTTAA
>bd128437efbbfd5d82ec514a1dd58fe59b808ae0
AACGCACCTTGCGCCCTTTGGTATTCCGAAGGGCATGCCTGTTTGAGTGTCATTAAATTATCAACCTTGCTCGCTTTTACCGGCTTGAGTTAGGCTTGGATGTGAGGGTCTTTGCTGGCTTCCTTCAGTGGATGGTCTGCTCCCTTTAAATGCATTAGTGGGATCTCTTGTGGACCGTCACTTGGTGTGATAATTATCTATGCCATCTTGACTTTGAAGCAAACTAATGGGAACCTGCTCATAACCGTCCTTTCAGGACAACTCTTGACATTTTGACCTCAAATCAGGTAGGACTACCCGCTGAACTTAA
>c126af671c0a9d7fd30117ed5dae37c752401959
AACGCACCTTGCACCTTTTGGTATTCCGAAAGGTATGCCTGTTTGAGTGTCTTGAATCATCACTTCATAGATTTTTTCCATGAATGTGGATTTGGGCGTTGCCATTTGGCTCGCCTTGAATGTCTTAGTGGGTTAACCCAAGCTGAATGTAATAAGTTTCATTCAGTGCAAGTGTCGCCTGCTTCCAACTTGCTGGCTTTTAGCCGCATTTCATGACTAGACCTCAAATCAGGTAGGACTACCCGCTGAACTTAA
>de7a5691cda9e963148f27530c64d2eefefb8e61
AACGCACATTGCGCCCCTTGGTATTCCGAGGGGCATGCCTGTTCGAGCGTCATTACAACCCTCAAGCTCTGCTTGGTATTGGGCCTCACCCGTTAGGGCGTGCCTTAAAATTAGTGGCGGTGCCATCTGGCTCTAAGCGTAGTAATTTTCTCGCTATAGGGTCCTGTGGATACTTGCCAGCAACCCCAATTTTTCTATGGTTGACCTCGGATCAGGTAGGGATACCCGCTGAACTTAA
>e31b19ebb541828e70518f67a9fa7a1398cce814
AACGCACCTTGCGCCCTTTGGTATTCCGAAGGGCATGCCTGTTTGAGTGTCATTAAATTCTCAACCTTGCTCGCCTTTACCGGCTTGAGTGAGGCTTGGACGTGAGGGCTTTGCTGGCTTCCTTAAGTGGATGGTCTGCTCCCTTTAAATGCATTAGTGGGATCTCTTGTGGACCGTCACTTGGTGTGATAATTATCTACGCCTCGTCGACTTTGAAGCAAACTTATGGGAACCTGCTTATAACCGTCTCGCAAGAGACAACTTTCTGACATTTTGACCTCAAATCAGGTAGGACTACCCGCTGAACTTAA
>ac06ec526a96382209a72e6b1dedaaa42c4ce2c7
AACGCACCTTGCGCCCCTTGGCATTCCGAGGGGCACACCCGTTTGAGTGTCGTGAAATCATCAAAACCTTCTCTTTGACCCTCTTTGGTCGGGAAAAGGATTTTTGGACTTGGAGGTTCCATGCTCGCCTTCACTTTTGAAAGCGAGCTCCTCTCAAATGAATTAGTGGGGTCCGCTTTGCTGGTCCTTGACGTGATAAGATGTTTCTACGTTTTGGATTTAGCACTGTCCCTTGGATGCCTGCTCCTAACCGTCTCACGGACAATGATGGTGCTCTGGTCACTGCCATCTACATTGGCGGGAGGCTGGACCCACAAAAGAAAACCTTGACCTCAAATCGGGTGAGACTACCCGCTGAACTTAA
>eb2938c4e14309e27e70ff861e3220fd62c9257b
AACGCACCTTGCGCCCTTTGGTATTCCGAAGGGCACACCTGTTTGAGTGTCATGAACCCCTCAACCCTACAATTTATTTATTTAAATGGTAGAGTGCCTTACAATTTATTGTAGAGCGCCCTACTATTTAAATTAAATCGTAGAGGCTTGGATGTTGAGTGTTGCTGTGTCTTACAGCTCGCTTTAAATATATCAGCAATCTTTGTACTACTCGGATTGACTCGGCGTGATAAGATCTTCGTCGAGGACGCTTTAACAAGCGGCCGAAAAGTATTAGAGTAGCTTCTAACCTGCCCCTAGTGCATTATATTTTAGACCTCAAATCAGGTGGGACTACCCGCTGAACTTAA
>787d75a40d994efb6668fb2c76accfc9a9ef986a
AACGCATCTTGCGCTCCTTGGTATTCCGAGGAGCATGCCTGTTTGAGTGTCGTGAACCTCTCGACCCTAGACTTTCATTAGACTTGGGGCGGATTTGGATGTTGTGGGGTCCCTTTGGGAGTCCGCTCGTCTTGAAATGTATTAGCTGGTCTCTAATGCCATGTCTTAATGGCGGCGTGATAGGTATATGCTTTGAAACGTCGTGATGTGACGGGTGTAATGGCCGCTTCTAATGGTCTTAGGACGATATTTATGTCATCTGACCTCAAATCAGGTAGGACTACCCGCTGAACTTAA
>619f1b5f9b8a70baaa3b8e84c0a87ba42c778d57
AACGCACATTGCGCTCCTCGGCATTCCGTGGAGCATGCCTGTTTGATGCGCATGAATAACATCGGCCACTTGCGTGGCTTGGTTCTGAGCTTTCTCACTCTGTGTGAGTAGTTCAAAGTCTCAAACTTTTGAGAGGTCGCGATTGCTGGCAACGGCCCTTTGGCTTAGTCCACCGGCGTCAAATGTTACACCTCCCAAGTGAACTGATAGTATAACACACCATCAGATAACTCGGGAGCATTTGATGATCAACCGAGGGACGGACATTTGGGTACGGACCTGCTCTCTGTAGATCTTTATTGTGTGGGATTTTTCCCCTCAGAAATTCTGCATCAAATCAGGTAGGGTTACCCGCTGAACTTAA
>d96bc91c50143e815db979e154023942cfc98895
AACGCACCTTGCGCTCCTTGGTATTCCGAGGAGCATGCCTGTTTGAGTGTCATGTTAATATCAACCCCGTCGGTTTGTAAATCAGACCGTTGGGTGTTGGACTTGGAGGTTCTTGCTGGCTGCAAAGTCGGCTCCTCTTGAATGCATTAGCTTGGGCCTGTTGTGCGTACTCGCGGTGTAATAAGTTTTATTCATCGTTTGGGTCGTACACTTATTGGGCTTGCTTCTAACTGTCTTCGGACAAGCATAACCTTTGACTCTGACCTCAAATCAGGTAGGACTACCCGCTGAACTTAA
>f154a7c44c2635535767af6eefbcbe726f4cef99
AACGCATATTGCGCTCTTTGGTATTCCGAAGAGCATGCTTGTTTGAGTATCAGTAAACACCTCAAAGCCCTTTTTCTTTTTGAAAAAGGCTTTGGACTTGAGCAATCCCAACGCTAATCTTTTTAAAAGAGCAGAGGCGGGTTGCTTGAAATGCAGGTGCAGCTGGACTTTCTCCTGAGCTAAAAGCATATTCATTTAGTCCCGTCAAACGGATTATTACTTTTGCTGCAGCTAATATAAAGGGAGTTTGACCATTTTGGCTGACTGATGCAGGATTTTCACAAGAGTCTTAAAAAACCCTTGTTAAACTCGATCTCAAATCAAGTAAGACTACCCGCTGAACTTAA
>3bde0cf27d07ed39faf40e29cbbfefc604d3e3da
AACGCACCTTGCGCCCTTTGGTATTCCGAAGGGCATGCCTGTTTGAGTGTCATTAAATCATCAACCCAAAAGCTTTGTCACCGAAGCGTTTGCGGCTTGGACGTGGGGGTTTGCTGGCTTCCTTCAGTGGATGGTCTGCTCCCCTTAAATGCATTAGCGGGATCTCTTGTGGACCGTCACTTGGTGTGATAATTATCTATACCACGTTGGCCTTGAAGCAAAACTTATGGGAACCCGCTCATAACCGTCTTCGGACAACTCTTGACATTTTGACCTCAAATCAGGTAGGACTACCCGCTGAACTTAA
>d37e1695a37fc3430c7a8e0ac5f2e0575c47dc51
AACGCACATTGCGCCCGCCAGTATTCTGGCGGGCATGCCTGTCCGAGCGTCATTTCAACCCTCGAACCCCTCCGGGGGTCCGGCGTTGGGGATCGGCCCTTAACCGGCCGGCCCCGAAATACAGTGGCGGCCTCGCCGCAGCCTCTCATGCGCAGTAGTTTGCACACTCGCACCGGGAGCGCGGCGCGGCCACAGCCGTAAAACAAACCAAACTCTGAAATGTTGACCTCGGATCAGGTAGGAATACCCGCTGAACTTAA
>8619f383c3a0fd77872f60081cb36b1424215b56
AACGCACCTTGCGCCCTTTGGTATTCCGAAGGGCATGCCTGTTTGAGTGTCATGTTAATCTCAATCCCCTTGTTTCTTAATTGAGGCTCGGAGGTTGGACTTGGAGTTTGCTGGCCCCCTCTTGTGGTCGGCTCCTCTTAAATGCATTAGCTGGACTTTGGTTCTGCGTGAAGGTGTAATAGTTTATTCGCCATTAGCGCTTTCCTAACGAGTCTGCTTCTAATCGTCTTCGGACAAGGATTAAGTTCCTTCTTGACTCTTTGACCTCAAATCAGGTAGGACTACCCGCTGAACTTAA
>1f051ac3f3aaf156878facb476b38ebd7384f901
AACGCACCTTGCGCCCCTTGGTATTCCGAGGGGCATGCCTGTTTGAGTGTCATGGAATTCTCATCCCCTAAATTTATTTTTGGTGGGCTTGGATGTGGAGGTTGTGCCGGTTTGTTAAAAGCCGGCTCCTCTGAAATGCATTAGTGTGAATCTTACTGATCGCCTTCAGTGTGATAATTGTCTACGCTGTGGTTGTGAAGTAAATTAATGTTCACGCTTCTAATCGTCTCTTTTTGAGACAATTACTTTGACATCTGACCTCAAATCAGGTAGGACTACCCGCTGAACTTAA
>f3d6b266e667cb485031dfb2b8bf58a9a549cc0f
AACGCACATTGCGCCCTTTGGCATTCCGAAGGGCATGCCTGTTCGAGCGTCATTATCAGCCCTCAAGCCCCGTGCTTGGCGTTGGACGGCTTGGTCGAGTTTTCTCTCGACCCGTCCCAAAGACAATGACGGCGGTTGATGGCCCCCCCGGCACACTGAGCGTTTCACGCACGTGTTGGATAAGGGTGCCCCAGCTCCGGTCTCCTCCTTCAATGGAAATTTTCAAGGTTGACCTCGGATCAGGTAGGAATACGCGCTGAACTTAA
>515c4e47d3613db007cc0324c621ca6e4bec446e
AACGCACCTTGCGCTCCTTGGTATTCCGAGGAGCATGCCTGTTTGAGTGTCATTAATATATATATCAACCTTCTCTTTTTGAGTGGTTTGGATGTGGGGGTTTGCTGGCCTTGTAAAGGGTTCAGCTCCCCTGAAATGCATTAGCAGAACAACCCTGTTCATTGGTGTGATAACTATCTACGCTATTGAATGTAAGGGGGCAGTTCAGCTTTCTAACAGTCCTCGGACAATTCATCATTAATGTGACCTCAAATCAGGTAGGACTACCCGCTGAACTTAAG
>7b7241167926592a3cbef8bf96f9d3cbc2192633
AACGCACCTTGCGCCCCTTGGCTATTCCGAGGGGCATGCCTGTTTGAGTATCATGAACACCTCAACTCTCATGGTTCGCCATGATGAGCTTGGACTCTGGGGGTTTTGCTGGCCCGCGGTCGGCTCCCCTCAAATGAATCAGCCTCCCAGTGTTTGGTGGCATCACGGGTGTGATAAATATCTACGCTCGCGGTTGTCTGCCAGGTAACCTTTGGTGACAAAGGTTTGCTGGAGCTCACAGATGTCTCTCCTCGGCGAGGACAGCTTTTTTGAACGTTCGATCTCAAATCAGGTAGGACTACCCGCTGAACTTAA
>db4d30582b6da59566adde37a06545c0812c6156
TGAACGCACCTTGCGCTCCTTGGTATTCCGAGGAGCATGCCTGTTTGAGTGTCATTAAATTCTCAACCCTCTCGATTTGCGTCGAGGGTGGCTTGGACTTGGAGGCTGCCGGCGTCTGTCGGCTCCTCTTAAATGCATTAGCGAATTGATAGCTTTGCGGTTGGTGTGATAATTATCTACGCCTTCAAGCCGCTCTGTAGCTTCGCTTCTAACCGTCCTCGCGGACAACTTTATCATTGACTTTGACCTCAAATCAGGTAGGACTACCCGCTGAACTTAA
>ec918f2b90d0c2312024aaeed959e9f5e1d74e6b
AACGCACCTTGCGCTCCTTGGTATTCCGAGGAGCATGCCTGTTTGAGTGTCATTAAATTCTCAACCTTTATCAGCTTTTGCTGGTGATGGCTTGGATATGGGGGTTTATTTTGCTGGCTTCTTCACAGATGGTCAGCTCCCCTTAAATGCATTAGCCGGTGCCCCGCGTGGACTGTCTATTGGTGTGATAATTATCTACGCCGTGGACATCTGCAATCATATGGGTTTGCACTGCTTCCAACCGTCTGTTCATTCGGACAATACATGACAATTTGACCTCAAATCAGGTAGGACTACCCGCTGAACTTAA
>57a13a06b3981d0f84f4544b79e339ef67698be7
AACGCACATTGCGCCCCCTGGTATTCCGGGGGGCACACCTGTTCGAGCGCCATTTCTACCCTGGAGCCCTGCTCTGTGATGGGCCCCGTCCTCGCGGACGGGCCCGAAACCCGTGGGCGCCGTCGTCCGGCCCTGAGCGTAGCAAGAGAAATCCCTCGCTCGGAGTGTCTGTCGGTGGCCGCCCCGAACCATTTTTACAAGGTTGGCCTCGGATCAGGTGGGGATACCCGCTGAACTTAA
>da17de7d5f0ac35696df5839637f7bac0f5e07d6
AACGCACATTGCGCCCTTTGGTATTCCGAAGGGCATGCCTGTTCGAGCGTCATTATCACCCCTCAAGCCCCCGGCTTGGTGTTGGACGGCTTGGTGGAGGATCTCCCTCCACCCCTCCCAAAGACAATGACGGCGGCCTCGTTGGACCCCCGGTACACTGAGTTCTTCACGGGACACGTACCGGATCAAGGGTGCGCGGGGCACGGTCTGCCTCCCCTCAGGGAGAACTTTTCTCAAGGTTGACCTCGGATCAGGTAGGGATACCCGCTGAACTTAA
>f99cb82b30986a36f25a138eafe053a984cca59c
AACGCAATTTGCGCCCGAGACCTCGGTCGAGGGCACGTTTGTCTGGGCGTCGCATACAACATACGCCCTCCTTGCAAGTTTAGCGGGGAGGAGCGGACATGGTCGTCCGTGCCCATCGTGGTGCGGTTGGCTGAAATGCATTTGATGTCCCCTGCCTTGCATCGGTCAGCGGTGGCCTTGCCCCCCTCGGGCTGCGGTCTAGCCGGCGTTTGTCGATGCAGTGTGCGCACTGGGCATCGAGGGAACTTTGTTTGGTCACCATCCGTCGGGCGTCGATGGATGGCTTGGGCCCATCTCTGCGACCCCAGCTCAAGCGAGAACACCCGCTGAGTTTAA
>afaeae4fe1b91c20c6c10ae26bb3ca77a9aa7257
AACGCACCTTGCGCCCTTTGGTATTCCGAAGGGCATGCCTGTTTGAGTGTCATTAAATTATCAACCTTGTTCGCTTTTACGAGCTTGAGCAAGGCTTGGATGTGAGGGCTTGCTGGCTTCCTTCAGTGGATGGTCTGCTCCCTTTAAATGCATTAGTGGGATCTCTTGTGGACCGTCACTTGGTGTGATAATTATCTATGCCAGTTGACTTTGAAGCAAACTTTATGGGAACCCGCTCATAACCGTCTCGCAAGAGACAATTTTTTATTGACTTGACCTCAAATCAGGTAGGACTACCCGCTGAACTTAA
>4212cdc4c055c0d0c06d608333aa21a71f50a123
AACGCACATTGCGCCCTTCGGTATTCCGTTGGGCATGCCTGTTCGAGCGTCATTTAAACCTTCAAGCTATGCTTGGTGTTGGGTGTTTGTTCCGCCTCAGCGCGTGGACTCGCCTCAAATTCATTGGCAGCCGGTATGTTGGCTTCGTGCGCAGCACATTGCAAGCGATTTCAGCAGACTCCCTTCCACAAGCCTTTTTTTACTTTGACCTCGGATCAGGTAGGGATACCCGCTGAACTTAA
>4935f540e73abf697c763dd0455c746eed714cc0
AACGCACATTGCGCCCTTTGGTATTCCGAAGGGCATGCCTGTTCGAGCGTCATTATAACCACTCAAGCCTTCGCTTGGTATTGGGGTTCGCGGTTCCGCGGCCTCTAAAATCAGTGGCGGTGCCTGTCGGCTCTACGCGTAGTAATACTCCTCGCGTCTGGGTCCGGTAGGTTGCTTGCCAACAACCCCCAATTTTTTACAGGTTGACCTCGGATCAGGTAGGGATACCCGCTGAACTTAA
>775f398883e6989c8a351a8e85cda7820fada5dc
AACGCACCTTGCGCCCCTTGGTATTCCGAGGGGCATGCCTGTTTGAGTGTCATTTTATCATCAACTCATTAGTCTTTGATTAGGCTTTTGGGCTTGGACTTGGGAATTGCTGGCTTGATCTTTACTCATTGAAAAGTATCTAATACTTAATAGAGGGTAGAGTGTAGTCGGCTGTCCTTAAATGCATTAGCGAGTGTTAGTCTACATGGCACGGCCTCTTGACGTGATAATGATCGTCGTGGGCTGGAAGTGTAGTGTCTGGCTTCTAATCATTGATTGCGTGCATACGGCCCATAAAGCTGGAAGCGCAACAAACCACGACTTACGTGCAAGCGTAGTTCGAAATTGACATTTGACCTCAAATCAGGTAGGACTACCCGCTGAACTTAA
>e78f269a500bd3d9a42b2f78106b57dded1e85af
AACGCACCTTGCGCCCTTTGGCATTCCAAAGGGCATGCCTGTTTGAGTGTCATGTATTAACAGCACCGCCATTGCTTGTCGATGGAAGGTGGAATTGGATGCTTGCCGTCGTTGGCTCGTCCTTAAATGCATTAGCCCTGGTGGTTACCAAGGCCTTTTCGGTGTGATAGCCTATCTACGCCGCTGGGTCTGGTCCGCTGGCTTATAGCCTTCGCTCTCCGGCGAAACTTTTTTGTTCTGACCTCAAATCAGGTAGGATTACCCGCTGAACTTAA
>aaad630228ddfa6a84720a1b0a6a4810c3a8f1d7
AACGCACATTGCGCCCTCTGGTATTCCGGAGGGCACACCTGTTCGAGCGCCGTTTAAAACTTAAGGCTCAGCCTTGTGTTGACCCTTCCCTGTTTTGGGATCGGTTAAAAAACATGCAGATCCTAAACATTAGAAGCATACGCAATAGTATTTCGACTCTTGTTTTTAGATCTTGATTATCTAAACTTATGGCCTCGGATCAGGTGGGGATACCCGCTGAACTTAA
>692caaec983acffc9e923bf19e83d77923f84e51
AACGCACCTTGCGCTCCTTGGTATTCCGAGGAGCATGCCTGTTTGAGTGTCATTAAATTCTCAACCCCTCCAGCTTTTGCGAGTTGTGATGGGGCTTGGATATGGGGGCTTGCGGGTCTTTACTGATGTAAAGGTCAGCTCTCCTGAAATACATTAGCGGAACCGTTTGCAGTCCCGTCACTAGTGTGATAATTATCTACACTGTGATGGATTGCTCTCTGACTAGTTCAGCTGCTAATCGTCCGTTATGGACAATGTTTAATGAACTTCTTGACCTCAAATCAGGTAGGACTACCCGCTGAACTTAA
>e6d5d9d7d3f9cb163e27be1c2e6139221e887635
AACGCACATTGCGCCCTATGGTATTCCGTAGGGCATGCCTGTCTGAGCGTCAGCTCCCACCCACTCAAGTATCTTTTTTGGGGGATTCTTGGAATGATTTGGAGAGGTGTCTTGTCATAGAGACGTCCTTCAGAAATTCATAGGCAGTATGGTTTGCACCTGAACCAGACGTAATAATAATAAAATCGTTTGTTTGGGAATAATTGTGCTTGCCTTAACCCACCCATTTCTCTCATTTGGGTGACCTCAGATCAGGTAGGGATACCCGCTGAACTTAA
>3bef0561a0a54c832debc1d81d521290229c40f4
AACGCATATTGCGCTCTTTGGTATTCCGAAGAGCATGCTTGTTTGAGTATCAGTAAACACCTCAAAACTTTTTTTTATTTTTGAAAAACAGTTTTGGACTTGAGCAATCCCAACACCAATCTTTTTTAGATCGGTGGCGGGTTGCTTGAAATGCAGGTGCAGCTGGACATTCTCCTGAGCTAAAAGCATATTTATTTAGTCCCGTCAAACGGATTATTACTTTTGCTGCAGCTAATATAAAGGGAGTTTGACCGTTTTGGCTGACTGATGCAGGATTTCACAAGGGTCGGCAACGATTCTTGTAAAACTCGATCTCAAATCAAGTAAGACTACCCGCTGAACTTAA
>97466ba436d9dd234dfedfe1f166281d807db361
AACGCACCTTGCGCTCCTTGGTATTCCGAGGAGCATGCCTGTTTGAGTGTCGTGTAATTCTCAATCCCGTTTGGTTTTGAATCAGACGTGGCTTGGATTTGGGAGCTTGCTGGTACTCTACATTGTGGGGTTCGGCTCTCCTTGAATGCATTAGCTCGGTCACGTTAGTTGCCCGACGGTTCACGGTGTGATAGTTTAACTTCATCGCCGTTGTGACCGCCTCGGTGCCTGTGCCTGCCGGCTTCTAATCTGCTGTGTCTCTTTAGATGCGCATACACTTTGACAATTGACCTCAAATCAGGTAGGACTACCCGCTGAACTTAA
>13b5c281cf0f09c68bec1237dc84a3034e04231a
AACGCACCTTGCGCTCCCTGGTATTCCTAGGAGCATGCCTGTTTGAGTGTCGTGAACCTATCAACCCCGTAAGGATTTTTGATCTCAACGGTGGCTTGGACTTGGGGGCTTGCTGGCCAGTTACATTTGGTCGGCTCTCCTTGAATGCATTAGCTTAGACTTGTTCTGTGGGCTACTTGGTGTGATAACTATCTACGCTTTGTATTGTCTGTGGAATATTTATGGGTCTAGCTTCTAATCGTCCTCTGGACAATCACTATACGTTTTGACCTCAAATCAGGTAGGACTACCCGCTGAACTTAA
>b15b5d7d08f5fd63493c4b24c4e672c6d7a472a0
AACGCATCTTGCGCTCCTTGGTATTCCGAGGAGCATGCCTGTTTGAGTGTCATTTAACTTCTCAACCAACATCAGATGATGTTGGCTTGGATGTGGGGGTTGTTTTTGCAGGCTTTTTCTTGTTAGAAGGTCGGCTCCCCTGAAATGGATTAGTGGTATCTGAGGCTACTACTGTGGGTGTGATAACTATCTATGCCTTTGGTATGCCGCATGAACAGATTACACTGCTTCTAACAAAACAAAATTTGATAAATTTGACCTCAAATCAGGTAGGACTACCCGCTGAACTTAA
>fe1d3ca48edd5bb0483156fa6e2b0b902daaf8fb
AACGCACCTTGCGCCCCTTGGCATTCCGAGGGGCACACCCGTTTGAGTGTCGTGAAATCATCAAAACCTTTTCTTTGATCCTTTTTGGTCAGGAAAAGGATTTTTGGACTTGGAGGTTCCATGCTTGCTTTTGCTTATGAAAGTGAGCTCCTCTCAAATAAATTAGTGGGGTCTGCTTTGCTGATCCTTGATGTGATAAGATGTTTCTACATTTTGGATTTAGCACTGTCCCTTGGACGCCTGCTCCTAACTGTCTTTTGGACAATGATGGTGCTTCGGTTGCCGCCATTTATGTTGGCGGGAGGCTGAACCCACCAAAAAAAAACCTTGACCTCAAATCGGGTGAGACTACCCGCTGAACTTAA
>e3ebe1cac20971b954ffa7e053e126127bb641a4
AACGCACCTTGCGCTCCTTGGTATTCCGAGGAGCATGCCTGTTTGAGTGTCATTAATATATCAACCTCTTTAGCTTTTGCTAATTGAGTGTTGGATGTGGGGGAATTTTGCTGGTCTCTTTTTAAACGAGGTCAGCTCCCCTAAAATGCATTAGCGGAACATTTGTTGACCGTTCATTGGTGTGATAACTATCTACGCTATTGACGTGAGGCAGTTCAGCTTCTAACAGTCCATTGACTTGGACAATTTTCATTAATGTGACCTCAAATCAGGTAGGACTACCCGCTGAACTTAA
>b0dc7c2001ca7130b357a2de39ea7eed45fb2bca
AACGCACATTGCGCCCTTTGGCATTCCGAAGGGCATGCCCGTTCGAGCGTCATTACACCAATCAAGCCTGGCTTGGTATTGGGCGTCGGCCGTCGGCCGCGCCTCTATTTCCCCGGCTGGACGGTTCAAATCTCAGCGTTGTGATAATCAATTCGCGGAGCAGGAGGACCGGACGCGCCGTTAAACCTCATTACAGGTTGACCTCGGATCGGGTAGGGATACCCGCTGAACTTAA
>2a08f17076f62c4f6eea7b61513c6aca2ddc64ba
AACGCACATTGCGCCCTTTGGTATTCCGAAGGGCATGCCTGTTCGAGCGTCATTATAACCACTCAAGCTTTCGCTTGGTATTGGGGTTTCGCGATCTCGCGGCCTCTAAAATCAGTGGCGGTGCCTATCGGCTCTACGCGTAGTAATACTCCTCGCGTCTGGGTCCGGTGGGTTGCTTGCCAAAACCCCCTAATTTTTACAGGTTGACCTCGGATCAGGTAGGGATACCCGCTGAACTTAA
>ef50c9130c2be84be4386c1af1e109e43916e8ae
AACGCACCTTGCGCTCCTTGGTATTCCGAGGAGCATGCCTGTTTGAGTGTCATGAACACCCTCAACCCCTCGGGCTTTGTTGACCGGGGTGTGTTGGATTTGGGGGACCTTTGCCGGCTGCAGAGTCGGCTCCCCTTGAATGCATTAGCTCGGACCTGCCACTAACCGGACTTGCGGCGGTGTAATAGTTATTACCACCTGCCTTTGCTTGACCGGAAGGCGACTTGGGCCGGCTTCTAACCGTCCGTCCGCGGACTTACCTTTCATGCTTTGACCTCAAATCAGGTAGGACTACCCGCTGAACTTAA
>f7af3ba41b6af8309bac5890ff725bef524ba67f
AACGCACCTTGCGCTCCTTGGTATTCCGAGGAGCATGCCTGTTTGAGTGTCATTAAATTCTCAAACCTCTCAAATTTATATAGAGAGGCCTTTGGACTTGGAGTGTTGCTGGCTTCATTTTTGTCAGCTCCTCTTAAATGCATTAGCTTGTTACCTTGTGGATAGGCTTTGGTTTGATAATATCTATGCCATCGCTGTGAAACAAATGTCAGCTTCTAAACCATTCATATCTTAACAATTTGACCTCAAATCAGGTAGGACTACCCGCTGAACTTAA
>dd296f5a99234eb62be4d6f4f1bd2de99c75ad09
AACGCACATTGCGCCCCTTGGTATTCCGAGGGGCATGCCTGTTCGAGCGTCATTATGACCACTCAAGCCTCGGCTTGGTATTGGGGTTTCGCGATCTCGCGGCCCTTAAAATCAGTGGCGGTGCCATCTGGCTCTAAGCGTAGTAATTCTCTCGCTACAGGGTCCGGGTGGTTGCTTGCCAAAATCCCCCCTTTTATAGGTTGACCTCGGATCAGGTAGGGATACCCGCTGAACTTAA
>72e7bed13a5bb2210ddfff822a19f0057ed649cb
AACGCACATTGCGCCCCTTGGTATTCCGAGGGGCATGCCTGTTCGAGCGTCATTATGACCACTCAAGCCCGGCTTGGTGTTGGGGCCCGCGGTCTCGCGGCCCTTAAAATCAGTGGCGGCGCCATCTGGCTCTAAGCGTAGTAATACTCCTCGCTACAGAGTTCCGGTGGATGCTTGCCAGTAACCCCTAATCTCACGGTTGACCTCGGATCAGGTAGGGATACCCGCTGAACTTAA
>ba5fb0dd8f7b1cfa9946ddefdf177c4f1c4b1642
AACGCACATTGCGCCCTCTGGTATTCCGGAGGGCATGCCTGTTCGAGCGTCATTACAACCCTCAAGCTCTGCTTGGTATTGGGCCTCGGGCGTCAGCCCGTGCCCTAAAATCAGTGGCGGTGCCATCTGGCTCTAAGCGTAGTAAATTCTCTCGCTATAGACGTCCGGTGGATGCTTGCCAAAACCCCCAATTTTTTACAGGTTGACCTCGGATCAGGTAGGGATACCCGCTGAACTTAA
>75a05c729db737ec0f5315447991a6fe6c1af9fb
AACGCACCTTGCGCTCCTTGGTATTCCGAGGAGCATGCCTGTTCGAGTGTCATTTAATTCTCAACCATCCCTCGATTCGTTTCGAGGTTTGGCTTGGACTTTGGGGGCTGCCGGCGACCCTCGGGTCTTCGGCTCTCCTTAAAAGCATTAGCGATGGCGGCGCGATCTGACCATGCATGAACGGCCTTCGACGTGATAATGATCGTCGTGGCTGGAGTGCTAGCGGGCGTCGTGAAGTCAGCGCTTCTAGATCGTCGTCGAAAGACGAAACTTTGAAACTTGACCTCGAATCAGGTAGGACTACCCGCTGAACTTAA
>3669a43658a24f19fd64ddb2a083f264f0f94e59
AACGCACCTTGCGCCCTTTGGTATTCCGAAGGGCATGCCTGTTTGAGTGTCATTAAATTATCAACCTTGTTCGCTTTTCGGAGCTTGAGCGAGGCTTGGATGTGAGGGCTTGCTGGCTTCCTTCAGTGGATGGTCTGCTCCCTTTAAATGCATTAGTGGGATCTCTTGTGGACCGTCACTCTGGTGTGATAATTATCTACGCCGGTTGACTTTGAAGCAAACTTTATGGGAAACCCGCTCATAACCGTCTCGCAAGGGACAACATACTTGACATTTTGACCTCAAATCAGGTAGGACTACCCGCTGAACTTAA
>bc908d75a0cf23ae61c820cd3f9b6a7d6711885b
AATCGTCGCACATTGCGCCCCTTGGTATTCCAGGGGGCATGCCTGTTTGAGCGTCATTTCCGGTTATTAACCTGATACACGCATCTGCATGCTCGATGGCCTGAGTACTATATGGTGAGGTAGGTTACCGGTGACTGTAGGCGTAGGTAGAACCGCGCTATCACTCTGTACTACCAGAGACCTAGTACGAGCGTGGTACACAACTTGTCGTATCGTAAGTCGAGGAAAAGTAACCGAGCTGCGTTAGAACCGTTGATGACCTCAAAATCAGGGTAGGATGTACCCGCTGAACTTAA
>6a011fc24a930286288742a744ec6342e940e38b
AACGCACATTGCGCCCCGTGGTATTCCGCGGGGCATGCCTGTTCGAGCGTCAGTACAACACTCAAGCTCTGCTTGGTATTGGACCGCATCAGTTCTGATCGGTCTTAAAATCAGTGGCGGTGCCATCGTGCTCTAAGCGTAGTAATACTCCTCGCTACAGGGTCCTCGGTGTGTGCTTGCCAGCAACCCCCAATTTTCTAAGTTTGACCTCGGATCAGGTAGGGATACCCGCTGAACTTAA
>274e4d4273dab18eabe096ddcf7019335a3dbee4
AACGCACATTGCGCCTGCCAGTATTCTGGCAGGCATGCCTGTCCGAGCGTCATTTCCACCCTCAGGCGCCTCGTGCGCCTGCTGTTGGGGCTCTTCTGCAGCCTGGCTGCAGGCCCCGAAAGCAAGTGGCGGGCTGGCTGGTCGGCTCCGAGCGCAGTAAATACTCTTCGCTTTGGATGCCCCGGCTTGTGCCCTGCCGTAAAAGCCTTTATATTTATTAGGTTGACCTCGGATCAGGTAGGACTACCCGCTGAACTTAA
>c1d1144fde81229c077e39dd84b3f2d4f14c33e8
AACGCACATTGCGCCCCTTGGTATTCCATGGGGCATGCCTGTTCGAGCGTCATTTGTATCTTCAAGCTCTGCTTGGTGTTGGGTGTTTGTCCCGCTTTGTGCGTGGACTCGCCTTAAAGCAATTGGCAGCCGGCGTACTAGTCTGGGAGCGCAGCACAATTTGCGCCTCTGAACCTGAACGCTTGCGTCCATGAAGTCTATACTTTTGCTTTTGACCTCGGATCAGGTAGGGATACCCGCTGAACTTAA
>6fed87b571077a9d9bd68baf3a1b9c6c09a3c84b
AATCGTCGCACATTGCGCCCCTTGGTATTCCAGGGGGCATGCCTGTTTGAGCGTCATTTCGCTGTAAGATGAATCCAGTGTACTCAGCCTGTTGTGCAACTCTCAAGCGACCATTCATGAGGTCTAAGTCGTTGTCTCGCCATTGTACGCTCAGATAATGGTGCACTAACGCTGTTCTAGAGGCTGCATAACCTTGCATGATGTCTCCATTCTGAGTGCTACGTCGTCCAGTATAGGCACTGTTGTTGATGACCTCAAAATCAGGGTAGGATGTACCCGCTGAACTTAA
>e7c1ce7ceb4cc107e60e8cd2ab4dacc30c682984
AACGCACATTGCGCCCGCCAGCATTCTGGCGGGCATGCCTGTTCGAGCGTCATTTCAACCCTCGACCTCCCTTTGGGGAAGTCGGCGTTGGGGACCGGCAGCACACCGCCGGCCCTGAAATGGAGTGGCGGCCCGTCCGCGGCGACCTCTGCGTAGTAAACCAACTCGCACCGGAACCCCGACGTGGCCACGCCGTAAAACACCCAACTTCTGAACGTTGACCTCGAATCAGGTAGGACTACCCGCTGAACTTAA
>91b39b7656aaa85bc81eb80baa62cc91a2cc32fe
AACGCACCTTGCGCTCCCTGGTATTCCGGGGAGCACGCCTGTTCGAGTGTCGCGAAATTTCTCAAGCTTTGGATGGCTTTGTTGTCTGTCCTCAGCCTTGGTTGTTGGGCTTTGCCGTGTCCTTCATTTGGGACGGCTGGCCTTAAAAGCATTAGCTGATCCTCGTGTGGCACTGGTTCTACTCAGCGTGATAATAGTCTGATCGCTGAGGACATCTTTTGGGATGGCCAGTTCTCATTTGGGTTGCTTCTAAACCTGGTTTTGCAGATTCTTCAATCTGTGTTCCACTTTTCAGCTTTGACCTCGAATCAGGTGGGACTACCCGCTGAACTTAA
>a0891dab6556b9be88621022e0b4ce46232fa752
AACGCACCTTGCGCCCCTTGGTATTCCGAGGGGCACACCCGTTTGAGTGTCGTGAAAATCTCAACCTCCTTGGTTTCTTCTGGACACCGAAGGAGGCTTGGACTTTGGAGGCCTTTGCTGGCGTCTCTCGCCAGCTCCTCTCAAATGAATTAGCGGGGTCCTCTTTGCCGATCCTCGACGTGTGATAAGATGTTTCCATGTCTTGGTTTCTGGCTCTGTTGCTTTTGGGACCCGCTTCTAACCGTCTCAACCCGAGACAATGTTTGGGCGTGTCTCCCTTCTCGGGAAACACCCTCAAGCCCACGAACCCTTGACCTCAAATCGGGTGAGACTACCCGCTGAACTTAA
>302d25867a6f950a068f78e87aecd89a6894e2a3
AACGCACCTTGCGCTCCTTGGTATTCCGAGGAGCATGCCTGTTTGAGTGTCATTAAATTCTCAACCCCACTAGCTTTTGTGAGCTATGCTGGGGCTTGGATGTTGGGAGTTTGCGGGCCTTTACTAGGTCGGCTCTCCTGAAATACATTAGCGGAACCGTTTGCAGTCCCGTCACTAGTGTGATAATTATCTACACTGTGATGACTGCTCTCTGACTAGTTCAGCTGCTAATCGTCCACTGTGGACAATCATTAATGAACTTCTTGACCTCAAATCAGGTAGGACTACCCGCTGAACTTAA
>2c17769d4c2d0b66f93927c9c663029995d41c26
AACGCACATTGCGCCCTCTGGTATTCCGGAGGGCATGCCTGTTCGAGCGTCATTATACCACTCAAGCTTAGCTTGGTATTGGGGCCCGCCCACCAGCGGCCTCTAAAATCAGTGGCGGTGCCGGTCGGCTCTAAGCGTAGTAATACTCCTCGCTATAGGGTCCGGTCGGTTGCTTGCCAACAACCCCAATTTTTATCAGGTTGACCTCGGATCAGGTAGGGATACCCGCTGAACTTAA
>3eade5b077b512f6e2274b1d3357e09682e05b5d
AACGCACATTGCGCCCTTTAGTATTCTGAAGGGCATGCCTGTTCGAGCGTCATTATCACTAATCAAGCCCGGCTTGCTGTTGGACCTCTTGTCGTTAAAAGACAGGTCCTAAAGATAATGACGGCGTCAGTTGGACCCTAGATGCAACGAGCTTTAACTAGCACGCATTTTAGTTGGCCCTTTTGACCCGGTCTTTTTATAACCATTTTCTTAAGGTTGACCTCGGATCAGGTAGGAATACCCGCTGAACTTAA
>f25b86d15d5c6a4eec5fd1faa99202d140e03f16
AACGCACATTGCGCCCTCTGGTATTCCGGAGGGCACACCTGTTCGAGCGCCGTTTAAAACTTGAGGCTCAGCCTTGTGTTGACCCTTCCCTGTTTTGGGATCGGTTAAAAAACATGCAGATCCTAAACATTAGAAGCATACGCAATAGTATTTCGACTCTTGTTTTTAGATCTTGATTATCTAAACTTATGGCCTCGGATCAGGTGGGGATACCCGCTGAACTTAA
>5d56d19622d0b89496bb65fd924ded787e2fbe11
GAACGCACCTTGCGCTCCTTGGTATTCCGAGGAGCATGCCTGTTTGAGTGTCATTAATATAATCAACCCTTATCTTTTTTGAGAGGGGTTTGGATGTGGGGGTTTGCTGGCCTTTCAAAAGGCTCAGCTCCCCTGAAATGCATTAGCAGAACAACCTTGCTCATTGGTGTGATAACTATCTACGCTTATGAATGTGAGGGGCAGTTCAGCTTTCCAACTGTCTTTGGACAAATCATCATTAATGTGACCTCAAATCAGGTAGGACTACCCGCTGAACTTAAGC
>e4ab91ea37b811d9a6d71667f99234ff16b27be5
AACGCACATTGCGCCCTGTGGTATTCCGCAGGGCATGCCTGTTCGAGCGTCAGTACAACACTCAAGCTCAGCTTGGTCTTGAGCCCACCGGTCACCCGGCGGGCTTTAAAATCAGTGGCGGCGCCATCTGGCTCTAAGCGTAGTAATACTCCTCGCTATTGAGTCCCGGTGGATGCTTGCCAGCAACCCCCAACTTTCTAAGTTTGACCTCGGATCAGGTAGGGATACCCGCTGAACTTAA
>f48dc7a6cc27e4cac488cb69a695113022c679d3
AACGCACCTTGCGCCCTTTGGTATTCCGAAGGGCATGCCTGTTTGAGTGTCATTAAATTCTCAACCTTGCAAGCTTTTTTTGCTAGTGAGGCTTGGATGTGAGGGTTTTGCTGGCTTCCTTTAGTTGGATGGTCTGCTCCCTTTAAATTCATTAGTGGATTCCTTTGTGGATGGTCACTTGGTGTGATAATTATCTACGCCGCCTGACTCTGATACAAGACTTGTGGGGACCTGCTTATAACCGTCTCTTCAAGAGACAATCTATATTGACAATTTGACCTCAAATCAGGTAGGACTACCCGCTGAACTTAA
>1f78c404e85867151c9c712e8deac2d0acbfac3c
AACGCACCTTGCGCTCCTTGGTATTCCGAGGAGCATGCCTGTTTGAGTGTCATGCTAATCATCAACCCCCTCGTTCGCTTTTGCGGATGCGGGTGGCTTGGAATTGGAGGATTCATTGTCGGCTCTCTATCGAGTCGACTCCTCTTGAAGACATTAGTCGGAACTCGGTCGCTCCGTCGCGGTACGCGGTGTGATAACTTATTCACCCATCGGTAAACCCGCTTCAACGCGTCCGGCTGGCTTCTAACCCGCGCTTCAGTCGCAACTCTTGACAATCTGACCTCAAATCAGGTAGGACTACCCGCTGAACTTAA
>cda9ee388e3bf2211db33acb23504b46e504e50c
AACGCACCTTGCACTCCTTGGTATTCCGAGGAGTATGCCTGTTTGAGTGTCATTAACTTCTCAAACCTTTCAAGCTTTTTTTAATAGCTTGTTAAAGGCTTTGGATGTGAGGGTCTTTGCTGGTACCTCTTTTTTTGAGGGTCTCAGCTCCCTTGAAATGCATTAGTGGTTAACTTGACCCGCTTTCATTTGGTGTGATAGTTATCTACGCCTTTGAAATGGTCACTTTGCTATCCGCTCCTAAACCGGGGTCTGTCTATAGACGGGACTCTCTTGAACCTTTTGACCTCAAATCAGGTAGGACTACCCGCTGAACTTAA
>4fe2e7e557417bc66c31fb52b6bc7f69f33d6dc7
AACGCACCTTGCGCTCCTTGGCATTCCAAGGAGCATGCCTGTTTGAGTGTCACGTGAATATCTCACTCCTCTTAGGGGGAGTGGACTTGGACCGTGCCGTCGACCCAGTCGACGGCTCGTCTCGAAATGCATTAGCCTGCAGAGTTTCGCTTGGCCGCTGGTGTGATAATTGTCTACGCCGTTGCGCCGGGCGAGCCGCTCTGGGCTCACAATGACCTATTCTTTAACGCTCTGGCCTCAAATCAGGTAGGACTACCCGCTGAACTTAA
>7aac46bb15e09f2e0481caaef7321f14f9f9f90b
AACGCACCTTGCGCCCCTTGGTATTCCGAGGGGCACACCCGTTTGAGTGTCGTGAATATCTCAACCTTCTCGGTTTCTTCTGGATGCCGAAGGAGGCTTGGACTTTGGAGGCCTCTGCTGGCATCTTTTGAAGGCCAGCTCCTCTCAAATGAATTAGCGGGGTCCTCTTTGCCAACCCTCGACATGTGATAAGATGTTTCCATGTCTTGGTTTATGGCTCTGTTGCTTTTGGGACCCGCTTCTAATCGTCTCAATGACAACGTTTGAGAGCGTCTCCCTTCTCGGGAAACCCTCTCGAACCCACGAACCCTTGACCTCAAATCGGGTGAGACTACCCGCTGAACTTAA
>a5084e30a33d0062afd944702d3a9690741de972
AACGCACATTGCGCCCTTTGGTATTCCGAAGGGCATGCCTGTTCGAGCGTCATTATCAACCCTCAAGCCCCCTTTGGCTTGGCTTTGGACGGCCTGGTCAGGCGACTGACCCCTCCTAAAGACAATGACGGCGGCGTCGTGGGACCCCCGGTACACTGAGCTTCTTAACTGAGCACGTATCGGATTGAGGGACCCCGGGCCACGGTCTCCTCTCTTCCCCGCGTGGAAGAGAAACCCCCCTTTCAAGGTTGACCTCGGATCAGGTAGGGATACCCGCTGAACTTAA
>3164a7a6039bd51bdd510dd3122c11db90c2cc5c
AACGCACCTTGCGCTCCTTGGTATTCCGAGGAGCATGCCTGTTTGAGTGTCATGAAATTCTCAACTCATCCGGTTTTTGTGACCGTGGTGGGCTTGGATTTGGGGGTTTGCTGGCTGACTAGTCGGCTCCCCTCTAAATGTATTAGCTGAACCCGTTGTGGATCAGTACTCGGTGTGATAATTGTCTACGCCGTGTCTGTGAAGCGCCTTAGTGGATTGGCTTCTAATCGTCTTCGGACAATCATTGACATTTTGACCTCAAATCAGGTAGGATTACCCGCTGAACTTAA
>03ff922e2837420e939b2b08d6c70da2380fde11
AACGCACCTTGCACCTTTTGGTATTCCGAAAGGTATGCCTGTTTGAGTGTCTTGAAAACCATCATTCCTAGAGGTTTCTGAATCTCTTTGAATGGACTTGGGAGTCGCCTTGACTAGAGGCCCTCCTGAAATGCCTTAGTGGGATTCTAATACCCAAGCTGAATGTAATAAGTTTCGTTCGAGCAAAGGTTTATGCCTGCTTCTAACCCGTTCCTTGGAACACTTTTAAGACTAGACCTCAAATCAGGTAGGACTACCCGCTGAACTTAA
>22cb93c01e849466c073dfeba292c8b9b7c7b1c6
AACGCACCTTGCGCCCCTTGGTATTCCGAGGGGCACACCTGTTTGAGTGTCGTGAATTTCTCAACTCCGCCTCCTTTGCGGGAGCGCGGGGCTTGGAGTTGGAGGCTTGCGGGCGTAAGTCCGCTCCTCTCAAATGCATTAGTGAAGCCCAGGTGGCCTCGGCGTGATAATTGTCTACGTCCAAGGTTGTCTGTAGCGGTTTTCGCTTCTAACCGTCCTTCGGGACAATTCATCGAAACTTGACCTCAGATCAGGTGGGACTACCCGCTGAACTTAA
>00e2669d44f0e8c8695f2cf9be60f6245771112e
AACGCACCTTGCGCCCCTTGGTATTCCGAGGGGCATGCCTGTTTGAGTGTCATTAAATTCTCAACTCTGATTTGATTTGTTTCTTATCGGGGCTTGGACTTGGAGTGTGCTGGCAATCTGGTCGGCTCCTCTCAAATGCATCAGCGGAATCTAACCTTTGATTTCCGGAAGTCGGTGTGATAATTAAGTTGCGCCGTCATTCGACTTTGAAGTCCGCTTATAATGGTCTTCGGACAACTCTTATAAAATTTGACCTCAAATCAGGTAGGACTACCCGCTGAACTTAA
>2da83a0e808044097c0e4f0ea3298924540e223d
AACGCACCTTGCGCTCCTTGGTATTCCGAGGAGCATGCCTGTTTGAGTGTCATTAAATTCTCAACCCTTGTTAACTTTTTAGTTAGTAAGTGGATTGGAAGTGGGGGTATGTTGGTTTCTTCATTGAAATGAACTCCCCTGAAATGCATTAGCTGGTTGCCTTGTGCAAACATGTCTATTGGTGTGATAATTATCTACGCCGTGGGCTATTTGCCGTTTATAGCACTGCTTATAATCGTCTGTTCATTCAGACAATACATGACAATTTGACCTCAAATCAGGTAGGACTACCCGCTGAACTTAA
>bbbe0962f358c3c6b1f686980a3d32065969cfdc
AACGCACCTTGCGCTCCTTGGTATTCCGAGGAGCATGCCTGTTTGAGTGTCATCGAATTCTCAACCATTCTCTCTTTTCTGGGAGTATGGCTTGGACTTGGGGGTTGCTGGCAGCACTGTCAGCTCTCCTTAAATGTATTAGCAATCGAGTTGGCTAGTCTTTCGACGTACACGGCCTCGGACGTGATAATGATCGTCGTGGCTGGAGCGTCTTTCCTAGACTATGTACATAGATCGCTTCTAATCTGTCGTCTATCGAGCTTAGCTACTAGGCAGTCTTTTTGGCTGGCGAACGCAAGCGAGACATTCACATTCTCAGAGACTTGACCTCAAATCAGGTAGGACTACCCGCTGAACTTAA
>3b3b6ac4e78f93bdbf43c4b18b8b1ccf379d0297
AACGCACCTTGCGCTCCTTGGTATTCCGAGGAGCATGCCTGTTTGAGTGTCATTAAATTCTCAACCTTTATCAACTTTTGTTGATAATGGCTTGGATATGGGGGTTTATTTTGCTGGCTTCTTTACAGATGGTCAGCTCCCCTTAAATGCATTAGCCGGTGCCCCGCGTGGACTGTCTATTGGTGTGATAATTATCTACGCCGTGGACATCTGCAATCATATGGGTTTGCACTGCTTCCAACTGTCTGTTGAATCAGACAATACATGACAATTTGACCTCAAATCAGGTAGGACTACCCGCTGAACTTAA
>83bfa5a3361f74415ca64e3dc535a1307d357150
AACGCACCTTGCGCCCCGTGGTATTCCGCGGGGCATGCCTGTTTGAGTGTCACGTGAAACCTCACCCTCTGCGATGTCAAAGTCGCTCTGGGTGGACTTGGACCGTGCCGTCGTCGGCTCGTCCTGAAATGCATTAGCCTGGTCGTCGGACCGAAGGGCCGCGGTGTGATAATCCATCTGCGCCGATAAGTGCCCCCGGTGTAATTCGACTCGATCGGCTCACAGTCGTCCGAGAGGACAGCTTACTTGACAGTTTGGCCTCAAATCAGGTAGGACTACCCGCTGAACTTAA
>5fce50c3e3d99a933c71785c1bd1854499c61e16
AACGCACCTTGCGCTCCCTGGTATTCCGGGGAGCATGCCTGTTTGAGTGTCATGGTATTCTCAACCTTCATAACTTTTGTTATCGAAGGCTTGGATTTGGAGGTTGTGCTGGCTTCTCGTCAAGTCGGCTCCTCTTAAAAGCATTAGCGTGAGTGTAACGGATCGCTTCGGTGTGATAATTATCTGCGCCGTGGTCGTGAAGTAACATAAGCTTGCGCTTCTAACCGTCCTTCAGCTGGACAATTTACTCTGACATCTGACCTCAAATCAGGTAGGACTACCCGCTGAACTTAA
>6e822bcbf01be549e615a66aafcbed2465b31df9
AATCGTCGCACATTGCGCCCCTTGGTATTCCAGGGGGCATGCCTGTTTGAGCGTCATTTCACTCGATCACCGGATGGAGCTCTAGTCAGGTACCTATCACAGTGCTCCGCCATATGGCTTAAGAGGCACTCGCGCAGATTCTTACCTCACCAATCATTAACTGTTGGCCATGACGTGCGAGTTAGGTCTCTGAGCTCTTGGATCGTGTGGACAGCTTTGCCTCGCTCTTCACGTGTACGGAAGTTGATGACCTCAAAATCAGGGTAGGATGTACCCGCTGAACTTAA
>04b2fb690275143873ae627407ce61460edd29fb
AACGCACATTGCGCCCCTTGGTATTCCGGGGGGCATGCCTGTTCGAGCGTCATTATAACCCCTCAAGCTCAGCTTGGTGTTGGGGCCTGCCAACTGGCAGCCCTTAAAATCAGTGGCGGCGCCATCTGGCTCTAAGCGTAGTAATTTCTCTCGCTATAGGGTCCCGGTGGACGCTGGCCAGCAACCCCCAATTTTTTAATGGTTGACCTCGGATCAGGTAGGGATACCCGCTGAACTTAA
>8995471a59c198da837701161b39fcac8f58c9df
AACGCACATTGCGCCCCTTGGTATTCCGAGGGGCATGCCTGTTCGAGCGTCATTACAACCCTCAAGCAATGCTTGGTATTGGGCCCCGCCGCTCACCCGGCGGGCTCTAAAATCAGTGGCGGTGCCGTCGGGCTCTGAGCGTAGTAATTCTTCTCGCTATAGGGTCCCGGTGGATGCTGGCCAACAACCCCCAATTTTCTATGGTTGACCTCGGATCAGGTAGGGATACCCGCTGAACTTAA
>a029cbcd6bae320bf0f5a4689fa68440f7d3c5bb
AACGCACATTGCGCCCTCTGGTATTCCAGAGGGCATGCCTGTTTGAGCGTCATTTCTCTCTCAAGCCCTCGGGTTTGGTATTGAGTGATACTCTTAGTCAGACTAGGCGTTTGCTTGAAAAGTATCGGCATGAGTAGTACTAGATAGTGCTTTCAGGATATTTCAATGTATTAGGTTTATCCAACTCGTTGAGAATTCTTGGTAGTGAATTTTTAGTATCATGGCTCTGCCTTACAAAACAACAAACAAGTTTGACCTCAAATCAGGTAGGATTACCCGCTGAACTTAA
>9e67938df143dec9a8f97845f413e93b3923d6f6
GGAACGCACATTGCGCCCGCCAGTATTCTGGCGGGCATGCCTGTTCGAGCGTCATTTCAACCCTCAAGCCCCAGTGGCCTGGTGTTGGGGACCGGCGACCTCGCCCGGGGGAACACCCCCGGCGCGTCCGCCGCCCCCGAAATGAATTGGCGGCCCCGTCGCGGCCTCCTCTGCGTAGTAGCACAACCTCGCAGCGGGAGCGCGACGCGGCCACTGCCGTAAAACGCCCAACTTTTTTTAGAGTTGACCTCGGATCAGGTAGGAATACCCGCTGAACTTAA
>effb345bfaca9d7835f0623d5433a5e6dc27cedb
AACGCACCTTGCGCCCTGTGGTATTCCGCAGGGCATGCCCGTTTGAGTATCATTAAATCTTCAACCTCAAAACCTTTGTGTTTTTGAGGCTTGGTCTTGAGGGTTTTTGCAGGCTTTTCTAAAGTCAGCTCCCTTTAAATTCATTAGCGAGACTTCCCTTTGTTTGAGCCGTCTCATTGGCATGATAATTATCTGTGTCAACGTTGGTTCTCGTTGGGCTTGCTTCTAATCGTCTTCGGACAACAGGATTGTGGGTGCATATATGCACTCATTTTCCAAGCCTTTTTGATCTCAAATCGGGTAGGACTACCCGCTGAACTTAA
>ee7eccc32ef8319cd64f5aa5fafa1a3cf450d754
AACGCACCTTGCACCCTTTGGTAATCCGAGGGGTATGCCTGTTTGAGTGTCTTGAAGCCCTCAAGCCCCGACGGTCTTGTTAGAGACCGCTCGAAGCTTGGATTTGAAAGCTTGCCGGCTTTGATCGGCTCTTTCCAAATGCATTAGCTGACCTGCGAGGTCCCGCGACTCGGTGTGATAAGTATCACTCGCTGAGTTGAAGGACTTGAGCGGTTGCTTCTAACTGTCCTCTACGTTGGACAAAATTCACTTAAGTGTTTGACCTCAAATCAGGTAGGACTACCCGCTGAACTTAA
>55295ab44dea22fa70af9ba5e8cdc22bd746085a
AACGCACATTGCGCCTGCCAGTATTCTGGCAGGCATGCCTGTTCGAGCGTCATTTCAACCCTCAAGCCCTGCTTGGTGTTGGGGCTTCGCTACGGCGCCCTTCGCGGGTGCGCCGTAGGCCCTGAAAGCGAGTGGCGGTCTGGCTGGTTTTGCTCCGAGCGTAGTAAACTTCTTCGCCCTGGACGGCCGGCTGGCACCTGCCGTTAAACGCCTCTATATTTTTAAGGTTGACCTCGGATCAGGTAGGACTACCCGCTGAACTTAA
>7da7c31a86676329a8b89ac247b9015d5183e54b
AACGCACCTTGCGCCCCTTGGCATTCCGAGGGGCACACCCGTTTGAGTGTCGTGAAATCATCAAAAACCCTTTTTCTTTGAAAAGGATTTTTGGACTTGGAGGTTCCATGCTTGCCTTTGAAGGTGAGCTCCTCTCAAATAAATTAGTGGGGTCCGCTTTGCTGATCCTTAATGTGATAAGATGTTTCTACATTTTGGATTTAGCACTGTCCCTTGGATGCCTGCTCCTAACTGTCTTTTGGACAATGATGGTGCTCCGGTCATCGCCATCTACATTGGCGAGAGGCTGGACCCACAAAAAAAACCTTGACCTCAAATCGGGTGAGACTACCCGCTGAACTTAA
>f208d54d9521c0326f74c3bd9f1a5c67e4158acc
AACGCACCTTGCGCCCCTTGGCATTCCGAGGGGCACACCCGTTTGAGTGTCGTGAATTCTTCAAAACCCTTTTTTCTTCGAACCATTGTGGTCGGGAAAAAGGATTTTTGGACTTGGAGGTTTGATGCTCGCCCTTTCTTTTGAAAGCGAGCTCCTCTCAAATGAATTAGTGGGGTCCGCTTTGCTGATCCTTGACGTGATAAAATGTTTCTACGTTTTGGGTTTAGCACTGTCGCTTGGATGCCTGCTCCTAACCCGTCTCATTGACAATGATGGTGCTCTGGTCACTGCCGTCTACATCGGCGGGAGGCTGGACCCACAAAAAGAAAAACCTTGACCTCAAATCGGGTGAGACTACCCGCTGAACTTAA
>4fc53c014353439b9dcef288578a2cf195a0c0ba
AACGCACATTGCGCCCTTTGGTATTCCTTAGGGCATGCCTGTTCGAGCGTCACTAAAAACCCCCTCACAGATAATGTGGTATTGGTAGAAGTGAACGGTACTTACATTACCTTGTCTCACTCTGCTGAAATGAATAGGCCAGAGAAGTGGACCCATGGTAATTGACTCCAGGAGTGTTTTTCAATGCTAAACTAGTCTTTACCCAAGTCAAATTCTGAGCTACCGGACCTCCCATTAAGTCCAAAACAGAGTGGTTGACCTCGGATCAGGTAGGGATACCCGCTGAACTTAA
>710e4263554cab0146cf11c4ba118f03533d1e31
AACGCACCTTGCGCTCCTTGGTATTCCGAGGAGCATGCCTGTTTGAGTGTCATGAATATCATCAACCTCTGCCGCGTTTCTTGCGCGGTCGGAAGGCTTGGACTGTGGGGGTCTCTGGCGGTCTCTTTCTCGAGGTCGCCTCCCCTGGAATGCATTAGCTGGTCGCGATCCTGGTCCCTTGCGCGGAGCTCGGACTTCCACGGTGTAGTACGCTATTCACCTGGGACGACGCCTCCCGACCGTTTCGAGTCCGCTTCGAACCGTCTTCGGACAACCTCTTGACAATCTGGCCTCAAATCAGGTAGGACTACCCGCTGAACTTAA
>db8df9c63fb3a46fad787f1e86643cee4c138fec
AACGCACATTGCGCCCTTTAGTATTCTGAAGGGCATGCCTGTTCGAGCGTCATTATCACTAATCAAGCCCGGCTTGCTGTTGGACCTCTTGTCGTCAAAAGACAGGCCCCAAAGATAATGACGGTGTTATTAGAACCCTAGATGCAACGAGCTTTAACCAGCACGCATGATAGTGGCCTTTTAACCCGGTCTTTTTTAACCATTTTTTAATGTTGACCTCGGATCAGGTAGGAATACCCGCTGAACTTAA
>949ada9f6ea4ce04b333096aee315818a3974057
AACGCACATTGCGCCCCCTGGTATTCCGGGGGGCATGCCTGTTCGAGCCTCAATGAAACCTCTCCACCGCGTGATCGCTCCCCTCTTACCAGAGAGAGGCAGAGGCGGCGGTGGGGTTGTGGCGGACGCACACGCCCCGAAAAGCGTGTGCGCCGCTGGAATCATCGGTCCGCGGGCCCGCAGGGCGCAGACCCGGCGTAGTGAGTACCATTCTCGCCGGTGACTGACGCCCCCCGAAAGCGTCCCGGGACCTCAAAGCGCTCCGGCGTCAAACCCCAAAGTGGTTGAGCTCGGATCAGGTAGGGATACCCGCTGAACTTAA
>8722e13cb4a4f8dccbcdb28d6a7eb6153fcd82f1
AACGCACATTGCGCCCTTTGGTATTCCGAAGGGCATGCCTGTTCGAGCGTCATTATCACCCCTCAAGCCCTGTGCTTGGTGTTGGACGGCCGGTCGAGCAATCGACCCCTCCTAAAGACAATGACGGCGGCCTGTGGTTCCCCCGGTACACTGAGCTTTTAACTGAGCACGTATCGGACAAGGGCACCCGGGACCCGGTCCTCTCCTTTAACTAGGAAACTTCTAAGGTTGACCTCGGATCAGGTAGGAATACGCGCTGAACTTAA
>0b07bf190c56fba9d360de3521fd0131bc4ad0e4
AACGCACCTTGCACCCCTTGGTATTCCGAGGGGTACGCCTGTTTGAGTGTCGTGAAATTCTCAACCCCGCCCCCTTTTGCGAGGGGTTTGTCGGTGGCTTGGACTTGGAGGCTTTTTGCCGGGGGATTCGTTCCTCGGCTCCTCTCGAAGGCATTAGCAGGACCCTTGCGGCCTCGGTGTGATAATTGTCTACGCCGCGGGCTTAGCTCCTCTGGGACCTGCTTACAACCGTCTCGCAAGGGACACTTTCATCGAAACTTGACCTCAGATCAGGCGGGACTACCCGCTGAACTTAA
>58d8a9f1bce6284cd90a3f194ae06e0f5cdb4e40
AACGCACATTGCGCCCCTTGGTATTCCGAGGGGCATGCCTGTTCGAGCGTCATTATGACCACTCAAGCCCGGCTTGGTGTTGGGGTCCGCGGTCCCGCGGCCCTTAAAATCAGTGGCGGCGCCATCTGGCTCTAAGCGTAGTAATACTCCTCGCTATAGGGTTCCCGGTGGATGCTTGCCATCAACCCCCAATCTCACGGTTGACCTCGGATCAGGTAGGGATACCCGCTGAACTTAA
>68f021dac0ab4e400beacafd82de07d40ad3956b
AACGCACCTTGCGCTCCTTGGTATTCCGAGGAGCATGCCTGTTTGAGTGTCATTAAATTCTCAACCTTACCAGTTTTCACAAACTTGGTAATGGCTTGGATGTGGGGGTTATTTTGCTGGCTTCGTTAAGAAGTCTGCTCCCCTTAAAAGTATTAGCCGGTGCCCCGTGTGGACTACGTCTATTGGTGTGATAATTATCTACGCCGTGGATGTCTACTTTAAATGGGTTGTGCTGCTTATAACCGTCCATTAAGTTGGACAATTATTGACAATTTGACCTCAAATCAGGTAGGACTACCCGCTGAACTTAA
>a4250f59cd8d4df745c8605915c86b301b508b96
AACGCACCTTGCGCTCCTTGGTATTCCGAGGAGCATGCCTGTTTGAGTGTCATTAAATTCTCAACCTTTGTTAACTTTTTGGTTAGCAAATGGCTTGGATGTGGGGGTATGCAGGTTTCTCTATTGAAATTAGCTCCCCTGAAATACATTAGCTGGTTGCCTTGTGTAAACTTGTCTATTGGTGTGATAATTATCTACGCCGTGGACTATTTGCCGTTTTTAGCACTGCTTATAATCGTCTGTTCATTCGGACAATATATGACAATTTGACCTCAAATCAGGTAGGACTACCCGCTGAACTTAA
>edbee2522ba67b4092de023dd4d1b6c65e140e9a
AACGCACCTTGCGCTCCCTGGTATTCCGGGGAGCACGCCTGTTCGAGCGTCATGAAGCTCTCAAACATATACTTTTCTTTATTGCGAAGTATATGGTTGGATTTGGACTCTGCTGTGTAACAAACGGCTGGTCCGAAAGATATTAGCTGATCCTAGTGAGACTTGGTTCTACTCGGCGTGATAATTATCTAACGTCGAGGACATCGCAAGATGGCCAGATCGAAACTTTATGGATTGCTTCTAATCGTCTTCATCGACAAATTTTATCAATCTGACCTCGAATCAGGTGGGACTACCCGCTGAACTTAA
>47fbca28c21a552c4d3e8a3573387e1e3695c4d9
AACGCACATTGCGCCCGGTGGTATTCCGCCGGGCATGCCTGTTCGAGCGTCAGTACAACACTCAAGCTCAGCTTGGTCTTGAGCCCAGTGGGAAACCGCGGGCTTTAAAATCAGTGGCGGCGCCATCTGGCTCTAAGCGTAGTAATACTCCTCGCTCTTGAGTTCCAGGTGGATGCTGGCCAGCAACCCCCAACTTTCTAAGTTTGACCTCGGATCAGGTAGGGATACCCGCTGAACTTAA
>8a78f384f4b96372291c38b6452670471ede9a8e
AACGCATCTTGCGCTCCTTGGTATTCCGAGGAGCATGCCTGTTTGAGTGTCGTGAAATCTCTCAACCTCAGTCTTTTAATCGGGACGAAGGGTTGGATTTGGGCGTTGCGGGTCGTCCGACGACCCGCTCGTCTTGAAATGCATTAGCGTTCCGCCGCGAGTCTGGTTTCGTAACGACGGTGTGATAAGTAACACTTTGACGCCGTCTGGGACCGGGTCTTCGAGGACGCTTCTAATCGTCTTAGGACAACTTCATGTCTCTGACCTCAAATCAGGTAGGACTACCCGCTGAACTTAA
>2019f10a3484381c1199405b4823bd6fe5fa5c2c
AACGCACCTTGCGCTCCTTGGTATTCCGAGGAGCATGCCTGTTTGAGTGTCATTAAATTCTCAACCTTACTAGCTTTTGCGAGCTTGGTAATGGCTTGGATGTGGGGGTCTTTTTGCTGGCTTCGTCAAGAGGTCGGCTCCCCTTAAATGCATTAGCCGGTGCCCCGCGTGGATCGTCTATTGGTGTGATAATTATCTACGCCGTGGATGTCTGCTTTTAATGGGTTTGCGCTGCTTCTAACCGTCTATTAAGTTGGACAAATCAATGACAATTTGACCTCAAATCAGGTAGGACTACCCGCTGAACTTAA
>2c1d80e2ce0b1978244eee8f266590c2fca55d8f
AACGCACCTTGCGCTCCTTGGTATTCCGAGGAGCATGCCTGTTTGAGTGTCATGAACACCCTCCACCTCCGGGGCTTTTGCGAGCTTTCCGGCGGCTGGGACTTGGGGGATTACTGGCGGCCTTCGCGGGTCGGCTCCCCTTGAATGCATTAGCGGGGCGCGACGCGGTCCTTTGCCCGGCGCGGCCATCCTCGGTGTAGTACGCTATTCACCTTGGGTTGGCGCGCCTTGACCCGTCATGCTCGCTTCTAACCGCGTGTAATGCGCACTTTCATTGTACATTTGACCTCAAATCAGGTAGGACTACCCGCTGAACTTAA
>56345b601e95e7bbf28b97d9a6c5d1d7d33f045d
AACGCACCTTGCGCTCCTTGGTATTCCGAGGAGCATGCCTGTTTGAGTGTCATGAAATTCTCAACTGCCTTGACATTTTTTTATGTTTGAAGGTGAAGTTGGATTTTGGAGGATAATTGCTGGCGCAACTCAGGTTGCTTGTTGGCTCCTCTTGAATGGATGAGATTTCCAGTGGATCATGGTGAAGTAACACTGATGTGATAACTATCTACATTGGATTGTGAACGCTGTGAGCAGAGTCAACCCTCCTGCTGGAAAGACGTGGCTGTTATTATATGACAAATTTGACCTCAAATCAGGTAGGACTACCCGCTGAACTTAA
>39adec449b1b88c9a9eb25301598fda275394cd4
AACGCACCTTGCGCCCCTTGGTATTCCGAGGGGCATGCCTGTTTGAGTGTCATTAAATTCTCAACCTTACTAGCTTTTATGAGCAATGTAATGGCTTGGATGTGGGGGTCTTTTTTTTGCTGGCTTCGAAAGAAATCAGCTCCCCTAAAATGTATTAGCTGGTGCCCCCGTGTGGACTATCTACTGGTGTGATAATTATCTATGCCGTTAGATGTCTGCTTTAAATAGGGATGTGCTGCTTCTAATTGTCCACTTAGGACACTTATTGACTATTTGACCTCAAATCAGGTAGGACTACCCGCTGAACTTAA
>c84e483dc0cb7867d1ae9316b0c64259a95a12fd
AACGCATCTTGCGCCTTTTGGTATTCCGAAAGGCATGCCTGTTTGAGTGTCATGAAATATCAATCCTCTGGGTTTTTTCCTGGTTGATTGGATGTGGGTGCTGCCATTTGTTGGCTCACCTCAAAAGTGTTAGTGGGTTAATCCTGTGGCATGGACGTAATAAGTTTCGTCTGTCCGTTGGACTATGCTCGCTCCCAACCCCCCATATTTTTTTTATCTCTGACCTCAAATCAGGTAGGGCTACCCGCTGAACTTAA
>1f3842046f7a09d7be59c8c990810ba9bd30f234
AACGCACATTGCACTCTCTGGTATTCCGGAGAGTATGCTTGTTTGAGTATCTGTAAACATCTCAAATCTCTCAGCGCTTGCGCTAAAGAGAATTGGATTTGAGCGATCCCGACTCCTTCGTCAGAAAGAGGAGGGTCGCTTGAAATGCAGGTGCAGCTGGACATTCTTCTGAGCTAAAAGCATATCTATTTAGTCCCGTCAAACGGATTATTACTTTTGCTTCAGCTAATATAAAGGTCGAATGAACTACCAACGCTGATTGCAGGAAAACTCGTTCTTAACCGAACTTGTGAACTCGATCTCAAATCAAGTAAGACTACCCGCTGAACTTAA
>7b380fc1ba19ccdd0b4b75693094cbc40ad5a2bd
AACGCATATTGCGCCCATTGGTATTCCGATGGGCATGCCTGTTCGAGCGTCATTTCAACCCTCAAGCCTTTGTTGCTTGGTGTTGGGGCTTCTATAACCTAAGGCTATAGGCTCTAAAAAAACTTGGCGGGATTCTTATAGACCCGAACGTAGTAAACTACTTTTCGTTTAGGGAGCTATAGGAGTCTTTCGGCCGTTAAACAGCCCAAATTTACAAGGTTGACCTCGGATCAGGTAGGAATACCCGCTGAACTTAA
>c16dc526f5d5dafdd9c75e1d844dd0807868bf1f
AACGCACCTTGCGCTCCTTGGTATTCCAAGGAGCATGCCTGTTTGAGCGTCATTTGAATTCTCAACCCTTCCACCTTTGCGGTGGAATGGGCTTGGACTGTGGGGGTCTGTCGGCTCTTAAGGAGCACGACTCCTCTGAATAGCATTAGCTGGATTTCGTGGTCTCTTGTTGGACTCGGTGTGATAATGATCGCCGTGCTCTGAGAGACAAAGGACTCTGGCTCATAGCCAGGCGAAGTTCGTCTTGCCCTCGCGGGTAAGATGTTTCTGACCCACCCCTGAAACCTTGACCTCAAATCAGGTAGGACTACCCGCTGAACTTAA
>a7afcc10943d87b8f64f88604126bbcb5887dcc1
AACGCACCTTGCGCTCCTTGGTATTCCGAGGAGCATGCCTGTTTGAGTGTCATGCAATCATCAACCCCCCGGCGGTTTTGCCACCGGGTTGGGATTGGACTTGGAGGCTGTGCTGGACGCGAGTCCGGCTCCTCTCGAATGTATTAGCTGGAAGCGGGCGGATCGACGCGCTGTGTGATAGTCTTATTCACTGTGCGCCGACCTGCATATATGCGCCGGCTTATAACTACAAAACTCTTTGACAATCTGACCTCAAATCAGGTAGGACTACCCGCTGAACTTAA
>ba68655b887be7a66e374b259aacf732b9dd2f98
AACGCACATTGCGCTCTTTTGGATTTATCCTGGGAGCATGCCTGTTTGACAATATTGTCCAAGATACAATTGGAAAGTTTTACTTTAACCAATTGGTCAAGATGATGGGGCAATTCACCTTGGTGTGAGTGCCTTTTAAGCTAATTGAAAAGTCTTAATGACTGTGAAATGATGTGATAGTAAAATGTTCATTATATACACAGGCAAGGCGTATTTCATAATCCCTTGGGATGCATTTAAGCTCACAAGTTGTTGTCAAATCAGGTAGGATTACCCGCTGAACTTAA
>1c7f8dbfccc787138e039a2c75c910071dda54e3
AACGCACCTTGCGCCCTTTGGTATTCCGAAGGGCATGCCTGTTTGAGTGTCATTAAATTATCAACCTTGCTCGCTTTTACCGGCTTGAGTGAGGCTTGGATGTGAGGGCTTGCTGGCTTCCTTCAGTGGATGGTCTGCTCCCTTTAAATGCATTAGTGGGATCCTTTGTGGACCGTCACTTGGTGTGATAATTATCTATGCCATATGACTTTGAAGCAAACTTATGGGAACCCGCTCATAACCGTCTTCGGACAATCTTGACATTTTGACCTCAAATCAGGTAGGACTACCCGCTGAACTTAA
>2a6180fe26ae4a3654bc4fc89e5d55dd33a8904f
AACGCACCTTGCGCCCCTTGGTATTCCGAGGGGCACACCCGTTTGAGTGTCGTGAAAATCTCAACCTTCTCGGTTTCTTCTGGACACCGAAGGAGGCTTGGACTTTGGAGGCCTTTGCTGGCGTCTCTCTCTTGAGAGAGCCAGCTCCTCTTAAATGAATTAGCGGGGTCCTCTTTGCTGGTCCTCGACATGTGATAAGATGTTTCCATGTCTTGGTTTCTGGCTCTGTTGCTTTTGGGACCCGCTTCTAACCGTCTCAACGAGACAACGTTTGAGCGCGTCTCCCTTCTCGGGAGACCCTCTCAACCTCACGAACCCTTGACCTCAAATCGGGTGAGACTACCCGCTGAACTTAA
>dc18d153dd38c5eb1a94f0a7c313ed945af7949d
AACGCACCTTGCGCCCCTTGGCATTCCGAGGGGCACACCCGTTTGAGTGTCGTGAAATCCTCAAAACCCTTTTCTGCGTTTAGCGAAAAGGACTTTTGGACTTGGAGGTTCAATGCTCGCTTTTGCTTTTGAAAGCGAGCTCCTCTCAAATGGATTAGTGGGGTCCGCTTTGCTGGTCCTTGACGTGATAAGATGTTTCTACGTTTTGGATTTAGCACTGTCCCTTGGATGCCTGCTCTCTAACCGTCTCACGGACAATGATGGTGCTCTGGTCACCGCCATCTACATTGGCGGGAGGCTGGACCCACAAAAAGAAAACCTTGACCTCAAATCGGGTGAGACTACCCGCTGAACTTAA
>ba29a642f73f8f4af9838a2880d76f64ec006977
AACGCACATTGCGCCCGCTGGTATTCCGGCGGGCATGCCTGTTCGAGCGTCATTATGACCAATCAAGCTCTGCTTGGCCTTGGGGCCCGCTGTACCGGCGGCCCTTAAAACCAGTGGCGGTGCCGTCTGGCTCTCAGCGTAGTAATACTCCTCGCTACAGGGTCCAGCCGTCCACCCGCCAGAACCCCCAACTTTCTCAAGGTTGACCTCGGATCAGGTAGGGATACCCGCTGAACTTAA
>4951ced9ef1349da31da7d5402f7ebee5b3abb36
AACGCATCTTGCGCTCCATGGTATTCCGTGGAGCATGTCTGTTTGAGTGTCATGAAATTCTCAACCCTTGGGTTTTGCTAGTCAATTCCCTTGGGCTTGGATCGTGAGTGCCTGCTGGACCTTGCATCAGCTCACTCTAAAAGCATGAGTGGTCTTTGCCCTGCACTGGCTTGACCCGGCGTGATAGACTTATCGTCGGGGATCTCTGTAAAAGGAGAGCCATGTGGTGAGCTGGCCGCTTCTAACCATGACCTAGTCAATCTGTCTCTTAGACCTCAGATCAGGCAGGACTACCCGCTGAACTTAA
>92b6518740e8e7a3185dd9ed19037fb927afc459
AACGCACATTGCGCCTCCTGGTATTCCGGGAGGCATGCCTGTTCGAGCGTCATTAAATACCTCTCAAGCAAATTTGCTTGGTCGTGGAAGATGAGTATGCTTGCATTCTCCCTTCTGAAATTCAAAGGCGGATGATCTCATATCCCCAGGTGTAGTAAGTTTATCTTTTCGCTTGGTGTGTGTGATTGTCCTGCCGTTGACCCCCATTTTTTTCAAGGTTGACCTCGGATCAGGTAGGGATACCCGCTGAACTTAA
>ff6c92a06082e44ff10dea5d878e115254962f90
AACGCACATTGCGCCCACTGGTATTCCGGTGGGCATGCCTGTTCGAGCGTCATTATCCTCCCTCAAACCTCGGGTTTGGTGTTGGACCCAAGTTGTGTGAACAACTGGTCTCAAAGACAATGACGGCGTCCGTGGGACCCTCGGTGCAACGAGCTTTTAAACGAGCACGCGTCGAGTTTCAAGGACCTTCCGGGCCGGTCTCCTTCTTTTATTTACAAAGGTTGACCTCGGATCAGGTAGGAATACCCGCTGAACTTAA
>82948a1dc83867011ff77975375916c35e19d559
AACGCACCTTGCGCCCCTTGGTATTCCGAGGGGCACACCCGTTTGAGTGTCGTGAAAACCTCAACCTCTTTGGTTTCTTCTGGGGACCAAAGCAGGCTTGGACTTTGGAGGCCTTTTGCTGGCACCTCTCTCTTTTGAAGGCCAGCTCCTCTTAAATGAATTAGCAGGGTCCTCTTTGCCGATCCTCGACGTGTGATAAGATGTTTTTCCATGTCTTGGTTTCTGGCTCTGTCACCTTTGGGACCCGCTTCTAACCGTCTTGACCTTGCGTCGAGACAATGTTCGAGCATGTCTCCCCATTCTCGGGAAGCTCCCTCGACCCCACGAACCCCTTGACCTCAAATCGGGTGAGACTACCCGCTGAACTTAA
>b8faae2531366230793a1f323145d1ad77664ad4
AACGCACATTGCGCCCTGTGGTATTCCGCAGGGCATGCCTGTTCGAGCGTCAGTACAACACTCAAGCTAAGCTTGGTATTGAGCCACGTCCGCAAGGGCCGGCTTTAAAATCAGTGGCGGCGCCATCTGGCTCTAAGCGTAGTAATACTCCTCGCTATTGAGTCCCGGTGGATGCTGGCCAGCAACCCCCAACTTTCTAAGTTTGACCTCGGATCAGGTAGGGATACCCGCTGAACTTAA
>b8e8b02170229b81e4e06d4353c7cf8134df4d29
AACGCATCTTGCGCTCCTTGGTACTCCGAGGAGCATGCCTGTTTGAGTGTCATTAATCTCTCAACTACATCAATCTTTCTGGTTTGGTGTGGCTTTTGGATGTGGGGGGTCTTATTTTGCTGGCTTCTATTAAATGAGGTCAGCTCCCCTGAAATTTATTAGTGGTATCTGAGCAGAGAGACCTACTACAGGTGTGATAAATTATCTACACCTTGGTAATGCTGCATGAACAGATTGCACTGCTTCCAATGAATATTTGACAAATTTGACCTCAAATCAGGTAGGACTACCCGCTGAACTTAA
>fde8194247d86be73e71b9e462bc1d4f5f41a4b2
AACGCACCTTGCGCCCTTTGGTATTCCAAAGGGCATGCCTGTTTGAGTGTCATTAAATTATCAACCTTTTCTTTTGTAATGATTGATCAGGCTTGGATGTGGGGGCTGCGGGTCTCTCAGAGATCGGCTCCCCTTAAATGCATTAGTGGAACCCTTTGTGGATCATTATTGGCGTGATAATTATCTATCCCAGTGATCGTGAAGCAAGCCTAACAAGCACCAGGGTTTGGCTTATAACCGTCCCTCTCTGGGACAAATCTTCATTTTAATGTGACCTCAAATCAGGTAGGACTACCCGCTGAACTTAA
>7059ff4a339fbfe01b2eb985143adcbd39877a9c
AACGCACATTGCGCCCTCTGGTATTCCAGAGGGCATGCCTGTTCGAGCGTCATTTCAACCCTCAAGCCTAGCTTGGTGTTGGGGCACTACCTGACTGTTTTACGGGACGGTAGGCCCTAAAATTTAGTGGCGAGCTCGCCAGGACTCCGAGCGCAGTAGTAAAACCCTCGCTTTGGATCGTACTGGCGCGGCCCTGCCGTAAAACCCCCAACTTCTGAAAATTTGACCTCGGATCAGGTAGGAATACCCGCTGAACTTAA
>9c51a4c95bfc7f7acb75a5f94e4ed9f1fd666ace
AACGCATATTGCGCTCTCTGGTATTCCGGAGAGCATGCTTGTTTGAGTATCAGTAAACACCCCTCAGAACTTTTTGATTTTCGAATCTTGGAGCTCTGGATTTGAGTGATCCCAACGCGTTCTTTCGCAGAACATGGCGGGCCACTTGAAATGCAGGTGCAGCTGGACTTTCTTCTGAGCTAAAAGCATATTTATTTAGTCCTGTCAACACTTGTGTTGCGGATTATTACTTCTGCTGCAGCTAACATAAAGGTTGATTGTTCAAATGCTGACTGATGCAGGATTTATCAGTAGCGCAAGCTATCTGTTAAACTCGATCTCAAATCAAGTAAGACTACCCGCTGAACTTAA
>c2ba6b4cb9c2f378201ba849d73f7b302b004c88
AACGCACATTGCGCCCGCTAGTATTCTGGCGGGCATGCCTGTTCGAGCGTCATTTCAACCATCAAGCCCTAGGCTTGTGTTGGGGCCCTGCGGCCGTCCGCAGCCCCCTAAAAACAGTGGCGGGCTCGCTATATACCGAGTGCAGTAGTTTACTCTTCGCTCAGGACATGTAGCGGGTTCTTGCCGTAAAACCCCCCATTTTTAAGGTTGACCTCGGATCAGGTAGGAATACCCGCTGAACTTAA
>f1550004a9429452854d9ee2838332995b603800
AACGCACATTGCGCCCGCCAGTATTCTGGCGGGCATGCCTGTTCGAGCGTCATTTCAACCCTCAAGTCCCCTGTGGACTCGGTGTTGGGGACCGGCGAGACAGCCGCGGATCTTCTTCCGCAGCGAGTCGCCGCCCCCCAAATGACTTGGCGGCCTCGTCGCGGCCCTCCTCTGCGTAGTATAGCACACCTCGCAACAGGAGCCCGGCGAATGGCCACTGCCGTAAAACCCCCCAACTTTTTCAGAGTTGACCTCGAATCAGGTAGGAATACCCGCTGAACTTAA
>32c4d20d81bf0f5546082de67c77ffe64370e8bd
AACGCACCTTGCGCCCTTTGGCATTCCGAGGGGCACACCCGTTTGAGTGTCGTGACATCCTCAAAACCTTCTTGGTTTCTTGACCGGGAAGGCTTTGGACTTTGGAGGTTTTTGCTGGCCTTCCTTTGTTGGAGCCAGCTCCTCTGAAATGAATTAGTGGGGTCTGCTTTGCCGATCCTTGACGTGATAAGATGTTTTCTACGTCTTGGGTTTCGCACTGTTTGCTCTGGATCCTGCTTCTAACTGTCTCATAGAAGACAATGGTCAAGTGATTGCCACTTGACCCACAAACCTTGACCTCAAATCGGGTGAGACTACCCGCTGAACTTAA
>57bd3a7450663a5720cae527d5637d3ac3f6861a
AACGCACCTTGCGCTCCTTGGTATTCCGAGGAGCATGCCTGTTTGAGTGTCATTAAATTCTCAACCCTTTCGGCTTTTGCGAGCTGGATTGGCTTGGATATGGGGGTTTGCGGGCTTCTCAGAAGTCGGCTCCTCTTAAATGCATTAGCGGAACCTTTGTGGACCAGCTTTGGTGTGATAATTATCTACGCCATGGTTGTGAAGCAGTTTTACATGGGGTTCAGCTTCTAACCGTCCATTGACTTGGACAAATTCTGACATTTTGACCTCAAATCAGGTAGGACTACCCGCTGAACTTAA
>31f38ebd9f92f22b6946f81fdf26b9a08f920c11
AACGCACCTTGCGCTCCTTGGTATTCCGAGGAGCATGCCTGTTTGAGTGTCATTAAATCATCAATTCTCGACTTCTGTAATGGTTGTTGTTGAATTGGACTTGGGGACTTGCTGGTTCTAATGCTGAACCGGCTTCCCTCAAATGCATTAGCTGAAGTCTTACAAGCAGCGTATATGCGGTGTGATAATATCTTCACTGTATTGCTCTTGTTGAATTCGGCTTCTAATGGTCCTTCAATTGGACAACACTTTGACAATTTGACCTCAAATCAGGTAGGACTACCCGCTGAACTTAA
>e2f33a3368f77cae7a216a4c876a961420dd8210
AACGCACCTTGCGCTCCCTGGTATTCCGGGGAGCACGCCTGTTCGAGTGTCGCGAAATTTCTCAAGCTTGGATGGCCTTTTTGTCTGTCCTTAGCCTTGGTTGTTGGGCTTTGCCGTGTCCTTTGTTGGGACGGCTGGCCTTAAAAGCATTAGCTGATCCTCGTGTGGCACTGGTTCTACTCAGCGTGATAACAGTCTGATCGCTGAGGACATCTTTTGGGATGGCCAGTTCTCATTTGGGTTGCTTCCAAACTTGGTTTTGCAGATTCTTCAATCTGTGTTCCACTTTTCAGCTTTGACCTCGAATCAGGTGGGACTACCCGCTGAACTTAA
>ef3080c16e056b22d0105aecaf2ec8a60d348146
AACGCACCTTGCGCTCCTTGGTATTCCGAGGAGCATGCCTGTTTGAGTGTCTCGAAATCATCAACCCCTACCGCTTTTGCGGGAAGAGTTGGAGCTGGGGCGTGCTGCCGTCACAAGCGGCTCCCCCGAAATGCATCGGTTTGGCCTGTGGGTCGGACTCGACTGGGCGTTGTATCATCCTCGCTCTACCGAGAAGTTCCCCTATCGTGCCGCAACCCCGACCTGCCTATCGAGCGGCGGTCACTTTACTTTGAAATCTGACCTCAAATCAGGTAGGACTACCCGCTGAACTTAA
>cad8f3615acf1afb38ccd6860e3c768a5eee0782
AACGCACCTTGCGCTCCTTGGTATTCCGAGGAGCATGCCTGTTTGAGTGTCTTGAAATCATCAAACCCCTCTGGTTTCTGCTGGAGCGGGTTTGGACTTGGGGGTTTTGCTGCCTCTGGCGGCTCCCCTTAAATGAATCGGTCGGGCTTTCGTGTGGCTTGTCCCTTGGCGTTGTATCAACCTCGTCGCTGGATGGCTCGCGAGCTTTAGCGCCCCTCCAAGACCAGCCTCTGGAGTGGCGGTCAACTTCAATTTGTGATCTGACCTCAAATCAGGTAGGACTACCCGCTGAACTTAA
>c4bbbf58b8b90dd38b8d70a1b07585caee1dabeb
AACGCACCTTGCGCTCCTTGGTATTCCGAGGAGCATGCCTGTTTGAGTGTCATTAAATTCTCAACCTTTCTAGTTTTTATTAACTAGTCAGGCTTGGATGTGGGGGTTGCGGGCTTCTCAGAAGTCGGCTCTCCTTAAATGCATTAGTGAAACCTTTGGTTGACCATCTCTGGTGTGATAATTATCTACGCCGCTGAGAATCTTCCTTCATTATGGGGTTTTGCTTCTAACCGTCTTCTCTGAAGACAACTCTTGACATTTTGACCTCAAATCAGGTAGGACTACCCGCTGAACTTAA
>1e10c8a66c116d49b09ed71a97e3c177cd507895
TGAACGCACCTTGCGCTCCTTGGTATTCCGAGGAGCATGCCTGTTTGAGTGTCATTAATATATCAACCTTCTCTTTTTGAGTGGTTTGGATGTGGGGGTTTGCTGGCCTCTTAAAAAGGTCTTGGCTCTCCTGAAATACATTAGCAGAACAACCCTGTTCATTGGTGTGATAAACTATCTACGCTATTGAATGTGAAGGGCAGTTTGGCTTTCTAACAGTCCTTGGACAAGCTCATCATTAATGTGACCTCAAATCAGGTAGGACTACCCGCTGAACTTAA
>89c6d990f422d30ca6a479367685a045a05a35c2
AACGCACATTGCGCCCCTTGGTATTCCGAGGGGCATGCCTGTTCGAGCGTCATTATAACCACTCAAGCTTTGGCTTGGTATTGGGGTTTCGCGGTTCCGCGGCCCTTAAAATCAGTGGCGGTGCCGTCTGGCTCTAAGCGTAGTAATTCTCTCGCTATAGGGTCCCGGCGGTGGCTTGCCAGAACCCCCCTATTTTTCTACGGTTGACCTCGGATCAGGTAGGGATACCCGCTGAACTTAA
>21c3a4a9bd9269bf5ac42e7ddeea9d92d2b55615
AACGCACCTTGCGCCCTTTGGTATTCCGAAGGGCATGCCTGTTTGAGTGTCATTAAATTATCAACCTTGCTCGCTTTTACCGGCTTGAGTTAGGCTTGGATGTGAGGGCTTGCTGGCTTCCTTCAGTGGATGGTCTGCTCCCTTCAAATGCATTAGTGGGATCTCTTGTGGACCGTCACTTGGTGTGATAATTATCTATGCCATTTGACTTTGAAGCAAAACTTATGGGAACCCGCTCATAACCGTCTTCGGACAACTTTTGACATTTTGACCTCAAATCAGGTAGGACTACCCGCTGAACTTAA
>18fd70494712935ce1e820a4c38e6c99699a4883
AACGCACATTGCGCTCACTAGTACTCTGGTGAGCATGCCTGTCCGAGCGTCATTTCGACCCTCGAGCCCTCCCTTCGCGGGTGGCTCGGTGCTGGGACGCTACAGCGCGCTTGCTCGCGCTGTAGGTCCCGAAATGCAGTGGCGGCCTCGCCGAGACCCCGAGCGCAGTAAACCATGCACTAGCAGTGCAGCGCCTCGTTCAGGGTGTCCGGCGGGTGCCCTAGCCGTGAAACCCCCCAATTATAGAAGGTTGACCTCGGATCAGGTAGGAATACCCGCTGAACTTAA
>1921399f8acfd24680acb623e86d29b259418c39
AACGCACATTGCGCCCGCCGGCATCCCGGCGGGCATGCCTGTCCGAGCGTCATTTCCACCCTCAGGCGCTGCCTGGTGTTGGGGGCCTGCGCCTGCAGCCCCCGAAAGCCAACGGCGGTCCCGGTCCCGGCCCCGAGCGTAGTAGCATACCTCGCTCTGGGCGCCTGGCGGGCACCAGCCGCAACTCACCATCTCAAGGTTGACCTCGGATCAGGTAGGAATACCCGCTGAACTTAA
>90267387d2deb42cb3ca2360d5df0e5db01eb39e
AACGCACATTGCGCCCCCTGGTATTCCGGGGGGCACACCTGTTCGAGCGCCATTTCAACCCTCAAGCCCCGCTTGGTGATGGGCCCCGCCCGCGGGCGGGCCCGAAACTCGTGGGCGTCGTCGTTCGGCTTCAAGCGTAGCAAAACCCTCGCTTGAATGCTCGGACGGCGGCCGCCCGGAACGAATTTTTTTTTACAAGGTTGGCCTCGGATCAGGTGGGGATACCCGCTGAACTTAA
>f16bd4d5fbd82737eaf0843a335aa645b3abc91d
AACGCACCTTGCGCCCTTTGGGTTTACCCTGGGCATGCTGGATTGTGAGCGCCTTATACATCTTGCCTACGGCAGAGTTGAGCGTGTTGCCGGCTTGCCGGCTCGCTCTGAATGCATGAGCGACCCTATGCTCGAAGCAACGTGATAAGTATTTCGTTGTGGAGAGAGTAAGGACGCTTCGAATCGTCCTTGGACACTTTCGAATGCGAGGCATCAGTCTAGTAGGATTACCCGCTGAACTTAA
>87e12525fd84a5791128c31816bfee27c139e0bf
AACGCACATTGCGCTCTCTGGTATTCCGGAGAGCATGCTTGTTTGAGTATCAGTAAAACACCCTCAGCCTTTTCTTTATTGAAAAAGCTGGACTTGAGCGATCCCAACGGTTTTTTTTAAAAGGCCGGCGGGTTGCTTGAAATGCAGGTGCGGCTGGACACATCTTCTGAGCTATAAGCATTACCTATTTAGTCCCGTCAAACGGATTATTTCTATTGCTACAGCTAATATAAAGGTCGATTGTCCTTGTGCCCGACTGATGCAGGAAAACATGGAGAAATCCTTGTTCAACTCGATCTCAAATCAAGTAAGACTACCCGCTGAACTTAA
>0d1d37f3c8fe80028a6f7bc93485971e07f49054
AACGCACATTGCGCCCTTTGGTATTCCGAAGGGCATGCCTGTTCGAGCGTCATTATCAACCCTCAAGCCTGGCTTGCTGTTGGACCTTTCGTCGTTGAAGACGGGTCCTAAAGTTAATGGCGGAGTCATCGGACCCTAGATGCAACGAGCTCTCGTAGCACGCATTTAAGGGGCTGGCGGCTCTAGTCTCAACCCATATCATTTACAAGGTTGACCTCGGATCAGGTAGGAATACCCGCTGAACTTAA
>a6dfd869b7a7bdff903ca3d3d172e54dbc4255fe
AACGCACCTTGCGCTCCTTGGTATTCCGAGGAGCATGCCCGTTTGAGTGTCTTGATATCATCAAACGCCCCTGCCTTTTCTGGTGGGTCGGCGATTTGGACTTGGACGTGCTGCCGGGCGCCCTGCGCTCGGCTCGTCTTGAATGCATTAGCTGGAATTCCCCTCGGACCTTATGGCGTGATAAGATCACCCGTCGAGCAGTCCCCGTGGGTTCCGCTTCCAATCGTCCCCCTGCGGACAACACCGAAACCTGGTTTTCGACATCTGACCTCAAATCGGGTAGGACTACCCGCTGAACTTAA
>0339a9a120bd0020fb3977c3416e3058b7e1a677
AACGCACATTGCGCCCTCTGGTATTCCGGAGGGCATGCCTGTTCGAGCCTCAATGAAACCGCTCCCCTCCTGGCGCTTTTAGGAGCGACACGGAGGGGGTTGTGGCGGACGCGAACGCCGTCAATGGCGACTTGCGCCGCTCAAATCCACGGTCTGCAGGCCCCGAGGGCGCACCCGACGTAGTGATAACATTTCTCGTCGAAGGCGACCCCAGGTGCTCCTGAGACCCTAAGCGTTTCGGCGCCAAATCCAATCGGTTGAGCTCGGATCAGGTAGGGATACCCGCTGAACTTAA
>db01b10cd2631054854180d07f0df28f168ef319
GAACGCACCTTGCGCTCCTTGGCATTCCGAGGAGCATGCCTGTTTGAGTGTCATTAAATTCTCAATCCCTGCAATCTTGTGTTGTCAGGTGATTGGATTCTGGGGGCTTGCTGGCTTTGTTCAGCTCCCCTTAAAAGCATTAGCAGGACATTATGCCATCTGTGCTTTGTATGATATTTATCTATACACTGTACTTGTTGTGCACAACTGCTTCCAACTGTCACATCTGACATTTGACCAATTTGACCTCAAATCAGGTAGGACTACCCGCTGAACTTAAGC
>ef4f4e3fab6632896f6f86f1a3657898b1ccd539
AACGCATATTGCGCTCTCTGGTATTCCGGAGAGCATGCTTGTTTGAGTATCAGTAAACACCTCAAATCCTCACTTCTTTTTGAAGAGAGGAATTGGACTTGAGCAATCCCAACACTTGCAAGAGTGGCGGGTTGCTTGAAATGCAGGTGCAGCTGGACTTTCCTCTGAGCTAAAAGCATATTTATTTAATCCCGTCAAACGGATTATTACTTTTGCTGCAGCTAACATAAAGGAGAATCGTTCTTGTGCTGACTGATGCAGGATTCACAGGTTGCTTCGGCGACTTGTAAACTCGATCTCAAATCAAGTAAGACTACCCGCTGAACTTAA
>3cbb5e550202c18388a284ec8ac06ee6906b36d7
AACGCACCTTGCACCCTCTGGTATTCCGGAGGGTATGCCCGGTTGAGTGTCTTGAATATCTCAAGCCAAAGGGGATTTTGCGATCCCCTTGAAGCCTTGGTCTTTGAATGTCTATCTGCCGAGTTACATCGGCTCATTCGAAAAGCATTAGCAAAAGGTCTCTGGTACAACAGAGGCAGTTCCTTCAATGTGATAAGCTCATCATTGCTGGAGTCTGACCTTGGTGCTGGGATTCTTAGCTTCTAACCGTCTCTCTCTATGAGACAAATTATGAATATTTCACCTCAACTCGGGTAGGACTACCCGCTGAACTTAA
>6c9c31f44eaef450f06f0decc8d034685ee73ddb
AACGCACATTGCGCCCGCTGGTATTCCGGCGGGCATGCCTGTTCGAGCGTCATTACACCCTCAGCTTCGCTGGTGTTGGAGGCGGCAGTGCCCCTCTCAAAAGCAGTGGTGACCACGGCCCTCACGCGTAGTAATGCTCGCGACGGTGGTCGGACGTCTCCCACAACATCGCTTCGGCGACCATGTTTGACCTCGGATCAGGTAGGGTTACCCGCTGAACTTAA
>1a86fdf698e91a49ac5de6520d9cc3dfc023749d
AACGCACCTTGCGCCCTTTGGCTATTCTGAAGGGCATGCCTGTTTGAGTATCATGAACACCTCAACTCCTCATGGTTTGCCATGATGAGCTTGGACTTTGGGGGTCTTGCTGGCCTATGGTTGGCTCCTCTCAAATGGATCAGCTTGCCAGTGTTTGGTGGCATCACAGGTGTGATAAATATCTACGCTTGTGGTTTCCACCATATAGCCTTCAGCGATGAAGGCTCTCTGGAGCTCACAAATGTCCCTCCTCAGCGAGGACAGCTTTTGAACATTTGATCTCAAATCAGGTAGGATTACCCGCTGAACTTAA
>04e2e0b29cc8ed0ea48b11e97bbea422453b2012
AACGCACCTTGCGCCCCTTGGCATTCCGAGGGGCACACCCGTTTGAGTGTCGTGAATTCATCAAAACCTTTTCTTTGATCCTTTTCGGTCAGGAAAAGGATTTTTGGACTTGGAGGTTCTATGCTTGCTTTCGCTTATGAAAGTGAGCTCCTCTCAAATGAATTAGTGGGGTCTGCTTTGCTGATCCTTGATGTGATAAGATGTTTCTACATTTTGGATTTAGCACTGTCCCTTGGACACCTGCTCCTAACTGTCCCTTGGACAATGATGGTGCTTCGGTTGCCGCCATCTACATTGGCGGGGGCCGGACCCACCAAAAAAAAAAAACCTTGACCTCAAATCGGGTGAGACTACCCGCTGAACTTAA
>2d4f256d6b501548149c37a6097f9e230727785c
AACGCACATTGCGCCCCTTGGTATTCCGAGGGGCATGCCTGTTCGAGCGTCATTATAACCACTCAAGCCCTAGCTTGGTATTGGGGTTCGCCGTCCCGCGGCCCTTAAAATCAGTGGCGGTGCTGCCTAGCTCTAAGCGTAGTAATTTTCTCGCTACAGGGTCTGGGTGGTTACTTGCCAAAACCCTTTACTTCTCACGGTTGACCTCGGATCAGGTAGGGATACCCGCTGAACTTAA
>9dc736ff14d1cb2bc29dcc798a80ac112b2d757c
AACGCACCTTGCGCTCCCTGGTATTCCGGGGAGCACGCCTGTTCGAGCGTCATGAAGCTCTCAAATAGCCTCTTTTCTTAATTGCGAGGATGGTTATTTGGATTTGGATTTTGCTGTGTAACAAACAGCTGGTCCGAAAGATATTAGCTGATCCAAGTGAAGTTTGGTTCTACTCGGCGTGATAATTATCTAACGTTGAGGACATCGCAAGATGGCCAATCTGAAACTTTATGGGTTGCTTCTAATCGTCTTCATTGACAACTTTTTACAATCTGACCTCGAATCAGGTGGGACTACCCGCTGAACTTAA
>ac091338495dee40b256e78ecd6dad7862bd2dfc
AACGCACCTTGCGCTCCCTGGTATTCCGGGGAGCATGCCTGTTTGAGTGTCATGGTATTCTCAACCCTCGATAACTTTGTTGTTATCGAAGGCTTGGACTTGGAGGCTTGTGCTGGCTTCTTGTTAAGTCGGCTCCTCTTAAATGCATTAGTGCGAGTGTAACAGATCGCTTCGGTGTGATAATTATCTGCGCCGTAGTCGTGAAGTAACATAAGCTTGTGCTTCTAACCGTCCTTCAGTTGGACAACTTTACTCTGACATCTGGCCTCAAATCAGGTAGGACTACCCGCTGAACTTAA
>93f05487d5bdb987881154a92da0649a2858db6f
AACGCACCTTGCACTCCCGGGTATTCCTGGGAGTATGTCTGTTTGAGTGTCATGAACTCTTCAACCCACCAGTTTCTTGTAGACTGAATGGAGTTTGGATTTTGAATGTTTGCTGATCCTAGTGATGAAGCTCATTCGTAATACATTAGCATCTCTAATTCGAATTCGGATTGACTCAGTGTAATAGACTATTCACTGAGGATCACCTTTGGGGTGGCCGAATTGGAAAGAGTGGAAGCTTCCAACTATTGTAGTCAATTCTAGATTAGACCTCAGATCAGGCAGGATTACCCGCTGAACTTAA
>24339319891bd3c473ed7dcccd19798ed9a318ce
AACGCACATTGCGCCCTTTGGTATTCCGAAGGGCATGCCTGTTCGAGCGTCATTATCAACCCTCAAGCCCGGCTTGTTATTGGGTCCTTATCGTTAAAGATAGGCCCGAAAGATAATGGCGGCGTCAACAATGACCCCAGATGCAGCGAGCTTATAGCATACATCGAAAGGTTTTGTTGTCCCGGCCTTTTTTTGCTTCGGCAAAGATTTTTCAAAGGTTGACCTCGGATCAGGTAGGAATACCCGCTGAACTTAA
>3986e9db11d63ca4496ab4e6374606c83ae93e48
AACGCACATTGCGCCCCTTGGTATTCCGAGGGGCATGCCTGTTCGAGCGTCATTATAACCCCTCAAGCTCAGCTTGGTGTTGGGGCCTGCCGCACGGGCAGCCCTTAAAATCAGTGGCGGTGCCATCTGGCTCTAAGCGTAGTAATTCTTCTCGCTATAGAGTCCCGGTGGATGCTTGCCATTAACCCCCAATTTTCTATGGTTGACCTCGGATCAGGTAGGGATACCCGCTGAACTTAA
>fff0264417711c2e6664a3c70a88843a61cae7ba
AACGCACATTGCGCCCCTTGGTATTCCGAGGGGCATGCCTATTCGAGCGTCATTATCACCCCTCAAGCTCAGCTTGGTGTTGAGGCCTGCTGTAAGGGCAGCCTCTAAAATCAGTGGCAGTGCTGTCAGGCTCTAAGCGTAGTAATTTCATCGCTATAGACACCTGGTGGACACTCGCCAGAACCCCCCCATTTTTTAATGATTGACCTCGGATTAGGTAGGGATACCCGCTGAACTTAA
>e7dbb0a280ebcf344cdef8b04ef1990a24917804
AACGCACATTGCGCCCTCTGGTATTCCGGAGGGCACACCTGTTCGAGCGTCATTACACAAATCAAGCCCTGCTTGGTGTTGGGTGAAGCCCTTAGGGGCCCGCCTTAAACCCCTCGGCGTCGCCGTCCGTCTTCGAGCGCAGCGAGATAACTTTCCAGCGTTTTCGAGACGGGCCACGTCCGCCGCAGAACATACCTTTTTTTCTATCAAGGTTGACCTCGGATCAGGTGGGGATACCCGCTGAACTTAA
>12da767ea993bb433214aabe0b64960760e580c7
AACGCACCTTGCGCTCTCTGGTATTCCGGAGAGCATGCCTGTTTGAGCGCCTTATTACAGTTGTGCAACTTTTGTTAGTTGTGCAGTACTGGGCATTGCCGTGCGAACGGCTCGCCCCGAATGCATTAGCATTTCTGAACTTGAACCGACGTGATAAGTATCTTCGTTGGCTAAAGCAAAAGACCTGCTTCAAACCGTCTTCGGACAATACCTAATGCTAGGCATCAAATCAGGTAGGATTACCCGCTGAACTTAA
>ed8775e608760e3c55fd15cf33eeed6690db89a2
AACGCACATTGCGCCTTTCGGCATTCCGGAGGGCATGCCTGTTCGAGAGTCATTAACAACCAGTTCAATCCCTCTTTGAAAATATTTGGGGGATTGGTTATTGGTGAATGAGGGGATGCGTGCATCACGTTGAATCACCTCACCACCGAAATTCAGAGGCGGTTTGTCCCCACGTGTTTGTGGCGTTGTAAAGGCTTACCAGCACTATTCGCTCGCATCGTGGGTGCACTGCTTGCCATTGGAGAAATCCCCATTCATCAAAGGTTGACCTCGGATCAGGTAGGGATACCCGCTGAACTTAA
>132fdafb94076bf5b65aed3722c56e596f189141
AACGCATCTTGCGCTCCTTGGTATTCCGAGGAGCATGCCTGTTTGAGTGTCATTTAACTTATCAACCACTTTCATTGTCTGAATGTGGCTTGGAATGTGGGGGCTACTTTGCGGGCCTTTTGAAAGAAAAAGATCGGCTCCCCTGAAATGCATTAGTGGCATCTGAGCTGCTACTGTAGGTGTGATAAATATCTATGCCTTTGGTATGCTGCATGAACAGATTGCGCCGCTTCGAAAACCACAAAAAAGAAATACTTTTTGACAAACTTGACCTCAAATCAGGTAGGACTACCCGCTGAACTTAA
>25989cfe2a4b1a589479bbd4063d390dab4ee9f8
AACGCACCTTGCGCTCCTTGGTATTCCGAGGAGCATGCCTGTTTGAGTGTCATTAAATTATCAACCATAGTCTTTATTGGCTTTTGGCTTGGACTTGGGATTTGCTGGCCTAGTCAGCTGTCCTTAAAAGCATTAGCAAGTGAAGTAGACGGTGCACGGCCTCTGACGTGATAATGATCGTCGTGGGCTGGAAGCGTCATAATGAAGCTTGCTTTAATTTTGAATTTGAATTTGAAATTCTATTACCATTTTGACCTCAAATCAGGTAGGACTACCCGCTGAACTTAA
>98fe17fbb1701fd4e043397c7aa1a18327fe7c7e
AACGCACCTTGCGCCCTCTGGTATTCCATAGGGCACGCCTGTTTGAGTGTCACGTTAATCTCTCACCTGTGGACTTTACTGTTTCACGATGGTGGATTTGGGTGCTGCCGTCATTGGCTCACCTTGAAATGCATTAGCTCCTGGCTCCTTTGTGGGGTCGCCGCGGTGTGATAATTCTTTGCATCGTTGGCCTCGCGTTGGCTGGAGCTTACAGTCGTCCTTTTTCTGGACAATTTTCGAACCTTGACCTCAAATCAGGTGGGACTACCCGCTGAACTTAA
>f02319d944bc6221ca78b7486c88a35e94fcfc41
AACGCACATTGCGCCCCTTGGTATCCCGAGGGGCATGCCTGCTCGAGCGTCATTTAGGCCATCAAGCTATGCTTGGTCTTGGGTGCGGTCTGAGCGACCCACCCGCAACTCTGTCAGCGGCAACCGTTCGGTCCCCAGGCGTAGCAAAAACATTCGTCTCGGGGCTCCGCGGGTGGCTGTCTTAAGAACGCAGTCTGACTTGAGAAAGTCTCACGCGCACACAAAGTTTGACCTCGGATCAGGTAGGGATACCCGCTGAACTTAA
>4a447ef38feb8fa74f9fd93f333b87857131ccd7
AACGCACATTGCGCCCTCTGGTATTCCGGGGGGCATGCCTGTTCGAGCGTCATTACACCCCTCGAGCTCAGCTCGGTATTGAGGGAATCGCCCCCTGGGGCGCCCTCGAAATTTAGCGGTGACTTAGCAAATCTTCGAGCGAATAAAACTTTTACGTTCCGCTGAAGAAGATCCAGCTAGGCCTGCCGGACAAACTACATATCTACGATTGACCTCGGATCAGGTAGGGATACCCGCTGAACTTAA
>77bd58acd0d22f6d75991d9ecf127e98efe408ef
AACGCACCTTGCGCTCCTTGGTATTCCGAGGAGCATGCCTGTTTGAGTGTCATTAAATTCTCAACCTCTCCAGCTTTTTGGCTGGGTGAGGATTGGATGTGGGGGTGTGCTGGCTTCCTTAAAAGAGGTCGGCTCCCCTTAAATGCATTAGCGGGAACGTCTTGCGGACCGTCACTTGGTGTGATAATTATCTACGCCTCATGACTGCGATGCTCTTGTTCTGCTTCTAACCGTCCATTGACTTGGACAAGCTTTTTGACAATTTGACCTCAAATCAGGTAGGACTACCCGCTGAACTTAA
>50710346a8d532529d6790790eb3ef7f777449f3
AACGCACCTTGCGCCCCTTGGTATTCCGAGGGGCACACCCGTTTGAGTGTCGTGAAATTCTCAAACCTTCTTGGTTTCTTGACCGAGATGGCTTTGGACTTTGGAGGCATTTGCTGGCTTTGCGAAAAGCCAGCTCCTCTTAAATGCATTAGTGGGGTCCCCTTTGCCGATCCCCAGGCGTGATAAGATGTTTCTACGTCTTGGGATTTGCTCTGTTCCTTGGGAACCTGCCTCTAACCGTCTCATGGAAGACATTGTTCGAGCTTGCTCGACCCACGAACCTTGACCTCAAATCGGGTGAGACTACCCGCTGAACTTAA
>42312a2a811ca307c5b47604bd7d16b2717f0144
AACGCACATTGCGCCCCTTGGTATTCCGAGGGGCATGCCTGTTCGAGCGTCATTTCAACCCTCAAGCACAGCTTGGTCTTGGGCTTCGCCGCTAACCCGGCGGGTCTTAAAATCAGTGGCGGTGCCGTCGGGCCCTGAGCGCAGTAATCTCTCTCGCTATAGGGTCCCGGCGGATGCTGGCCAGTAACCCCCAATTTTCTATGGTTGACCTCGGATCAGGTAGGGATACCCGCTGAACTTAA
>6b8425ce100fb5aa040077df51881944079a9ac3
AACGCATCTTGCGCTCCTTGGTATTCCGAGGAGCATGCCTGTTTGAGTGTCATTTGACCTTCTCAACCACATCGTTCTTGTTTTGAATGTGTGTGGCTTGGATGTGGGGGTAAATAATTTTTATTTTTTGCAGGCTTCAAATCAAGAAGCCGGCTCCCCTGAAATGCATTAGTGGTGTCTGAGCTGCTATTGGTGTGATAAATTATCTATGCCTTTGGTAATGCTGGTCAGCATCGCTTATAACGGACGTTGTGATCATTTGACAAATTTGACCTCAAATCAGGTAGGACTACCCGCTGAACTTAA
>f3d8ab05f712d55c468084a37f2924e671e48344
AACGCACCTTGCGCTCCTTGGCATTCCGAGGAGCATGCCTGTTTGAGTGTCATGAATTCATCAACCCCGAAGGGATTTTGGTCCTTCTCGGTGGCTTGGACTTGGGGGACTTTGCTGGCCTTCGTTGGTCGGCTCCCCTTGAATGCATTAGCTTGGACTTGTCCCGGCGACGTCATAGCGTGATAACTATCTACGCTTTGAACCGTCTGTTGGTACCTCGTAGGTCTGGCTTCCAACCGTCTTCGGACAATACACCATTCATTTTGACCTCAAATCAGGTAGGACTACCCGCTGAACTTAA
>7f2f8f6b2a6413c00ba5c348b0903a5a721f7c59
AACGCACCTTGCGCCCTCTGGTATTCCGGAGGGCATGCCTGTTTGAGTGTCATTAAATTCTCAACTTCAAAAGTTTTTATTAACTTATTGAAGCTTGGATGTGGGGGTTTGTTGGCGTCTTTAGATGTTCAGCTCCCCTTAAATGCATTAGTGGAATTCCCGTTTGGTTGGTCCATCTTGGTGTGATAATTATCTACGCTTTGCTTGGTTCAACTGTCAGGTGTGCTTAGGCTAGATCCTGGTTGTGATATCGCATTAAGTTGCTTTATCTGATTGTGGGAAATTTATCTGCTTTCTAACCGTCTGTTGTTTCAGACAATTTATTGACTATTTGACCTCAAATCAGGTAGGACTACCCGCTGAACTTAA
>595fc3fcb48ac7680ac8e1e3a4fed008090a3fee
AACGCACATTGCGCCCCCTGGTATTCCGGGGGGCACACCTGTTCGAGCGCCATTTCAACCCTCAAGCCCCGCTTGGTGATGGGCCCCGCCCGTGGGCGGGCCCGAAACTCGTGGGCGTCGTCGTTCGGCTCCAAGCGTAGCAAAACCCTCGCTTGGGCGCCCGGACGGCGGCCGCCCGGAACGAATTTTTACAAGGTTGGCCTCGGATCAGGTGGGGATACCCGCTGAACTTAA
>34c9dc033f6440f757fc29ab3667d49cfd4dd626
AACGCACATTGCGCCCGCCAGTATTCTGGCGGGCATGCCTGTCCGAGCGTCATTTCAACCCTCGAACCCCTCCGGGGGGTCGGCGTTGGGGATCGGCCCTTTACGGGGCCGGCCCCGAAATACAGTGGCGGTCTCGCCGCAGCCTCTCCTGCGCAGTAGTTTGCACACTCGCATCGGGAGCGCGGCGCGTCCATTGCCGTAAAACACCCAACTTTCTGAAATGTTGACCTCGGATCAGGTAGGAATACCCGCTGAACTTAA
>a81eda05ed4ea0f498a48488a413535a5d51fbf2
AACGCACCTTGCGCTCCTTGGTATTCCGAGGAGCATGCCTGTTTGAGTGTCATGATAATCTCAAGTTGACATTTTAGTTCATCTAATTTGTTGATTTGGACTTGGAGGTTGTGCTGATCTTAGTATTGGCTCCTCTTAAATGCATTAGCTGGATTACTATCAGTAATAGTCCATGGTGTTGTAATCTCGGCGCTGTGACTTAACTGAATAACAATCTGCTTCTAGTATATTTGCCTCTGGCAATATTTGTAAACTTGACCTCAAATCAGGTAGGACTACCCGCTGAACTTAA
>7907d9ad35f34ac83410fa127cfec374d2c66d4a
AACGCACATTGCGCCCCTTGGCATTCCGAGGGGCATGCCTGTTCGAGCGTCATTACAACCCTCAAGCTCTGCTTGGTGTTGGGCATCACCAGCCTTGGTGTGCCTTAAAATCAGTGGCGGTGCCTCCTGGCTCTCAGTGTAGTAATCTCCTCGCTGTAGAACCTGGTAGGTGTCTGCTAGCAACCCCTAGTTTTCTCAAAGGTTGACCTCGGATCAGGTAGGGATACCCGCTGAACTTAA
>63305cf3e0702647ab6b297623797683b1a891ca
AACGCACCTTGCGCCCTGTGGTATTCCATAGGGCACGCCTGTTTGAGTGTCACGTTAATCTCTCACCCTTGGACTGTTCGCGGTTCATGTTGGTGGATTTGGGTGCTGCCGTAGTTGGCTCGCCTTGAAATGCATTAGCCTTTGGCTCCCGTGTGGGGTTGTCGCGGTGTGATAGTTCTTTGCATCGTTGACCTTGCGCCGGCTAAGGCTCATAGTCGTCCTTTACGGGACAATCTATTCGAACCTTGACCTCAAATCAGGTGGGACTACCCGCTGAACTTAA
>e508a25b125663c413d0f8bdf65cafda0ca77900
AACGCACCTTGCGCCCCTTGGTATTCCGAGGGGCATGCCTGTTTGAGTGTCATTAAATCCTCAACCGCGCCGATCGATTTCGGTGGGGCTTGGACTTTGGAGCGTGCTGGCGAAGGTCGGCTCCTCTTTAAATGCATCAGCGGAAGAAACCTTTGTCTTTCCTGCCCTTCGGTGTGATAATCGTGTTGCGCCGCGGTGGAACTTCAACGATCCGCTTACAATGGTCTTCGGACGAATACCTCATGTCATCTTGACCTCAAATCAGGTAGGACTACCCGCTGAACTTAA
>0c663bfcae340732cd87acebce0c60e7b5709a51
AACGCACATTGCGCCTCCTGGTATTCCGGGAGGCATGCCTGTTCGAGCGTCATTAAATACCACTCAAGCTCTTCTGCTTGGTCATGGAAGAAGAGTATGCTTGCATCCTCTCTTCTGAAATCGAATGGCGGACTGCCTCATGTGCCTCGCGTAGTAAGTTCATCTTTTCGCTTGGAGTGTGAGATAGTCTCGCCATCAACCCCCATACTTCTAAGGTTGACCTCGGATCAGGTAGGGATACCCGCTGAACTTAA
>d35ef67e34f96f725d342aedac2bc2a69cbf078a
AACGCACCTTGCGCTCCTTGGTATTCCGAGGAGCATGCCTGTTTGAGTGTCATTAAATCCTCAACCCCACCGATTTGCTTCGGGGGGATTGGACTTGGAGCGTGCTGGCGAAGGTCGGCTCCTCTTTAAATGCATCAGCGGAGAAGAAAGCTCGTCCCAGTGTGATAATCCTGTTGCGCTGTGGTGGGGTGAAAATTCCGCTTCCAACCGTCCTCCGGGACAAGACATCTCAATTTGACCTCAAATCAGGTAGGACTACCCGCTGAACTTAA
>143f2ac239acc3ee3db6197144eed551c7fd1239
AACGCACCTTGCGCTCCTTGGTATTCCGAGGAGCATGCCTGTTTGAGTGTCATGTAATCATCAACCTCTTTATGTTTATTCATGAAGTAGGATTGGACTTGGGAGTCTGCCGGTTACTTTTGTAGTTGGCTCTCCTTGAATGCATTAGCCTGGAGTTACTTCAGTGCGGTTCGCGGTGTGATAATTAGCTCACCCATGGTAAATCCGTTCATTGGAGTTATATCTAGCTTCTAATTGTCTTCGGACAACTTTGACAATCTGGCCTCAAATCAGGTAGGATTACCCGCTGAACTTAA
>64f4831e313a3c1e23c6c79e67999caf39b67596
AACGCACATTGCGCCCGCCAGTATTCTGGCGGGCATGCCTGTTCGAGCGTCATTTCAACCCTCAAGCCCCAGCGGCTTGGTGTTGGGGACCGGCCCCGGCCGCCCCCCAAATGCAGTGGCGACCTCGCCGCAGCCTCCCCTGCGTAGTAGCACAACTCGCACCGGAGCGCGGAGACGGTCACGCCGTAAAACGCCCAACTTCTCAGAGTTGACCTCGGATCAGGTAGGAATACCCGCTGAACTTAA
>40b81d2a08fc4ae7812b64f999fe3164fb973d1a
AACGCACCTTGCACCCCTTCGGGTCTCTCGACTCTGGGGTACGCCTGTTTGAGAGTCTGTTAAACATCAAGTGTAGTCTTTTTTCGAAAAGTCTACCTTGGATTTGGGTGTTTTGCCGGCGCTCGCGTCGGCTCACCTTAAATATATTAGCTGGGACGATTATTTCGGTTTACTTGACGTCGTAAGCATTCGTCAAGGACGCGCCAGTCGCGACCGAATATATATCATTACCGCTTCTAATCGTCATGAAGCTCTGCGGAAACGCTTTGCTGGACAAGCTTTTGACTTGGACCTCAAATCAGGTGGGACTACCCGCTGAACTTAA
>4009db86da3e857658ed666de2c8f4c08eb5f90b
AACGCATCTTGCGCTCCTTGGTATTCTGAGGAGCATGCCTGTTTGAGTGTCATTAAAGTTCTCAACCACATCTTTGTTGATGTGGCTTGGATAGGTGGGGGCTTCATATTTGCAGGCTTTTGAAAAGAAGTCTGCTCCCCTGAAATGAATTAGTGGTATCTACGCAGAGACTACTATAGGTGTGATAAACTATCTATGCCTTGGTATATACTGTACAAACTGCTTCTAACAACCAAAAGTTGACCAATTTGACCTCAAATCAGGTAGGACTACCCGCTGAACTTAA
>27c88d4413c6a05e0f03543c97f7a04f94a41183
AACGCACCTTGCGCTCCCTGGTATTCCGGGGAGCATGCCTGTTTGAGTGTCATGAACTCTTCAACCCACCAGTTTCTAGTAGACTGCGTTGGTGTTTGGATTTTGAGCGTTGCTAGTCTGACTAGCTCGTTCGTAATACATTAGCATCTCTAATTCGAATTCGGATTGACTCAGTGTAATAGACTATTCGCTGAGGACACCTTTATTGGTGGCCGTACTAGAACCAGTAGAAGCTTCCAACTATTGTAGTCAACTTTAATTTAGACCTCAGATCAGGCAGGATTACCCGCTGAACTTAA
>0d3cc14b62e7ee41bc71d17fac23f24ce0702a84
AACGCACATTGCGCCCTCTGGTATTCCGGGGGGCATGCCTGTTCGAGCGTCATTACAACCCTCAAGCCCTGCTTGGTGTTGGGCGGCACCGCCTGCGGTGCGCCCTAAACGTAGTGGCGGCGCCGCTCGGCTCCTAGCGTAGTAACAGCTCTCGCTACGGGGACCGGGCGGACGCCCGCCAGAACCCACACTTCTAAAGGTTGACCTCGGATCAGGTAGGGATACCCGCTGAACTTAA
>ada05ae2ffaf32e04bf407d3cf9f8a4447ba15df
AACGCACATTGCGCCCGCCAGTATTCTGGCGGGCATGCCTGTCTGAGCGTCATTTCAACCCTCAAGCAACTTCTGCTTGGTGTTGGGGATCGGCCGTTAAACGCCGCCCCCGAAATCTATTGGCGATCTCGCTGTAGCTTCCTATGCGTAGTAGTAACATCTCGCATCTGGAGAGCGGCGCGGTCATGCCGTAAAACACCCAACTTCTCAGGTTGACCTCAGATCAGGTAGGAATACCCGCTGAACTTAA
>b5baad6305280cc2f73fe130a90d5d5beb1d5b90
AACGCACCTTGCGCTCCTTGGTATTCCGAGGAGCATGCCTGTTTGAGTGTCATTTGACTTATCAAACCACCTCGTCTGCTTGGTGGCTTTGGATGTTGGGGGTCTTTGCAGGCTTTGAACTAAAGGTCGGCTCCCCTGAAACGCATTAGTGGCATCTGAGCTGCTACTATAGGTGTGATAAATTATCTATGCCTTTGGTATGCCGCATGAACGGATTGCGCTGCTCACAACAAAACTTTGACAAACTTGACCTCAAATCAGGTAGGACTACCCGCTGAACTTAA
>22bf58c4692684f0f31a3ff75ec47e2371ff9096
AACGCATCTTGCGCTCGCTGGTATTCCGGCGAGCATGCCTGTTTGAGTGTCATGAAAACTTCAACCCTTCAATTCCTTGTTGAATTGTAAGGTGCTTGGATTCTGAACGTTGCTGGCTTGAAGCGGCCTCGGCTGCTTCGAAAGCGTAGCTCGTTCGTAATACATTAGCATCTCAATTTCGAGTATTCGGATTGACTCGGCGTGATAGACTTTATTCGCTGAGGACACCTTTACAAGGTGGCCGATTTTCGAGGTAGAAGCTTCTAATTTGATCAAAAGTCACTCTTATGTTAGACCTCAGATCAGGCAGGACTACCCGCTGAACTTAA
>7fa41608b45eeeeb655a03ffa04b73584f6b2a03
AACGCACCTTGCGCTCCTTGGTATTCCGAGGAGCATGCCTGTTTGAGTGTCATGAAATTCTCAACCTATGAGCCTTTGCGGGTTTGTAGGATTGGACTTGGAGGTCTGTCGGCTTGCGTCGGCTCCTCTCAAATGCATTAGCTCGATTCCTTGCGGATCGGCTCTCGGTGTGATAGTTTTTTGCGCCGCGACCGTGAAGCGTTTGGCGAGCTTCTAACGGTCTCTTATGAGACAATGAAACTGAACTCTGACCTCAAATCAGGTAGGACTACCCGCTGAACTTAA
>25aafeb8e2233bfa706555246b52cd6b0cc45592
AACGCACCTTGCGCTCCCTGGTATTCCGGGGAGCACGCCTGTTCGAGTGTTATGAAACTCTCAGATAATAATTGGCTTACCCTGATTATTATTTGGATTTGAACTTGCTGTGTGTCCTTTATTGGATAATGGCTTGTTTTAAATGTATCAGCTAGCCTTGAGCTCAGTGGTTCTACTTGACGTGATAATTATCTTACGTTGAGGACATTCTCTTGCTTGCAAGGGTTTGGCCATTGGTGTCTTATTGGCTGCTATCTAATCGTCTTCGGACAACTTTATTCATATCTGACCTCGAATCAGGTGGGACTACCCGCTGAACTTAA
>64ba55c1ef6a19c96aaf00bd21fd194ec23a8a56
AACGCACATTGCGCCCGTCAGTATTCTGACGGGCATGCCTGTTCGAGCGTCATTTCAAACCTCAAGCCCCCTGTGGGTTTGGCTTTGGGGCATCTGCTAGACTCTTTTGTCTTGCAGGCCTTGAAAACCCACGGCGGACCTGTTAAGCTTCTGAGCGCAGTAAATTTCTCGCTTTTGGGGCTTTAACAGGCTCTCTTGCCTTACCTATATCTTTCTAAGTTTGACCTCGGATCAGGTAGGAATACCCGCTGAACTTAA
>7b1f66f56791b2169e41dc2a053165617e3fb54d
AACGCACATTGCGCCCTGTGGTATTCCGCAGGGCATGCCTGTTCGAGCGTCAGTACAACACTCAAGCTCAGCTTGGTCTTGAGCCCAGCGGGTCACCCCGCGGGCTTTAAAATCAGTGGCGGCGCCATTAGGCTCTCAGCGTAGTAATACTCCTCGCTCTTGAGTCCTGGTGGCTGCTTGCCAGCAACCCCCAACTTCTAAGTTTGACCTCGGATCAGGTAGGGATACCCGCTGAACTTAA
>6b31122e1caa37948a2cd3f27615dcd41486e6b3
AACGCACCTTGCGCTCCTTGGTATTCCGAGGAGCATGCCTGTTTGAGTGTCTTGTTAATCATCAACCTTTGCTTCGCGGTGAAGGCTTGGATTTGGGGCTGCCGGCGTCCGCGTCGGCTTCCCTTGAATGCATTAGTGTTGGCTCTTGCCGCCGTGGGTGTAATAATATTTCACTCTGCGGTTGCTTAAGCTTATGCTTACAACCGTCCCTCCGGGACAATATACTTTGACCATCGACCTCAAATCAGGTAGGACTACCCGCTGAACTTAA
>bdf12b033fd0c064a05b5f62f09a3cf5ef8a8147
AACGCACATTGCGCCCTTTGGTATTCCGAAGGGCATGCCTGTTCGAGCGTCATTTTACACCCCTCAAGCGTCTGCTTGGTGTTGGACTCTTTGGTCGTGGGGGGCATCTGCCCACGCGCGACCGGTCCCGAAGACAATGACGGCGTCCGGAGGACCCCCGGTACAATGAGCTTTTGCGAGCACGTACCGGCGTGGGACCGCCTGGACACGGCCTCTTTTATTTACCTAAAGGTTGACCTCGGATCAGGTAGGAATACCCGCTGAACTTAA
>9fc5f1359995b90dc37418ee65f4ac55cd228fa9
AACGCACCTTGCGCTCCTGGACTTGTTTCAGGAGCATGCCTGTTTGAGTGTCATGAAATCATCAACCACGGTGCTTCTTAGTGTCGCTGGCTTGGACTTGGGGATCTGCTGGCTTGTCAAGAGTCGGCTTCCCTTGAATGCATTAGTCGGGTGCCTTGCTCGAGAAGTGTGATAATTATCATTCACTGATCGTCGAGGAGCTTTGTCTCGGCTTCTAACCGCATTGGAAACGATGCAATTTTGACACATCTGACCTCAAATCAGGTAGGACTACCCGCTGAACTTAA
>783a96909193fd87e1f0c3e1d1f0c8f9a4ffa2a9
AACGCACATTGCGCCCTGTGGTATTCCGCAGGGCATGCCTGTTCGAGCGTCAGTACAACACTCAAGCTCAGCTTGGTCTTGGATCCAGCGGGAAACCGCGGGTCTTAAAATCAGTGGCGGCGCCATCTGGCTCTCAGCGTAGTAATACTCCTCGCTCGTGAGTCCCGGTGGATGCTGGCCAGCAACCCCCAACTTCTAAGTTTGACCTCGGATCAGGTAGGGATACCCGCTGAACTTAA
>944870fb25f1396aefd7e9cfdac1833e5a3d8754
AACGCACATTGCGCCCTCTGGTATTCCGGAGGGCATGCCTGTCCGAGCGTCATTGCTGTTCCTCAAGCCCGGCTTGTGTGTTGGGCCTGCCGTCCTATGGACGGTGACCCGAAAAGCAGTGGCGGCGTCGCGTCCGGTCCTTAAGCGTATGGGGCTTTGTCACCCGCTTTGGATGGCCGGCCGACTCCGTAGCCCATCGTGGTTTACCACATTCTTTGATGGACCTCGGATCAGGTAGGGATACCCGCTGAACTTAA
>937ecbb41ebba27114d3f1ae8f1425c5021779ca
AACGCACCTTGCGCTCCTTGGTATTCCGAGGAGCATGCCTGTTTGAGTGTCATGGTATTCTCAATTCCTTCAGTTTTTGCTGAGGTGATATTGGACTTGGAGGTTATTGCTGGCATCCTCGTGAAACCAGCTCCTCTTAAATGCATCAGTGTGAATCCTCACTTCATACTCAGTGTGATAATTATCTATGCTGTGTGTGAGTGATACAACTTCATGCTTCGAACCGTCGCAAGACATACTTTTGACTTCTGACCTCAAATCAGGTAGGATTACCCGCTGAACTTAA
>85565c602796b990f94659b6bd0fd455845a47c5
AACGCACATTGCGCCCGCCAGTATTCTGGCGGGCATGCCTGTTCGAGCGTCATTTCAACCCTCAAGCCCCCCCGGGGGCATGGTGTTGGGGGACGGCCCCGCCTCGCGCGGTCCGGCCGCCCCCGAAATGCAGTGGCGACCCCGCCGCAGCCTCCCCTGCGTAGTAGCTATACAACTGGAAACCTCGCACCGGAGAGCGGCGCTGCTCAGCCGTGAAACCCCAACTTCTGAAAGGTTGACCTCGGATCAGGTAGGAATACCCGCTGAACTTAA
>6002da5d7146a98b35a1aff7e3512c21b8d74ee3
AACGCACATTGCGCCCTGTGGTATTCCGCAGGGCATGCCTGTTCGAGCGTCAGTACAACACTCAAGCTCAGCTTGGTCTTGAGCCTAGCCGGTCACGGCGGGCTTTAAAATTAGTGGCGGTGCCACCTGGCTCTAAGCGTAGTAATACTCCTCGCTATTGAGTTCCGGTGGACGCTGGCCAGCAACCCCCAACTTTCTAAGTTTGACCTCGGATCAGGTAGGGATACCCGCTGAACTTAA
>25630e45d086bcfc3da3a00a1bea96fcfa767b11
AACGCACATTGCGCCCTCTGGTATTCCGGGGGGCATGCCTGTTCGAGCGTCATTACAACCCTCAAGCTCTGCTTGGTGTTGGGCAGCACCGGCCCCGGTGTGTCCTAAAATCAGTGGCGGTGCCGTCTGGCTTCCAAGCGTAGTAACACTTCTCGCTTCGGGGGACCCGGCGTGTGCCTGCCGTGAAATCACTACTTACTCAAGGTTGACCTCGGATCAGGTAGGGATACCCGCTGAACTTAA
>f833ff2e44ecb31684b590118c78a7f4e7a48d5d
AACGCACCTTGCACCCTTTGGCATTCCGAAGGGTATGCTCGTTTGAGTGTCATTGTACTCTCACACTCCCGATCTTTGGATTGGGAGCGGTGGACTTGGGTGTTGCTGCTTACCGTGGCTCACCTCAAATGGAGTAGTGCACCTCTCGGTTGGACATAGTACGGCGTGATAAGTGTCTTCGCCGGCACCTCACTTAGAGGGTGGCCGATCGGGAGCTCTGTGCTTCAAACCGTCTTCGGACAACAACTGACAACTTGACCTCAAATCGAGTAGGACCACCCGCTGAACTTAA
>4bd351ca7fcecb19073da4a7fe5578ac0c1ea934
AACGCACCTTGCGCTCCTTGGTATTCCGAGGAGCATGCCTGTTTGAGTGTCTTGATATCATCAACCCTCACCGTTTTGCACGGTTGCGGGTTGGAGCTGGGGGCTTGCTGCCGAAAGGCGGCTCCCCTCAAATGCCTCGGTTGGGCCCGTGGGTCGGACTCGATTGGGCGTTGTACCATCCTCGCTCTAATGAGATGTTCCCCTTATGCGCCCTTCCACGACCTGCCGTTCGAGTGGCGGTCAAGCTAACTTTGAAATTTGGCCTCAAATCAGGTAGGACTACCCGCTGAACTTAA
>f999af2b569531866c461cac8f9d7cc18658cd56
AACGCACATTGCGCCCCGTGGTATTCCGCGGGGCATGCCTGTTCGAGCGTCATTATGACCAACATCACGCCTGGCGTGGTCTTGGGGCTGGCAACTCTGCCGCCCTCAAACGCAGTGGCAGCGCCGCATGGCTCTTAGCGTAGTAATACTCCTCGCTATAGGGTCCTACGGTTGCCCGCCAGCAACCCCCAATCTTTACAGGTTGACCTCGGATCAGGTAGGGATACCCGCTGAACTTAA
>2f85fb5543728c25bf969ab1cf429f8f6cf985ed
AACGCACCTTGCGCTCCTTGGTATTCCGAGGAGCATGCCTGTTTGAGTGTCATTAAATTCTCAACTATTGTCAGCTTTTGCTGATGATGGCTTGGATATGGGGGTTTATTTTGCTGGCTTCACAGAATGTCAGCTCCCCTTAAATGCATTAGCCGGTGCCCCGCGTGGACTGTCTATTGGTGTGATAATTATCTACGCCGTGGACATCTACAATCATATGGGTTTGCGCTGCTTCCAACCGTCTGTTTACTCAGACAATACATGACAATTTGACCTCAAATCAGGTAGGACTACCCGCTGAACTTAA
>f84a90755593f01d77931c55374977c42a7f1dbd
AACGCACCTTGCGCCCTTTGGCTATTCCGAAGGGCATGCCTGTTTGAGTATCATGAACACCTCAACTCTCATGGTCCGCCATGATGAGCTTGGACTTTGGGGGCCTTGCTGGCTAACGTCGGCTCCTCTCAAATGGATCAGCTTGCCAGTGTTTGGTGGCGTCACGGGTGTGATAACTATCTACGCTTGTGGTTGCCCCCATGTAACCTTCAGCAACGGAGGTTCGCTGGAGCTCACAGACGTCTCTCCTTGGGGAGGACAGCTTTTGAACGTTTGATCTCAAATCAGGTAGGACTACCCGCTGAACTTAA
>c3306a9b153295b6e21418198611f10693bd0b8d
AACGCACCTTGCGCTCCTTGGTATTCCGAGGAGCATGCCTGTTTGAGTGTCATTAAATTCTCAACTCCCTTTGATTTCTTCAAAGGCGAGCTTGGATTGTGGAGGCTTTTGCCGGCTGCAAAGTCGGCTCCTCTGAAATGCATTGGCAAAGGCGTATGCATAATAACGGCTTTCGATGTGATAATGATCATCGTAGCTGGAATGCTTCACAAGTCTATGCCCAACCTGCTTTCCATTCATTTGGGAAACACTTTGACCATTTTGACCTCAAATCAGGTAGGACTACCCGCTGAACTTAA
>4df92a6975d7872eeeb95b264e611775f9e7e534
AACGCACCTTGCGCCCTTTGGTATTCCGAAGGGCACACCTGTTTGAGTGTCGTGAAATTCTCAATCCTCTTCACTTTTGTGGGAAGGCTTGGACTTTGGAGGCTTTGCCGGGCTCGCTCGGCTCCTCTCAAATGCATTAGTGCGTCTCGTTGCGATGTGCGCCTCGGTGTGATAATTATCTACGCTGTGCGTGTGTGCTCGCTTCTTGTGGGATGTGCTTCAAACCGTCCGACAGGACAAATCATCTTGAAACTTGACCTCAAATCAGGTGGGACTACCCGCTGAACTTAA
>7b397d257da43024479ff27dc128c7ca1faa7050
AACGCACATTGCGCCTCCTGGTATTCCGGGAGGCATGCCTGTTCGAGCGTCATTAAAAACCACTCAAGCGTGTTTGCTTGGACTTGGAGGAAGAGCAGCGCCCTCGTGGCGGGTTCCCCTCTGAAATATAATGGCGGATGATCCACGAGGACACGGACGTAGTAAGAGCAATCTCTCGCCGTGCCCTCTGGATCATCCCGCCCTCAATCCCCAATCACAATCATGGTTGACCTCGGATCAGGTAGGGATACCCGCTGAACTTAA
>54085d2cfc25214e6fcaf9fc47cb153f5fb7c2c5
AACGCACCTTGCGCCCTTTGGTATTCCGAAGGGCATGCCTGTTTGAGTGTCATTAAATTATCAACCTTGCTCGCTTTTACTAGCTTGAGTTAGGCTTGGATGTGAGGGTTTTTGCTGGCTTTCGTGGTCTGCTCCCTTTAAATGCATTAGTGGGATCTATTGTGGACCGTCACTTGGTGTGATAATTATCTATGCCTTGGGACTTTGAAACAAACTTATTAGAATCCGCTCATAACCGTCCTCACGGACAACTATTGACAATTTGACCTCAAATCAGGTAGGACTACCCGCTGAACTTAA
>37152afaedbc53200058ddd8484835acf242bc4d
AACGCACCTTGCGCTCCTTGGTATTCCGAGGAGCATGCCCGTTTGAGTGTCGTGATATCATCAGGCGCCTTCTTCTTCTGGAGGCTGGCGCTTGGATTTGGATGTGCTGCCGGGCGGCGACGCTCGGCTCGTCCTAAATGTATTAGCGAGACCCCTGTGGCCTTTGGACTTTGGCTCTCACTCGGCGTGATAAGATCACCCGTCGAGATGTCGTCCTGGCCGACTAGGAAGGCTCGCTTCCAACCGTCCCTTGCGGACAACTTTGACAATCTGACCTCAAATCGGGTAGGACTACCCGCTGAACTTAA
>d3ca77f40ef79ca9eaf2b56e766d99469920351b
AACGCACCTTGCGCCCCTTGGCATTCCGAGGGGCACACCCGTTTGAGTGTCGTGAAATCATCAAAAATCTTTTTCTTTGAAAAGGATTTTTGGACTTGGAGGTTTCATGCTTGCTTTTGCCTTTGAAAGCGAGCTCCTCTGAAATAAATTAGTGGGGTCCGCTTTGCTGATCCTTAATGTGATAAGATGTTTCTACATTTTGGATTTAGCACTGTCCCTTGGACACCTGCTCCTAACTAGTTGTCCCTTGGACAATGATGGTGCTCCTGGTCACCGCCATCCACATTGGCGGGAGGCTGGACCCACAAAAGAAAAACCTTGACCTCAAATCGGGTGAGACTACCCGCTGAACTTAA
>a2310fe17a7bcfbf4cfbf4316aed7ec2443c960d
AACGCACCTTGCGCCCCTTGGCATTCCGAGGGGCACACCCGTTTGAGTGTCGTGAACATCCTCAACCTGCTTCGTTCTATCGAACCAAGTAGGCTTGGAATTTGGAGGTTTTTCTGCTGGCTTCCTCTGAAGCCAGCTCCTCTTAAATCTATCAGTGGGATCCGCTTTGCTAGATCCTCGACGTTGATAAGATGTTTCTACGTCTTGGGTTTCGCTCGGGAAGGACCTGCTTCTAACCGTCCCCATCGGGGACAATGTTCGAGAGCCGATCGCCCTTCACGGGGTGCGAAGCTTTTCGACCCATGAAACCTTGACCTCAAATCGGGTGAGACTACCCGCTGAACTTAA
>4eae01ff09bc2079afcea872151c56b9d22a4625
AACGCACATTGCGCCTTTTGGTAATTCCAAAGGGCATACCTGTTTGAGCGTCATTTCACTCTTAAATCGTTTGATTTAGTATTGAACTTATATTTTTCTGTTGCAAAATAGAAAATAGTTTGAAATTGATTTGGCAAGAAGCAATATCCAGTTTGAAGCTTTCTTTTTACAACGTAATAGGTTTTACCAACTCGTTGGCTAGTAAGGAGCTTTGTTATATTTGGATATATCGCTTTGGCGTTATAATTTTTAAAATTAAAAGTTTGACCTCAAATCAGGTAAGACTACCCGCTGAACTTAA
>a734914beb8b6ce319849dfe48308ddb1d7e508f
AACGCACCTTGCGCTCCTTGGTATTCCGAGGAGCATGCCTGTTTGAGTGTCATTAAATTCTCAACCCTTTCAGCTTTTGCGAGTTGAATTGGCTTGGATGTGGGGGTTGCGGGCTTCTCAGAAGTCGGCTCCTCTTAAATGCATTAGCGGAACCTTTGTGGACCAGCTTTGGTGTGATAATTATCTACGCCATGGCCGTGAAGCAGCTTTACATGGGGTTCAGCTTCTAACCGTCCATTGACTTGGACAATTTCTGACATTTTGACCTCAAATCAGGTAGGACTACCCGCTGAACTTAA
>7d8535f97b827197b4c7fb8c92956543756367f7
AACGCACATTGCGCCCGCCAGCATTCTGGCGGGCATGCCTGTCCGAGCGTCATTTCCACCCTCACGCGCCCCTTTAGTGCGTGGTGTTGGGGCATACTGCGGCTGCCGCAAGGCACCGCAGGCCCTGAAACCCAGTGGCGGGCCGGCAGAAGGCTCCGAGCGCAGTAAGCATCACGCCCTCGCTCTGGACGCCCCTGCTGGCAGCTCGCCCTGCGGCGGAAACGCTTGCAGCAACCATTTCTAAGGTTGACCTCGGATCAGGTAGGATTACCCGCTGAACTTAA
>fec7d85bcfa3b6b2957911d8038fcefbfca25d5a
AACGCACCTTGCGCTCTCTGGTATTCCGGAGAGCACGTCTGTCTGAGTGTCGCTTTACTCTCAACACTGAAGTTTTCTTTCGGGAGGACTTTGGGGTTGGATCTTGAGCGTTGCCGGGTCCTTAGGGATCGTTGGCTCGCTTTAAAAGTCTGGATTGTGTCTTCGAGGTCGTTAATCCTAGTCGACGTGTAATTAATTATCGTTGGCGTTATGGAGGCTTCTTATGGACCTTTCCCCCCCATATATGTTCACTTGTGGACTATTTGATCTTTTGACCTCAGATCAGGCGGGACTACCCGCTGAACTTAA
>38f6be581cafe7fa2212e5345c8fc9cc4d53e58a
AACGCACCTTGCACTCCTTGGTATTCCGAGGAGTATGCCTGTTTGAGTGTCATGTTATCCTCACTTTTCTCGGATTTTCTTCTGAGATAGAGTGGAATTGGAAGCTGCTGGTTGATATCAATCAGCTCTTCTTAAATGTATTAGTGTGAATGTTACCAATGTTCTCCAGTGTAATAATTATTTGCGCTGCCGGGACACGGGTGAAATATAGATTCATGCTTCAAACCGTCTGCTACAGACAATATACTATTGCATTTGACCTCAAATCAGGTAGGATTACCCGCTGAACTTAA
>169ac368c60f429f34e8f2224a9093568a801fce
AACGCACCTTGCGCTCCTTGGTATTCCGAGGAGCATGCCTGTTTGAGTGTCGTGAAATTCTCAACCTCTCTGGTTTTTATAAGCCAGTTAGGCTTGGATATTGGAGGTTGCTGGCTTCTCAGAAGTCAGCTCTTCTTAAATATATTAGCAAAGTCTTTGCTGACCATCTTTGGTATGATAATTATCTATATCATTGAGAATCAGCTTCCGTCTCGGAAGGACTTTGCTTCTAATGGTCTATATAGACAACTTGACAATTTGACCTCAAATCAGGTAGGACTACCCGCTGAACTTAA
>f2f64a6140c12f1eda5703d3a08824356a35f6e9
AACGCACCTTGCGCTCCTTGGTATTCCGAGGAGCATGCCTGTTTGAGTGTCATGAAATCTTCAACCTATAAGCTTTTGTGGTTTGTAGGCTTGGACTTGGAGGCTTGTCGGCCTTGATCGGTCGGCTCCTCTTAAATGCATTAGCTTGATTCCTTGCGGATCGGCTCTCGGTGTGATAATATCTACGCCGCGACCGTGAAGCGTTTGGCGAGCTTCTAACCGTCTCACTTGAGAGACAACTTTATGACCTCTGACCTCAAATCAGGTAGGACTACCCGCTGAACTTAA
>aac0c229e2d1739f16c72aff3bd755d0db2f4915
AACGCACCTTGCGCCCCTTGGCATTCCGAGGGGCACACCCGTTTGAGTGTCGTGAAATCTTCAAAACCCTTTTCTTTGATCCATTTTGGTCGGGAAAAGGATTTTTGGACTTGGAGGTTCAATGCTCGCCCTTTCTTTTGAAAGCGAGCTCCTCTCAAATGAATCAGTGGGGTCCGCTTTGCTGATCCTTGACGTGATAAGATGTTTCTACGTTTTGGGTTTAGCACTGTCCCTTGGACGCCTGCTCCTAACCGTCTCACGGACAATGATGGTGCTCTGGTCACCGCCGTCTACATCGGCGGGAGGCTGGACCCACGAAAAGAAAACCTTGACCTCAAATCGGGTGAGACTACCCGCTGAACTTAA
>b8d9256f4bab062112aa416bd93170eb466ba74f
AACGCACATTGCGCCCTGTGGTATTCCGCAGGGCATGCCTGTTCGAGCGTCATTTCAACCCTCAAGCCTCGCTTGGTGTTGGGCCCTGCCCGTCGCGGCCGGCCCTAAAGATAGTGGCGGCGCCGCCTGGCCCTCAGCGTAGTACAGCTCTCGCTCCAGGGTCCGGCGGCAGCCTGCCAGAACCCCCCAACTCTTGTGGTTGACCTCGGATCAGGTAGGGATACCCGCTGAACTTAA
>b278a65a23ee9fb6395967f92eee709fc064416a
AACGCACCTTGCGCTCCTTGGTATTCCGAGGAGCATGCCTGTTTGAGTGTCATGGTATTCTCAACCCTGCTACATTTTTGTGTAGTTGGGCTTGGACTTGGAGGTTTATTGCTGGTGTTCTCTTTTGAACGCGGGCTCCTCTGAAATGCATTAGCTGGAATGTTACCGAGCATGATTCAATGTGATAATTGTCTATGTTGCTTCAACTTGGTATTAATTCTGTTTCAGCTTCAAACTGTCCTTGCGGACAATATCTTGAACATCTGACCTCAAATCAGGTAGGACTACCCGCTGAACTTAA
>ba6a47767ac2d50a9b281ffff787dd51c9fe4bee
AACGCACATTGCGCCCTCTGGTATTCCGGGGGGCATGCCTGTTCGAGCGTCATTACAACCCTCAAGCTCTGCTTGGTATTGGGCGCCACCACCTGGTGCGCCTCAAAAACAGTGGCGGTGCCGTCTGGCTTCAAGCGTAGTAATTCTTCTCGCTTTGGAGTCCGGGCGAGTGCTCGCCAGAACCCCCAATTTATCAAGGTTGACCTCGGATCAGGTAGGGATACCCGCTGAACTTAA
>81c17ad8ea7d51ae4f093404b223d2742eae7a79
AACGCACATTGCGCCCACTAGCACTCTAGTGGGCATGCCTGTTCGAGCGTCATTACGACCCTCAGGCCGTTCCCGAAAGGGCAACAGGCCTGGAGTTGGGGCGCTACAGCGTCTCGCAGGCGCTGTAGGTTCCGAATTTCAGTGGCGGGCTCGTTGGAACCTCAGCGTAGTAGATTCTATCGCTCGGGGCGTTCCGGCGGGCGTCCGGCCGTAAAACTCCTAAATCTAACAAGGTTGACCTCGAATCAGGTAGGAATACCCGCTGAACTTAA
>160fa109dac19b56acf1f990fc52297c4e5b7970
AACGCACATTGCGCCCTTTGGCATTCCGAAGGGCATGCCTGTTCGAGCGTCATTATCAACCCTCAAGCTTGGCTTGTTGTTGGATCGTTTGTCGTGGTGACACGCCGAAGATCCGAAAGACAATGGCGGTGTCGTGTTGACCCCTCGTGCAATGAGCTTTACAGCACGCACGGATGAGGCTCAGCCGGCCCGGTCCTTACTTTTAATAACTTAAAGTTGACCTCGGATCAGGTAGGAATACCCGCTGAACTTAA
>120686414005fb4d2bc428ed2e70dcdbd39765fe
AACGCATCTTGCGCTCCTTGGTATTCCGAGGAGCATGCCTGTTTGAGTGTCATTAAGTTCTCAACTGCACTAGTTCTTTCTGGTGCAGCTTGGATGTGGGGGTGTTTTTTGCAGGCTTTTCAAAGTCGGCTCCCCTGAAATGCATTAGTGGTCTCCTAGCAGAGAAACTGCTACAGGTGTGATAATTATCTATGCCTTTAGTACTCTGCAAGAACGGATTGCACTGCTTCTTAACAAGTGAAATCCCTGTTATGGGGAGTGCACATTTGACAAATTTGACCTCAAATCAGGTAGGACTACCCGCTGAACTTAA
>d6e53fbe714d6fee8dc361db0d748376bfecb453
AACGCACCTTGCGCTCCTTGGTATTCCGAGGAGCATGCCTGTTTGAGTGTCATTAAATTCTCAACCTCTTTAGTTTGTCTAACAAACTTGAATTGGCTTGGATATGGGAGTTGCGGGCTTCTAAGCAAGTCGGCTCTTCTTAAATGCATTAGCAGAACTTTTGTTGACCATCATTGGTATGATAATTATCTATGCCATTTCTGATGTGAAGCAGTTTATAATAAAGTTCAGCTTCTAACTGTCCATTGACTTGGACAATTTATTGACTATTTGACCTCAAATCAGGTAGGACTACCCGCTGAACTTAA
>9eab946ff57e71dadb20ea682ddfb8aaeb0ae39b
AACGCACATTGCGCCCCTTGGTATTCCATGGGGCATGCCTGTTCGAGCGTCATTTGTACCTTCAAGCTTTGCTTGGTGTTGGGTGTTTGTCTGCGACTTGAGCGGACTCGCCTCAAATACATTGGCAGCCGGCAATCTGGTGTTAGAGCGCAGCACAATTTGCACTTTGGACCATGAGCGTCGGTATCCAGTAAGTCTACCATTTCACGTTTGACCTCGGATCAGGTAGGGATACCCGCTGAACTTAA
>62eb13a61ad7eb90a43a79314d91ace45106fc01
AACGCATCTTGCGCTCCTTGGTATTCCGAGGAGCATGCCTGTTTGAGTGTCATTAATCTCTCAACCACACCAATCTTTTTGGCTTGGTGTGGCTTTTGGATGTGGGGGTTTTATTTTGCTGGCTCCTATTAAATGAGGTCAGCTCCCCTGAAACTTATTAGCGGTATCTGAGCAGAGAGACCTACTACAGGTGTGATAAATTATCTATGCCTTGGTCATACTGCATGAACAGATTGTGCTGCTTCCAGTGAATCATTTGACAATTTTGACCTCAAATCAGGTAGGACTACCCGCTGAACTTAA
>2897af79979c0524c4a047551198dd996a04df82
AACGCACCTTGCGCCCCTTGGTATTCCGAGGGGCATGCCTGTTTGAGCGTCACGTTATCCTCTCGAAACCCCGTCTTTCTTTTGAAGGGTGGGTGCTCGAGGATTTGGACTGTGCCGTGTCTCGGCTCGTCTTGAAATGCATTAGCTGTTGGTGGTCGAGCTGCTCCTCGGTGTGATACATATCTACGCCGGTTGCGCTTGCGGTGCCGTGGCTCACAAACGTCTTCGTGACATTTTTTAATGCTCTGACCTCAAATCAGGTAGGACTACCCGCTGAACTTAA
>1eb3cdabb2ae05abe21d8b914c200334f669e15c
AACGCACATTGCGCCCTTCGGTATTCCGTTGGGCATGCCTGTTCGAGCGTCATTTAAACCTTCAAGCTATGCTTGGTGTTGGGTGTTTGTTCCGCCTCAGTGCGTGGACTCGCCTTAAATTCATTGGCAGCCGGTATGTTGGCTTCGTGCGCAGCACATTGCAAGCGATTTCAGCAGACCCCCTTCCACAAGCCTTTTTTTACTTTGACCTCGGATCAGGTAGGGATACCCGCTGAACTTAA
>f1599a04e2eb4a8c792ed6da252b4d9807345aab
AACGCACCTTGCGCTCCTTGGTATTCCGAGGAGCATGCCTGTTTGAGTGTCATGAATATCATCAACCCCGACTTGCTCTTTCGAGTGTGGTTGGTGGCTTGGACTTGGGGGTGTTGTGCTGGTGCCGCAAGGCGTCGGCTCCTCCTGAATGCATTAGCGGTGGCCTTTGAGGTTCCTCTCGCGGCGTGATAATTATTTCGCCTCGATGGCCTCTGAGTGGGACTCCGCTTCTAACTGTCCGCACGGACAAAAACACTTTTCAAATCTGACCTCAAATCAGGTAGGACTACCCGCTGAACTTAA
>5f095937e7a6b9a29d1af349c103a0f9bdb709c5
AACGCACCTTGCGCCCCTTGGCATTCCGAGGGGCACGCCTGTTTGAGTGTCGTGAACTCCTCCACCCTCTACCTTTTTCGGAAGGCATTGGGCTGGGATTTGGGAGCTTGCGGGTCCCTGGCCGATCCGCTCTCCTTGAATACATTAGCGAAGCCCTTGCGGCCTTGGTGTGATAGTCATCTACGCCTCGGCTTAGCGAACATACGGGGACTCGCTTCCAACCGTCTCGCAAGAGACAACTACTACCAACTTGACCTCAAATCAGGCGGGACTACCCGCTGAACTTAA
>504ec661db825bfeb84b93a6fabb0ed38af07a71
TGAACGCACATTGCGCCCGCCAGCATTCTGGCGGGCATGCCTGTTCGAGCGTCATTTCAACCCTCGCGCCCAATTGCGGGCAGCGGTGTTGGGGACCGGCACCCGAAGGAAACCCCCCCGGGGGCCCTCCGAGCCGCCCCCTAAATACAGTGGCGGTCTCGCTGCAGCCTCCCTTGCGTAGTAGCACACCTCGCACCGGAGCGCAGCGCGGCCACGCCGTAAAACCCCCGACTTTCATGAGTTTGACCTCGGATCAGGTAGGAATACCCGCTGAACTTAA
>3e9f4cc7fec98a565bcb6e25fe0e5d2fedc9271e
AACGCACCTTGCGCTCCTTGGTATTCCGAGGAGCATGCCTGTTTGAGTGTCATTAAATTCTCAAACTCTGATTGATTTTGTTTTGATCAGAGCTTTGGATTTGGAGCGTGCTGGCGTCAGTCGGCTCCTCTTGAATGCATCAGCGGAATCCCCATTCATTTCGGACGTCAGTGTGATAATCATGTTGCGCTGTCTCTTGCCGATCTTGAAAGCCCGCTCACAATGGTCTTCGGACAAACCTCACATCAAATTTGACCTCAAATCAGGTAGGACTACCCGCTGAACTTAA
>b4bcceb1767ef728ff94d927704d8e7c60751d04
AACGCACCTTGCGCCCCGTGGCTTTCCACGGGGCACGCCCGTTCGAGTGTCACGTTAACCCTCGCCAACGACGTAGCAATACGCCGGGAAGCGGATTTGGATGCTGCCGGTCGCGAGATCGGCTCGTCTCGAAATGCATTAGCGAAGTGCGAAGCATGTGCGACGTTGATAATTGTCTACGCCTCACGGACTTTGCTCATCGCTTCTAATCGTCGTGAGACAATTTAAACAAAGTTTGACCTCGAATCGGGTGGGACTACCCGCTGAACTTAA
>65d00025d1176fca7bb04a5a51307e127cfec9af
AACGCACCTTGCGCTTCTTGGTATTCCGAGGAGCATGCCTGTTTGAGTGTCATTAAATTCTCAATCCCTTCCAGTTCTTCATAAACTGGTTGTGGCTTGGATATTGGGGGTTTCTGCAGGCCTTGCTATGTTGAGGTCAGCTCCCCTAAAATACATTAGCAGAACTGTTTGCGGTCTGTCACTGGTGTGATAATTATCTGCACCAAGGCTGCTTTCTGTCTTGTTCAGCTTATAACCGTCTTCTTGGACAACTATTGAACATTTGACCTCAAATCAGGTAGGACTACCCGCTGAACTTAA
>df55b176f8a94349db43b32fb4bc92779f712e98
AACGCACATTGCGCCCGCCAGCATTCTGGCGGGCATGCCTGTTCGAGCGTCATTTCAACCCTCGCGCCCATCTGGGCTGCGGCGTTGGGGACCGGCACAACCGCCCTCCGGGGCGGCGCCGCCCCCCAAATATAGTGGCGGTCTCGCTGCAGCCTCCCTTGCGTAGTAGCACACCTCGCACTGGAGAGCGGCGCGGCCACGCCGTAAAACCCCCGACCCCCTTGAGTTTGACCTCGGATCAGGTAGGAATACCCGCTGAACTTAA
>1314fe6e49f4081c5287a39cffea4308c7c2423e
AACGCACCTTGCGCCCTTTGGCTATTCCGAAGGGCATGCCTGTTTGAGTATCATGAACACCTCAACTCTCATGGCTTGCCATGATGAGCTTGGACTTTGGGGGTCTTGCTGGCCTGGGGTCGGCTCCTCTCAAATGAATTAGCTTGCCAGTGTTTGGTGGCATCACAGGTGTGATAACTATCTACGCTTGTGGTTTTCCACCAGGTAACCTTCCGCGATGAAGGTTCGCTGGGGCTCATAAATGTCTCTCCTCGGCGAGGACAGCTCTTTGAACGTTTGATCTCAAATCAGGTAGGACTACCCGCTGAACTTAA
>3201df9a7c1807ddab410e24cf6d88d9571fb5c1
AACGCACCTTGCGCCCTTTGGTATTCCGAAGGGCACACCTGTTTGAGTGTCATGAACCCCTCAACCCTACAATTTATTTATTTACATGGTAGAGTGCCTTACAATTTATTGTAGAGCGCCCTACTACTTATTTATTTAAATGGTAGGGGGCCTTATAATTTATTGTAGGGTACCCTACTATTTAAATTAAATCGTAGAGGCTTGGATGTTGAGTGTTGCTGTGTCTTACAGCTCGCTTTAAATATATCAGCAATCTTTGTACTACTCGGATTGACTCGGCGTGATAAGATCTTCGTCGAGGACGCTTTAACAAGCGGCCGAAAAGTATTAGAGTAGCTTCTAACCCGCCCCTAGTGCATTATATTTTAGACCTCAAATCAGGTGGGACTACCCGCTGAACTTAA
>f4bdd1e00d48c89982de8a702eee604f5b99c979
AACGCACATTGCGCCCTCTGGTATTCCGGGGGGCATGCCTGTTCGAGCGTCATTACAACCCTCAAGCTCTGCTTGGTATTAAGCTTCACCTGAAAAGGCGGGCTCTAAAATCAGTGGCGGTGCCATTCGGCTTCAAGCGTAGTAATTTTTCTCGCTTTGGATGACCGGTTGCGTGCCTGCCATAACCCAAAATTTTATCAAAGGTTGACCTCGGATCAGGTAGGGATACCCGCTGAACTTAA
>7df284aaf3723d932c686235c7fbd21ce1bdcd14
AACGCACATTGCGCCCTGTGGTATTCCGCAGGGCATGCCTGTTCGAGCGTCATTTAGACCACTCACGCCTGGCGTGGTATTGGGGCACGCGGTTTCGCGGCCCTCAAAATCAGTGGCGGCGCCGGTAGGCCCTAAGCGTAGTAAATCTCCTCGCTATAGGGTCCTCTCGGTAGCTCGCCAGAACCCCCAACTTCTCAAGGTTGACCTCGGATCAGGTAGGGATACCCGCTGAACTTAA
>f1707a2119b096ef602ced6fefd04367a1211b87
AACGCACATTGCGCCCTCTGGTATTCCGGGGGGCATGCCTGTTCGAGCGTCATTACAACCCTCAAGCTCTGCTTGGTGTTGGGCTCGCCCTGTAGGGCCTGCCTCAAAGTCAGTGGCGGCACCGTCTGACCCTAAGCGTAGTAATACTCGCCGCTTGTGGACTCAGCGCGTGGCCTGCCAGCCAACCCCCACCATCAAGGTTGACCTCGGATCAGGTAGGGATACCCGCTGAACTTAA
>5d191695c70696e2b44c3cfb0967f4e151c6918b
AACGCACCTTGCGCCCTTTGGTATTCCGAAGGGCACGCCTGTTTGAGTGTCATGTTCATCTCAATCCAATAGCTTTTGTTAGCTGCTTGGATTGGATTTGGGAGTCTGCTGGCCTCTGTAGTAGGTCGGCTCTCCTTGAATGCATGAGTGAGCATCTGGCTCGCGTTCGCTGGTGTGATAGTCTATCCATCATTGGCGACGCTTGTCTAACGGGCTTGCTTTCGAACCGTCTTCTCATCGGAGACAACACTTGACATATTTGACCTCAAATCAGGCGGGACTACCCGCTGAACTTAA
>54ed0258d7c5413ba52088e19964c426dae8b097
AACGCACCTTGCGCCCTTTGGTATTCCGAAGGGCATGCCTGTTTGAGTGTCATTAAATTCTCAACTTTGCAAGCTTTTTTGCTTGTGAGGCTTGGATGTGAGGGTTTTTGCTGGCTTCCATTCAGTTGGATGGTCTGCTCCCTTTAAATTCATTAGTGGGATCCTTTGTGGATGGTCACTTGGTGTGATAATTATCTACGCCGCCTGACTCTGAAACAAGACTTGTGGGAACCTGCTTATAACCGTCTCTTCAAGAGACAGCTTATCTTGACAATTTGACCTCAAATCAGGTAGGACTACCCGCTGAACTTAA
>08e804b1bb7685bcbec8ca074e77ce6a1a105d22
AACGCACATTGCGCCCCTTGGTATTCCGAGGGGCATGCCTGTTCGAGCGTCATTTCAACCCTCAAGCGCAGCTTGGTCTTGGGCTTCGCCGCTGACGCGGCGGGTCTTAAAATCAGTGGCGGTGCCGTCGGGCCCTGAGCGCAGTACATCTCCTCGCTATAGGACCCCGGCGGATGCTGGCCAGCAACCCCCAATCTTCCATGGTTGACCTCGGATCAGGTAGGGATACCCGCTGAACTTAA
>e0f7ce846cdf06d15392b21074c84b404d365174
AACGCACCTTGCGCTCCTTGGTATTCCGAGGAGCATGCCTGTTTGAGTGTCATGGTATCATCAACCTTCAACACTTTTGTGTCTGTAGGCTTGGACTTGGAGGTCGTGTCGGCGTTCGCGTCGGCTCCTCTGAAATGCATTAGCGTGAATCTTACGAATCGCCCTCGGTGTGATAATTTCTACGCCGTAGACGTGCAGTATATAGTGTTCGTGCTTACAACCGTCTGCAAAGACAACATCATTGACAATCTGACCTCAAATCAGGTAGGACTACCCGCTGAACTTAA
>1f6ca3572640192a23d1cd31cf75cd6edde72366
AACGCATATTGCGCTCTTTGGTATTCCGAAGAGCATGCTTGTTTGAGTATCAGTAAACACCTCAAAGCCTTTTTTTTATTAAAAAGATTTTGGACTTGAGCAATCCCAACACTTTTTCTTAAAGTGGCGGGTTGCTTGAAATGCAGGTGCAGCTGGACATTCTCCTGAGCTAAAAGCATATTCATTTAGTCCCGTCAAACGGATTATTACTTTTGCTGCAGCTAATATAAAGGGAGTTTGACCATTTTGGCTGACTGATGCAGGAATTTCACAAGAGTCTTCAAACCACTCTTGTTAAACTCGATCTCAAATCAAGTAAGACTACCCGCTGAACTTAA
>36ba9c187bdf69a630b70142296f04be1d8fac67
AACGCACCTTGCGCCCCTTGGTATTCCGAGGGGCATGCCTGTTTGAGTGTCATTAAATTCTCAACTCCATTTGATTTGTTTCAAACCTGGAGCTTGGACTTGGAGTGTGCTGGCGTTAACCGTCGGCTCCTCTCAAATGCATCGGCGGAATTGAACCTTTGACCTCCGGATGTCAGTGTGATAATTAATGTTGCGCTGTCGACCGGAGTTGGAGTCCGCTTACAATCGTCCTCGGACAACTTATCAAATTTGACCTCAAATCAGGTAGGACTACCCGCTGAACTTAA
>1e8f801804870e2854b9a29b062f029fda7bc12a
AACGCACATTGCGCCCCTTGGTATTCCGAGGGGCATGCCTGTTCGAGCGTCATTATAACCACTCAAGCCTCGGCTTGGTATTGGGGTTCGAGGTTTCTCGGCCCTTAAAATCAGTGGCGGTGCCATCTGGCTCTAAGCGTAGTAATTTTTCTCGCTACAGGGTCCGGGTGGTTACTTGCCAAAAACCCCCCATTTTTTAAGGTTGACCTCGGATCAGGTAGGGATACCCGCTGAACTTAA
>92f76c7faf8c2d2dd1a9a02c41c4ef270e159629
AACGCACATTGCGCCCCTTGGTATTCCGGGGGGCATGCCTGTTCGAGCGTCATTATAACCAATCCAGCCTGGCTGGGTCTTGGGCCTCGCAGTACAGCGGGCCTTAAAAACAGTGGCGGTGCTCTCATGCTCTACGCGTAGTAACTTTCTCGCTATAGGGTCCTGGGAGATGCTTGCCAACAACCCCCAATTTTTTTAAGGTTGACCTCGGATCAGGTAGGGATACCCGCTGAACTTAA
>8b570e82f405838578091cd10fc8d47fb7d81915
AACGCACCTTGCGCTCCTTGGTATTCTGAGGAGCATGCCTGTTTGAGTGTCATGAAATTCTCAACTGCTTCAACTTTTGTGGTTGAAGTGAAGTTGGACTTGGAGGAATAATTGCTGGCGTGACCTTTTAGGTTGCTTGTTAGCTCCTCTTAAATGGATGAACTTTCCATTTACAAAGTAACATCAATGTGATAATTATCTACGTTGGATGAGTTTGTACAAGGAAAGGTATATCTTGGAGTTCAAATCCTTGATGAAACAAATGACAAATTTGACCTCAAATCAGGTAGGACTACCCGCTGAACTTAA
>fc226e4a02f05f849c7a5e953c289c44287a0845
AACGCACCTTGCGCTCCTTGGTATTCCGAGGAGCATGCCTGTTTGAGTATCATGAAATCATCAACCCCCGCATTTGTTTGTGGGTGGCTTGGAGTTGGGGGTTCATTGCCGGTCGCGTCGAGCGATCGGCTCCCCTTGAATGCATTAGCTGGGCGCCACGGCACGGCGGTTCACGGTGTGATAATTATCTACACCCATGGGACCTCGAGTCGGTCGAGCTTCTAACCGTCTTCGGACAACCTTTTGAAATCCGATCTCAAATCAGGTAGGACTACCCGCTGAACTTAA
>4e48b310e9e09fd0a3ab699fe8421d37a33ec0c5
AACGCACCTTGCACCCATTGGTATTCCAAAGGGTATGCTCGTTTGAGTGTCATTGTACTCTCACACTCTAATTAAATTTGGAGAAGTGGACTTTGGGTGTTGCCGCTTTGCTGTGGCTCATCTTAAATGTGCTAGTGCAACTCATGGTTGGATATAGTACAGCGTGATAAGTATCTTCGCTGGCACCTCATGAAGAGGGTGTCCGATTGGGAGCTCTGTGCTTCAAACTGTCCTGTCTGGGACAATCTCTGACAACTTGGCCTCAAATCGAGTAGGACTACCCGCTGAACTTAA
>5c1e260e1a91f91ad3e61aca191030f52cb95259
AACGCACATTGCGCCCTGTGGTATTCCGCAGGGCATGCCTGTTCGAGCGTCATTTAACCACTCACGCCTAGCGTGGTATTGGGGCACGCGGTCTCGCGGCCCTCAAAATTAGTGGCGGCGCCGGTGGGCTCTAAGCGTAGTACATACTCCCGCTATAGAGTTCTCCCGGTGGCTCGCCAGAACCCCCAATTTTTTACAGGTTGACCTCGGATCAGGTAGGGATACCCGCTGAACTTAA
>97883a82a805bcfd9a3eb67c3ab3b7af73bfff06
AACGCACCTTGCGCTCCATGGTATTCCGTGGAGCATGCCTGTTTGAGTGTCACGTCAACCCTCATTCATGTGATGTTACAGTCGCATGAATGGATTTGGACCGTGTCGTAATCGACTCGTCCCGAAATGCATTAGCTTGCGCTTTTAGAGTGCTGGGCACCGGTGTGATAATTATCTGCGCCAACGCCTTAAGCCTCTTCAGCGGCGCTGCTTACAGCCGTCCTGACGGACAACTATTTTAACGCTTTGGCCTCAAATCAGGTAGGACTACCCGCTGAACTTAA
>b8ec747103f14a887ce26a3624c952985026c634
AACGCACATTGCGCCCTTTGGCATTCCGAAGGGCATGCCTGTTCGAGCGTCATTATCAACCCTCAAGCCTGGCTTGGTGTTGGACCTCCAGGCGGCGGCCTTGCGTCGTCGCCGGTCCCAAAGACAATGACGGCGTCCCGGCGGACCCTCGGTACACGGAGCTTTCCAAGCACGTACCGCAGCGGCCGCGGGACACGGTCTCTCTTTTTTTATACGAAAGGTTGACCTCGGATCAGGTAGGAATACCCGCTGAACTTAA
>bcab8c9d8251e9bbb218b6a91095693f6263fef5
AACGCATCTTGCGCTCCTTGGTATTCCGAGGAGCATGCCTGTTTGAGTGTCATCAAGTTCTCAACCACCATGTTTGTGTGTGTGGCTTGGATTTGGGGGTTTATGTTTTGCAGGCTTTTATCAAGTCAGCTCCCCTGAAAAGCATTAGTGGTATCTGAGCAAAAACTACTATAGGTGTGATAACTATCTATGCCTTGGTATATAATGCATGAACAGACTACACTGCTTGCAAACTTTGAAATTGACCAATTTGACCTCAAATCAGGTAGGACTACCCGCTGAACTTAA
>768a2bbcde5a4ad5b5c4019514b4c4a3a7e83095
AACGCACCTTGCGCTCCTTGGTATTCCGAGGAGCATGCCTGTTTGAGTGTCATTAAATTCTCAACTTTGAAAGGGGAGACTTTTTTCAAAGCTTGGATGTGGAGCTTGTGCTGGCTTTCTGAAAGTCGGCTGCTCTTTAAATACATTAGCAAAATCTTTCTAAGCTCTGGTTTGATAATTAATCGACGCCTTTGCTGTGATCAAGAGGTTTGCTTCTAACGGTCCGATTTATTGGACAGCTTTTGACTAAGCTCATTGACGATTTGACCTCAAATCAGGTAGGATTACCCGCTGAACTTAA
>5c4518d5f4806048a4db4d1606ec5ee4ef4e7355
AACGCACATTGCGCCCGCCAGTACTCTGGCGGGCATGCCTGTTCGAGCGTCATTTCAACCCTCAAGCCCCTTCGGGCTTGGTGTTGGGGATCGGCCTGCGGCGTCTGACGCCGTGGCCGGCCCCGAAATCTAGTGGCGGTCTCGCTGTAGTCCTCCTCTGCGTAGTAGCACACCTCGCACCGGAACTTAGCGCGGCCACGCCGTTAAACCCCAACTTTCTGAAGTTTGACCTCGGATCAGGTAGGAATACCCGCTGAACTTAA
>c4c083502d9fa4acb129866b41c68e84dea722bf
AACGCACATTGCGCCCCCTGGTATTCCGGGGGGCACACCTGTTCGAGCGCCATTTCAACCCTCAAGCCCCGCTTGGTGATGGGCCCCGCCTGCGGGCGGGCCCGAAACTCGTGGGCGTCGTCGTTCGGCTCCAAGCGTAGCAAAACCCTCGCTTGGGCGCCCGGACGGCGGCCGCCCGGAACGAATTTTTACAAGGTTGGCCTCGGATCAGGTGGGGATACCCGCTGAACTTAA
>c3d32e9db4f5587d3b3f806e947286a246ed82e0
AACGCACATTGCGCCTTCTGGCATTCCGGAAGGCATGCTTGTTTGAGTATCAGTAACAACCTCAGCTCCTCCCTTCATTCTGAAGGGAAGGCTGGATTTGAGCATGTCCTCTCCCTCCCCTCTTATGAGCGGGGAGAGAGGATGCTTGAAATACAGGTTCGACCAGACGGTTAGTGGGGGTTTTCTCCCTCATCCCTGGGCTACAAGCATTTCATACTTAGTCCCGTCAAACGGATTATATCTTTTTGCTGCAGCCAACACACACAAAAGGGGAGTGACCGTCAGTGGGCTCGACTGATGCAGGAAAGTTGGACCAGATCTTGATCAATTTGATTGTGATCTGCTCTGCTAACTCGATCTCAAATCAAGTAAGACTACCCGCTGAACTTAA
>39607e43d4c59e22ab92a1332ef0dcf4c78adc16
AACGCACCTTGCGCTCCTTGGTATTCCGAGGAGCATGCCTGTTTGAGTGTCATTAAATCATCAATCACCTCGTCTTCGAGAGGGTTGGACTTGGAGGCTCTGCTGGCGCGCCCTTCTGGGACCGGCTCCTCTGAAAAGCATTAGCAGGGGCCCACGTTGTGCAATCTGCAGCCTTGTGTGATAGTCATCTACACTCGGCTTGGTCGCATTCACCCAGCTTACAGTCGTCCGCTGTTGTGGACAATTTACCTGACCACTTGACCTCAAATCAGGTAGGATTACCCGCTGAACTTAA
>0878a5bbec2256639c2f76abc6762384bbc40c71
TGAACGCACCTTGCGCTCCTTGGTATTCCGAGGAGCATGCCTGTTTGAGTGTCATTAAATCCTCAACCCCGTCCGTCGGTCGGGGCTTGGACTTTGGAGCGTGCTGGCGAAGGTCGGCTCCTCTTTAAATGCATCAGCGGAGAAAAACAAACCTTTTTTCCCCCTTCAGCGTGATAACTGTGTTGCGCTGTGGTCGCGAAAGGGTCCGCTCATAATCGTCCTCGGACAAACACCGAATCTGTTTTGACCTCAGATCAGGTAGGACTACCCGCTGAACTTAA
>5f447a5815f76f12784eff76369a571e72e40106
AACGCACCTTGCGCTCCTTGGTATTCCGAGGAGCATGCCTGTTTGAGTGTCATGAATACCCTCCACCGCCGGGGCTTTTGTCTCGGCGGCTGGGACGTGGGGGACAGTGCTGGCCTTCGGGTCGGCTCCCCTGGAATGCATTAGCTGGTCGCGACGCGGTCCTTAGCCCGGCGCGCCCGCCCTCGGTGTAGTACGCTATTCACCTTGGTCGGCGCCGCCTTGACCTGTCCTGCCGCTTCTAACCGCCCTCGGGCACTTATCATTGCTTTGACCTCAAATCAGGTAGGACTACCCGCTGAACTTAA
>ff2d29279dfbe527e615056599fc863266ebe6a9
AACGCACATTGCGCCCCTTGGTATTCCGAGGGGCATGCCTGTTCGAGCGTCATTTAAACCCCTCAAGCTTAGCTTGGTGTTGGGGCCTGCCATACTGGCAGCCCTTAAAATCAGTGGCGGTGCCATCTGGCTCTAAGCGTAGTAATTCTTCTCGCTATAGGGTTCTTATGGATGCTTGCCATCAACCCCCAATTTTTTATGGTTGACCTCGGATCAGGTAGGGATACCCGCTGAACTTAA
>8e257889383957e88f8042c753628c1fec253688
AACGCACCTTGCGCCCTTTGGTATTCCGAAGGGCATGCCTGTTTGAGTGTCATTAAATTATCAACCTTGTTCGCTTTTCGGAGCTTGAGCTAGGCTTGGATGTGAGGGTTTTTTTGCTGGCTTCCTTCAGTGGATTGGTCTGCTCCCTTTAAATGCATTAGTGGGATCTCTTTTGTGGACCGTCACTTGGTGTGATAATTATCTACGCCATTGACTTGCTTAACGAGAATCTGCTTATAACCGTCTCGCAAAGGGACAACAAACTTTATTGACAATTTGACCTCAAATCAGGTAGGACTACCCGCTGAACTTAA
>ba45071f821efae549aec9749fe617c439be009b
AACGCACATTGCGCCCCTTGGTATTCCGAGGGGCATGCCTGTTCGAGCGTCATTACAACCCTCAAGCTCTGCTTGGTATTGGGCCTCACCCACCAGGGCGTGCCTTAAAATCAGTGGCGGTGCCATCTGGCTCTAAGCGTAGTAACTTTTCTCGCTATAGGGTCCTGTGGATGCTTGCCAGCAACCCCAATTTTTTCTATGGTTGACCTCGGATCAGGTAGGGATACCCGCTGAACTTAA
>ae3edd719ef171b095c190f6632636cf23404068
AACGCACCTTGCGCTCCCCGGTATTCCGAGGAGCATGCCTGTTTGAGTGTCATTAAATTCTCAACCCAAACGATTTGTTTCGTTTCGGGCTTGGACTTGAGGTGTGCTGGCCTTTGAGGTTCGGCTCCCTTTCAAATATATTAGTGGAACACTTCTTGTGAAACTCGGCGTGATAAGTTGTTGTGCCGTGGATACCTTGAAGGACCCGCTTCTAACCGTCCCCTGCGGACAAGAATTCGTGTTTAGACGCGATGACCCAATTTGACCTCAAATCAGGTAGGACTACCCGCTGAACTTAA
>c68880ff43fbb1608aeff4a84b63718ab43a0c58
AACGCACCTTGCGCTCCTTGGTATTCCGAGGAGCATGCCTGTTTGAGCGTCACGTGAACATCTCGTCCGTGTCATTGTGAAGTGTCATGGATGGGGACTTGGACTGTGCCGTCTCCCGGCTCGTCCTGAAATGCATTAGCTCGGTTAAAGCGACCGTCTCGGTGTGATTAAACATCTACGCCTTGGCCAAGTTGAACGGGCTCACAGCAACCCACATTTTTTATGCTCTGGCCTCAAATCAGGCAGGACTACCCGCTGAACTTAA
>92e260d7294d2f38551a0d8b8e0aae3ed4f4b137
AACGCATCTTGCGCTCCTTGGTATTCCGAGGAGCATGCCTGTTTGAGTGTCATTTGACTTATCAACCACATCATCTTTTTTGAAAATGTGGCTTGGATGTGGGGGGGATGTATATTCCTTTGCAGGCTTCAACGAAAGCCGGCTCCCCTGAAATGCATTAGTGGTATCTGAGCTGCTATTGGTGTGATAAATTATCTATGCCTTTGGTTATGCTGGTCAGCGCTGCTTATAACGACCCAATCATTTGACAAATTTGACCTCAAATCAGGTAGGACTACCCGCTGAACTTAA
>e934642754949df6cd0158a1f94adb972492b784
AACGCACCTTGCGCCCCTTGGCATTCCGAGGGGCACACCCGTTTGAGTGTCGTGAAATTATCAAAAACCCTTTTCTGTTTACTGAAAAGGATTTTTGGACTTGGAGGTTTAATGCTTGCCTTTCACATTTGAAAGTGAGCTCCTCTCAAATGAATTAGTGGGGTCCGCTTTGTCGGTCCTTGACGTGATAAGATGTTTCTACGTTTTGGATTTGGCACTGTCCCTTTGGATTCCTGCTCCTAACTGTCCAACGGACAAACGATGGTGCTCCGGTCGCCTCCGTCTACATTGGCGGGGGGGAGGGCTGGACCCACAAAAGAAAACCTTGACCTCAAATCGGGTGAGACTACCCGCTGAACTTAA
>14f0cf1b72238a7a4cb15f1be87a29ce9a657683
AACGCACATTGCGCCCCTTGGTATCCCAGGGGGCATGCCTGTTCGAGCGTCATTTCTACCATTCAAGCTTTGCTTGGTTTTGAATATATTGTAGTACTTTAAATAGTTATACATATTCTAAATATAGACGGCAGCAAGTATAAGTTCTAAGCGTAGCAGTAAAACATTTCGCTTTTGCATTTATATTTTGTTAAACCGAAATAAAGTATATTTACAGTTTGACCTCGGATCAGGCAGGGATACCCGCTGAACTTAA
>5d82be5b499adb6ab775b24d40042ad4eeb589d9
AACGCATCTTGCGCTCCTTGGCATTCCGAGGAGCATGCCTGTTTGAGGGTCATTAAACTATCGAAACACCCTTTCTTTGGGGTGTTTTGGACTTTGGGAGTGTTTTGCTGGCCTGTTTGAGCCAGCTCTCCTCAAAAGCATTAGCTTTGGAGACTGTCAGTGTGATAACTTTGTTTAACACTGAGTCTCTGCTTCTTAAATATATGCCCCCTTTGACCTCAAATCAGGTAGGACTACCCGCTGAACTTAA
>357b5293ba7769d7e957e9eb5434c091ffc4bf89
AACGCACCTTGCGCTCCTTGGTATTCCGAGGAGCATGCCTGTTTGAGTGTTATTGAATCATCAACCCCCCTCCACCTTGATGGTGTGAAGTGGGAGTTGGACTTGGAGGCTCTGCTGGCCCGATTGTTGGCCAGCTCCTCTGAAAAGCATTAGCAGGGGCCCATCTTGTGCGGTCTGCAGCCTTGTGTGATAATAAATCCATCTACACTTGGCGGGACGCACACTTACCCAGCTTCCAGCCGTCTACCCTGGTGGGACAATTCATCTGACCACTTGACCTCAAATCAGGTAGGACTACCCGCTGAACTTAA
>bf6c4aa6e1ae185d120a6a72e8f2d6a489343c72
AACGCACATTGCGCCCGCCAGCACTCTGGCGGGCATGCCTGTTCGAGCGTCATTTCAACCCTCAAGCCCCCCAGGGGGCCTGGTGTTGGGGACCGGCCCCGCCTCGTCGCGGGTCGCCGCCCCCTAAAATCAGTGGCGGTCCTGCCGCAGCCTCCTCTGCGTAGTAGCTTATGAAACCTCGCACCGGAGCGCGGCTCGGCCACGCCGTTAAACCCCAACTTCTGAAAGTTTGACCTCGGATCAGGTAGGAATACCCGCTGAACTTAA
>7b051528271c13010243fe604b19fe88911d915b
AACGCACCTTGCGCTCCCTGGTATTCCGGGGAGCACGCCTGTTCGAGTGTCATGAAATTCTCAAGCCGGATGCTTTATTGCTGTCCTGGCTTGGATTTGGGCTTTGCTGTGTCCTTGCGGGTATAGCTGGTCCTAAATGCATTAGCTGGTCCTTATGTGGATTTGGTTCTACTCGGCGTGATAATTATCTAACGTTGAGGACATTCCTTCTGGGATGGCCAGGTCTTGTTTGGACTGCTTCTAATCGTCTTAGGACAATTATTATTCAATCTGACCTCGAATCAGGTGGGACTACCCGCTGAACTTAA
>65e365217e60590055e22853a45fd3893dc6bb66
AACGCACATTGCGCCCGCCAGTATTCTGGCGGGCATGCCTGTCCGAGCGTCATTTCAACCCTCGAACCCCTCCGGGGGGTCGGCGTTGGGGACCTCGGGAGCCCCTAAGACGGGATCCCGGCCCCGAAATACAGTGGCGGTCTCGCCGCAGCCTCTCCTGCGCAGTAGTTTGCACAACTCGCACCGGGAGCGCGGCGCGTCCACGTCCGTAAAACACCCAACTTCTGAAATGTTGACCTCGGATCAGGTAGGAATACCCGCTGAACTTAA
>21726a86ce17f3fe12dce52e4225e170cdca7210
AACGCACCTTGCGCCCTTTGGTATTCCGAAGGGCATGCCTGTTTGAGTGTCATTAAATTCTCAACCCAAAAAGCTTTTACTAGCTCTTTTGTGGCTTGGATGTGGGGGTTATTGCTGGCTTCCTTCAGTGGATGGTCTGCTCCCCTTAAATACATTAGTGGGATCTCTTGTGGACCGTCACTTGGTGTGATAATTATCTATGCCAGTTGACTTTGAAGCAAAACTTATGGGAACCCGCTCATAACCGTCTTCGGACAACTTTTGACATTTTGACCTCAAATCAGGTAGGACTACCCGCTGAACTTAA
>01f1609a7c78f2d559fd795c51d4096ae490d16b
AACGCACCTTGCGCCCTTTGGCTATTCCGAAGGGCATGCCTGTTTGAGTATCATGAACACCTCAACTCTCATGGCTTGCCGTGATGAGCTTGGACTTTGGGGGTCTTGTTGGCCTGTGAGCCAGCTCCTCTTAAATGAATTAGCTTGCCGGTGTTTGGTGGCATCACAGGTGTGATAACTATCTACGCTTGTGGTTTCCCATCAGATAACCTTCAGTGATGGAGGTTCACTGGGGCTTATAAATTTCTCTCCTCGGTGAGGACAGATTTTGACTGTTTGATCTCAAATCAGGTAGGACTACCCGCTGAACTTAA
>3a6f1e4c293a16d78c2d4c63f8641cb9208e12ba
AACGCACCTTGCGCCCTTTGGCTATTCCGAAGGGCATGCCTGTTTGAGTATCATGAACACCTCAACTCTCATGGTTTGCCATGATGAGCTTGGACTTTGGGGGTCTTGTTGGCCTGTGAGCCAGCTCCTCTTAAATGGATTAGCTTGCCGGTGTTTGGTGGCGTCACAGGTGTGATAACTATCTACGCTTGTGGTTTCCCACCAGGTAACCTTCAGCAATGGAGGTTCACCGGAGCTCATAAATGTCTCTCCTCAGCGAGGACAGATTTTGACCGTTTGATCTCAAATCAGGTAGGACTACCCGCTGAACTTAA
>1dc194bffb7ea06035dafab0d352fd19a1142cc5
AACGCATATTGCGCTCTCTGGTATTCCGGAGAGCATGCTTGTTTGAGTATCAGTAAACACCTCAACTCCCCTTTCTTTTTTGAAATGGGAGCTGGACTTGAGTGATCCCAACGCTTTTCTCACCGAAAAGCGGCGGGTTACTTGAAATGCAGGTGCAGCTGGACTTTTCTCTGAGCTATAAGCATATCTATTTAGTCTGCCTAAAAAACAGATTATTACCTTTGCTGCAGCTAACATAAAGGAGATTAGTTCTTGTGCTGACTGATGCAGGATTCACAGAGACAGCTTCGGCTGGCCTTTGTAAACTCGATCTCAAATCAAGTAAGACTACCCGCTGAACTTAA
>13c6da912f29b7f1f597434b1d60dd5ae695a36a
AACGCACCTTGCGCCCTTTGGTATTCCGAAGGGCATGCCTGTTTGAGTGTCATTAAATTCTCAACCTTGAACCAGTTTTTGTGACTGGGTCAAGGCTTGGATGTGAGGGCTTTGCTGGCTTCCTTCAGTGGATGGTCTGCTCCCTTTAAATGCATTAGTGGGATCCTTTGTGGACGGTCACTTGGTGTGATAATTATCTACGCCGCGTTGACTGTGAAGCAAAACTTATGGGACCCTGCTTATAACCGTCCTTCGGGACAATTTATTGACCATTTGACCTCAAATCAGGTAGGACTACCCGCTGAACTTAA
>3f027611a568d417eccfdf80e3823b4f6bc2764c
AACGCACCTTGCGCTCCTTGGTATTCCGAGGAGCATGCCTGTTTGAGTGTCATTAAATTCTCAACTCCCAGGGTTTCACGACCTTTTTGGAGATTGGACTTGGAGCGTGCCGGCGTCCACGTCGGCTCCTCTCAAATGCATCAGCGGAATTCAATCTTTGGGCTTCCGGAGTCAGTGTGATAATCATGTTGCGCTGTCGTCCGAATGCTCAAAGTCCGCTCATAATGGTCTTCGGACAAATCATCATCAAATTTGACCTCAAATCAGGTAGGACTACCCGCTGAACTTAA
>196a3d148d08d510ae346297d08db102964f282e
AACGCACATTGCGCCTGCCAGCATTCTGGCAGGCATGCCTGTCCGAGCGTCATTTCCCCCCTCAGCGCGCCTCGTTGCGCCGCTGGTGTTGGGGCACCTCAGACGCCCCCCCGGGGGCGGAGAGGGCCCCCAAAGCGAGTGGCGGGCCCGGCTGGTTGGCTCCGAGCGCAGTACCGAACGCATGTTCTCCTCTCGCTCTGCAGCCCCGGCCGGCGCCCTGCCGTCAACGCGCACAGTGACGTGCAGCCTCTATTTTTACAAGGTTGACCTCGGATCAGGTAGGACTACCCGCTGAACTTAA
>253868c1eafc9c00994efc6f3063ce9af6b83c5d
AACGCACCTTGCGCTCCTTGGTATTCCGAGGAGCATGCCTGTTTGAGTGTCATTAAATTCTCAACCTTACCAGCTTTTGCTAGTAATGGCTTGGATGTGGGGGTCTTTTGCTGGCTTCGTCAAGAGGTCGGCTCCCCTTAAATGCATTAGCTGGTGCCCCGCGCGGAACCGTCTATTGGTGTGATAATTATCTACGCCGTGGACGTCTGCATGAATGGGATTGCGCTGCTTCTAACCGTCCGTTCTGGACAACACAAATGACAATTTGACCTCAAATCAGGTAGGACTACCCGCTGAACTTAA
>9cbe834e007ddc46e4ec8a9b7dd18b61e893d9b5
AACGCACATTGCGCCCCGTGGTATTCCGCGGGGCATGCCTGTTCGAGCGTCAGTACAACACTCAAGCTCTGCTTGGTCTTGAGCCCCGCCGGCAACGGCAGGCTTTAAAATCAGTGGCGGCGCCATCTGGCTCTAAGCGTAGTAATACACCCCGCTACAGAGTCCCGGTGGATGCTTGCCAGCAACCCCCAACTTCTTAAGTTTGACCTCGGATCAGGTAGGGATACCCGCTGAACTTAA
>5c0cbe5f52d5d694f6d085f69800bdbe9d20f20b
AACGCACCTTGCGCTCCTTGGTATTCCGAGGAGCATGCCTGTTTGAGTGTCATTAAATTCTCAACTCCGATCGATTTGTTTCGATCTCGGAGCTTGGACTCTGGAGTGTGCTGGCGTCTGTCGGCTCCTCTTAAATGCATCAGCGGAATAGTAACCCCGGACATCAGTGTGATAATTGTGTTGCGCTGTCGTCCGAGATATGAAAGTCCGCTCATAATGGTCTTCGGACAAACTTCACATCAAATTTGACCTCAAATCAGGTAGGACTACCCGCTGAACTTAA
>3a37a302b7005bf09fb618494a7f5ec7aa5f9a7a
AACGCACATTGCGCCCCTTGGTATTCCGAGGGGCATGCCTGTTCGAGCGTCATTACAACCCTCAAGCATTGCTTGGTATTGGGCTCCGCTGCTTACCCAGCGGGCCTTAAAATCAGTGGCGGTGCCGTCGAGGCCTTGAGCGTAGTAAATATCCTCGCTATAAGGACCCGGTGGACGCTAGCCAGCAACCCCCAACTTTCTAAGTTTGACCTCGGATCAGGTAGGGATACCCGCTGAACTTAA
>24fbe2c69ec072a77569a567317ccbe034660efa
AACGCACATTGCGCCCCTTGGTATTCCGAGGGGCATGCCTGTTCGAGCGTCATTACACCACTCAAGCATCGCTTGGTATTGGGAACGGTCCGTCGAAAGGCGGGCCTTCCTCGAAGACCTCGGCGGGGTTCAACCAACTTCGGGCGTAGTAGAGTTAAATCGAACGTCTTATAAGCTTGGTCGGATCTCATTGCCGTTAAACCTTTAAATTTTCTAGGTTGACCTCGGATCAGGTAGGGATACCCGCTGAACTTAA
>f77b514e1a7e6afc49991a3d34c0d56444423ae6
AATCGTCGCACATTGCGCCCCTTGGTATTCCAGGGGGCATGCCTGTTTGAGCGTCATTTCGTAGCTGAGTTCGGTTCAGACTACAGAGACACCTATCGGATACAAGTGCTGGTCTGATACAGGCATATAGCTCAACTCTCAGCGCGGCTACATAGTCCTCCTTGACTTCGTACGATCCGAGCAGTCGATGCTTTCGAAGTTCACGAGCTACTACATGTTGGCGATTGCGAATGACAAGCGAACCAGTTGATGACCTCAAAATCAGGGTAGGATGTACCCGCTGAACTTAA
>59876a6c1bb810873c12e3c0085f4c7c6b0b497b
AACGCACATTGCGCCCTCTGGTATTCCGGGGGGCATGCCTGTTCGAGCGTCATTACAACCCTCAAGCTCTGCTTGGTATTGGGCGTCACCGCTTTGGTGCGCCTTAAAATCAGTGGCGGTGCCATCCGGCTTCAAGCGTAGTAATTCTTCTCGCTCTGGGGATCCGGGTGTGTGCTTGCCAGCAACCCCCCAATTTATCAAAGGTTGACCTCGGATCAGGTAGGGATACCCGCTGAACTTAA
>7ebf6912367bdf3567c5928924367979939bc936
AACGCACATTGCGCCCGGTGGCATTCCGCCGGGCATGCCTGTTCGAGCGTCATTTAAACCAATCCAGCCTCGTGCTTGGGTCTTGGGCCTTTCGCCTCTGGGCGGGCCTCAAAATCAGTGGCGGCGCCTCCTGGCTCTACGCGTAGTAATACTCCTCGCTATAGATGTCTGGTGGTGTCCTGCCAAAACCCCCATATTTTTTAAGGTTGACCTCGGATCAGGTAGGGATACCCGCTGAACTTAA
>d697e1ae993f08bd0694103536290b85b6b4d910
AACGCACCTTGCGCCCCTTGGCATTCCGAGGGGCACACCCGTTTGAGTGTCGTGAAATCCTCAAAATCCTCTTCTTTGATCGGAACAGGACTTTTGGACTTGGAGGTTCAATGCTCGCTTTCACCTTTGAAAGCGAGCTCCTCTCAAATGAATTAGTGGGGTCCGCTTTGCTGGTCCTTGACGTGATAAGATGTTTCTACGTTTTGGATTTGGCACTGTTTTCTCCGCTCCTAACCGTCTCGTGGACAACGATGGTGCTTCGGTCGCCGCCGTCTATGGCGGGAGGCTGGACCCACAAAAAACCTTGACCTCAAATCGGGTGAGACTACCCGCTGAACTTAA
>b9c9885ef55e3477a335d6cffad7c6fa7633347a
AACGCACCTTGCGCCCTTTGGTATTCCGAAGGGCATGCCTGTTTGAGTGTCATTAAATTCTCAACCTCCCCTTCTTTCATTAGGAGTGCGGTGGATTGGATATGGGGGTTTGCTGGTTTCTAACGAGATCAGCTCCTCTGAAATGCATTAGCAGAAACCGTTTGACTTTGGCTGCTAGGCTGTGATAATATCTACGCCTTGTAGTTAGGTCGGAATACGAGTCATACAGTGGTAACTAATCAGGCTTTCGGGTCTGGCTTAGAATCGGTTTGGAAGGTGCTTAACGGCTCCTTCTGCTTTCTCCCTTTGCGGAGATACTTGTCCGATTTTAAGAGAGGAGTTGCTTAGCGCGAGCTTAGCTTTCCTTGATTTTTCCCTTTGACTTTGTAGAAGGATTCAGCTTCTAACCGTCCATTGACTTGGACAATTTATTGACTATTTGACCTCAAATCAGGTAGGACTACCCGCTGAACTTAA
>c3c2ae2df7c931492751789908b785e571c6361e
AACGCACCTTGCGCTCCTTGGTATTCCGAGGAGCATGCCTGTTTGAGTGTCATTAAATTCTCAACCCCTTTGGTTTCGCAAGAAGTCGAAGTGGGCTTGGACAGTGGGTTTGCTGGTGACTTTCGGGTCGTCGGCTCTCCTTAAATGCATTGGCGGAGGCGATGGCATGATAACGTCCTTCGGTGTGATAATGATCGCCGTGGATGGAAGTGTCCAGTTCACCTGTGCCTTTAACAGCCCTTTTGTGGCCGCCCCTCGGGGTGATAGCTTTTGAACCTTTTGACCTCAAATCAGGTAGGACTACCCGCTGAACTTAA
>0b6af20da62e93af04c2bea298102a84dc4710c9
AACGCATCTTGCGCTCCTTGGTATTCCGAGGAGCATGCCTGTTTGAGTGTCATTTGACTTATCAACCACTTCAGATTTTTTTTCTTGAATGTGGCTTGGATGTTGGAGGTCTTTTGCGGGCTTTTTCTGTCTTCAGGAAAGGGTCAGCTCCTCTGAAATGTATTAGTGGCATCTGAGCTGGCTACTATAGGTGTGATAACTATCTATGCCTTTGGTATGCTGCATGAACAGATTGTGCTGCTTTACAAACAAAGCTTTTTTTGACAAACTTGACCTCAAATCAGGTAGGACTACCCGCTGAACTTAA
>c3f78f25ddc24d8b540fba3064522d25cefb29d9
AACGCACCTTGCGCCCTTTGGTATTCCGAAGGGCATGCCTGTTTGAGTGTCATTAAATTATCAACCTTGCTCGCCTTTACCGGCTTGAGCTGAGGCTTGGACGTGGGGGTTTTTGCTGGCTTCCTTCAGTGGATGGTCTGCTCCCCTTAAATTCATTAGCGGGATCTCTTGTGGACCGTCACTTGGTGTGATAATTATCTATGCCGTTTGACCTTGAAGCAAATTTATGGGACCCTGCTTATAACCGTCTCTTACCGGGACAATTTAATAACATCTTGACCTCAAATCAGGTAGGACTACCCGCTGAACTTAA
>be4fe1c9962b97b2687280ec366babcdf6100399
AACGCACCTTGCACTCTCTGGTATTCCGGAGAGTATGCCTGTTCGAGTGTCGTGAAGTACTCAACTTGCAGCTTTGTTGCTTGCAAGCTTGGAATTGGGACCTGTCGGCGCAAGTCGACTGTCCTGAAATGCATTAGCCCTGAATGCGATCGTCGCAACTAAGCGTGATAAACTTTGTCTTCGCTGAAAGCGTTCGTTCGGAGGGGCTCACAGAAACCCATACTTTTTTCACCTTTGACCTCGAATCAGGTAGGATTACCCGCTGAACTTAA
>9ffac8540137376ee0593278bc32eb3f6109ecd3
AACGCACCTTGCGCTCCCTGGTATTCCGGGGAGCATGCCTGTTTGAGTGTCATTAAATTCTCAACCCCGATCGGATTTGTTTTCGCATTCGGAGGCTTGGATAGTGGAGCGTGCTGGCCCCCTCCCATGGGTCGGCTCCTCTCAAATGCATTCGCGGAATCGACTTTGGTCCATTTCGGTCATCAGTGTGATAAATGTTGCGCTGTTGGCTAGGATCGAGGTGCCGCATACAATGGTCTTCGGACAATTTTATAAACCATTTGACCTCAAATCAGGTAGGACTACCCGCTGAACTTAA
>cb45b4e9d3e5c270658190afb83f5fc11ccf1cdd
AACGCACATTGCGCCCGCCAGCATTCTGGCGGGCATGCCTGTTCGAGCGTCATTTCAACCCTCAGGCCCTGCCTGGCGTTGGAGGACTGCGCACGCAGCCTCCCAAAGCGAGCGGCGGCGGCGCCCCGAAACCGAACGCAGTAGTTACTTCTCGTTCTGGGTCCGGGTCGTTGTCCTGCCGGAAAACCCCCCTCTAATCAATGGTTGACCTCGAATCAGGTAGGAATACCCGCTGAACTTAA
>e9542e64cb8a2b6acc079f20ad8883487a8b5d07
AACGCACATTGCGCCCTTTGGTATTCCGAAGGGCATGCCTGTTCGAGCGTCATTAGTACCAAATCAAGCTCGGCTTGGTGTTGGAGCTCGCTGTTAGGCGGCTCTTAAACTCAGTGGCAGTGCTGCCGGGCTCTAAGCGTAGTAATTTTCTCGCTATAGGGTCCCGGGGGACACCCGCCAGAACTCTTATATAACTGGTTGACCTCGGATCAGGTAGGGATACCCGCTGAACTTAA
>baf9513d1eed5dfdd75a3d375afd4aacbe15f2fe
AACGCACCTTGCGCCCTTTGGCTATTCCGAAGGGCATGCCTGTTTGAGTATCATGAACACCTCAACTCTCATGGTTTGCCATGATGAGCTTGGACTTTGGGGGTCTTGCTGGCCTGTGGTCAGCTCCTCTCAAATGAATCAGCTTTCCAGTGTTTGGTGGCATCACAAGTGTGATAAATATCTACGCTTGTGGTTTCCTGCCAGGTAACCTTCAGTGATGGAGGTTCGCTGGGGCTCATAAATGTCTCTCCTCAGCGAAGACAGCTTTGTAAATGTTTGATCTCAAATCAGGTAGGACTACCCGCTGAACTTAA
>0eedf0685cbd226df7c311f367b2f50271d79c71
AACGCACATTGCGCCCCTTGGTATTCCGAGGGGCATGCCTGTTCGAGCGTCATTATGACCACTCAAGCCTGGCTTGGTGTTGGGGTTCGCGGTCCCGCGGCCCTTAAAATCAGTGGCGGCGCCGTCTGGCTCTAAGCGTAGTAATACTCCTCGCTATAGAGTCCCGGTGGATGCTTGCCAGCAACCCCCAATCTCACGGTTGACCTCGGATCAGGTAGGGATACCCGCTGAACTTAA
>ab6959a5664c7a906870e53049793ab589212aef
AACGCACCTTGCGCTCTTTGGTATTCCGAAGAGCATGCCTGTTTGAGTGTCATGTAATCATCAATCCGACTTCGCTTTTTGTGAAGCTCGGACTTGGATTTGGAGGTTCTTGCTGGCTTTCCGTCGGCTCCTCTTGAATGCATTAGCTGGACTCCGTCGCGGTTCGCGGTGTGATAACTTATTCACCCTTGGACTTCGAAGTAAGACCGGCTTCTAAAACCCCTTTACTTTTGACCATCTGGCCTCAAATCAGGTAGGACTACCCGCTGAACTTAA
>b3418e82bad8faddafa160332575b77cd776074e
AACGCACCTTGCGCCCCTTGGTATTCCGAGGGGCATGCCTGTTTGAGTGTCATTAAATTCTCAACTCCATTTGATTTGTTTCAAACCTGGAGCTTGGACTTGGAGTGTGCTGGCGTTGACCGTCGGCTCCTCTCAAATGCATCGGCGGAATTGAACCTTTGACTTCCGAACGTCAGTGTGATAATTAACGTTGCGCTGTCGACCGGTGTCGGAGTCCGCTTACAATCGTCCTCGGACAACTTATCAAATTTGACCTCAAATCAGGTAGGACTACCCGCTGAACTTAA
>b6a7af9943572a0e43fdce1ae826f8b3bd155e96
AACGCACCTTGCACCCTTTGGTATTCCAAAGGGTATGCTCGTTTGAGTGTCATTGTACTCTCATACTCTCCGATCTTAGGATTGGGAGTGGTGGACTTGGGTGTTGCTGCTTCACTGTGGCTCACCTGAAATGCATTAGTGCAACTCTTGACTAACCATAGTATGGCATGATAAGCATCTTTGCCAGCACCTCTCCGGAGGGTGGCCAGTCAAGAGCTCTGTGCTTCTAACTGTCTTTGGACAATCTTGACAACTTGACCTCAAATCGAGTAGGACTACCCGCTGAACTTAA
>40fd4cca4abf28d33531b423286dbc7209898ebb
AACGCACCTTGCGCCCCTTGGTATTCCGAGGGGCACGCCTGTTTGAGTGTCATTAAATTCTCAACCTTGCCAGCTTTCACGAGTTGGTGTAGGCTTGGATGTGGGGGTTGCCGGCTTCTTCAGAGGTCGGCTCTCCTTAAATGCATTAGCGGAACCTTTGTGGACCGTCTCTGGTGTGATAATTATCTACGCCATTGCCGTGAAGCAGCTTTACATGGGGTTCAGCTCATAACCGTCCATTGACTTGGACAACTCTTGACATTTTGACCTCAAATCAGGCGGGACTACCCGCTGAACTTAA
>f735532c69c1811f9fb4dd6cefc16fde434b1b73
AACGCACATTGCGCCCCCTGGTATTCCGGGGGGCACACCTGTTCGAGCGCCATTACAAACCTCAAGCCTGGCTTGGTGATGGGCCCCGCCCGCGCGGTGGGCCCGAAACTCGTGGGCGCCCCAGGCCGGACTCCAAGCGTAGCAAAACCCTCGCTTGCGGACGACCGGTCGGAGGCCGCCCCGGACCCCAATTTTTATCAATGGTTGGCCTCGGATCAGGTGGGGATACCCGCTGAACTTAA
>e3848bb997edae97dfb4be955a1cdab3ecc0dc46
AACGCACCTTGCGCTCCCTGGTATTCCGGGGAGCACGCCTGTTCGAGCGTCATGAAGCTCTCAAACACTATCTTTTCTTAACTGAGAAGGTGGCCGTTTGGATTTGGACTCTGCCGTGTAACAAACGGCTGGTCCGAAAGATATTAGCTGATCCTAGCGAAGCTTGGTTCTACTCGGCGTGATAATTATCTGACGTCGAGGACATCGCAAGATGGCCAAAATTTGTTTTATGGATTGCTTCTAATCGTCTTCATCGACAACACATCATCAATCTGACCTCGAATCAGGTGGGACTACCCGCTGAACTTAA
>231f0a163acba6bf42eb7704b18e2d684be72f89
AACGCACATTGCGCCCCCTGGTATTCCGAGGGGCATGCCTGTTCGAGCGTCATTACAACCCTCAAGCATTGCTTGGTGTTGGGCGCCGCTGCTCACCCAGCGGGCCCTAAAATCAGTGGCGGTGCCGTCGAGGCCTTGAGCGTAGTAAATACCCTCGCTATAAGGACTCGGTGGACGCTAGCCAGCAACCCCCAACTTCTAAGTTTGACCTCGGATCAGGTAGGGATACCCGCTGAACTTAA
>7e4dc8770c0442ce00ac6d566dcefc69080f25ef
AACGCACCTTGCGCTCCTTGGTATTCCGAGGAGCATGCCTGTTTGAGTGTCATGAAATCATCAACCAACGCCTTGGTTTTCAATCAAGGTGTCTGGCTTGGACTTGGGTGTCTTGCCTCGACTTTTGTCTGAAGGCTCACCTTGAAAGTGTTAGTGGATCCCGTCGACCGTGACATGGTTTGACTTGGCGTGATAAGTATTTCGCTGAGGACATCCCCCGTGGATGGCCATGTTGCTTGACTTAGTGTCTGCTCCCTAAACCCCTCTCCTCCGGGAGAACTTCTTTGACATCTGGCCTCAAATCAGGTAGGACTACCCGCTGAACTTAA
>25c53a6239918badd564907f0d51a2c6cc19ca22
AACGCATCTTGCGCTTCTTGGTATTCCAAGGAGCATGCCTGTTTGAGTGTCATTAAAGTTCTCAAAACCCACATGCTTGTCATGTGGAATTTTGGATATGGGGGTTTGCAGGCTTTTTAAAGTCGGCTCCTCTGAAATGTATCAGTGGTATCTGTGTGGACTACAGGTGTGATAAATAAAATCTATGCCTTGCCCCTCACCGTGCTGCTTCTTCTGACAAGTTGGGATTGACAAATTTGACCTCAAATCAGGTAGGACTACCCGCTGAACTTAA
>ebc6a4289e16743df72b9e8733ed5159a191730c
AACGCACATTGCGCCCGCTAGTACTCTAGCGGGCATGCCTGTCCGAGCGTCATTTCAACCCTCAAGCCCCCGGGCTTGGTGTTGGGGATCGGCCGCCGCTCACCCGGTGGCCGGCCCCGAATTATAGTGGCGGTCTCGCTGTAGCCTCCTCTGCGTAGTAGCACACCTCGCACTGGAACGCGGCGCGGCCACGCCGTAAAACCCCAACTTCTGAATGTTGACCTCGGATCAGGTAGGAATACCCGCTGAACTTAA
>3621db6230e807becd972cec366b606be15aab8e
AACGCACATTGCGCCCCCTGGTATTCCGGGGGGCATGCCTGTTCGAGCGTCATTACAACCCTCAAGCTCTGCTTGGTATTGGGTGTCACCCCCGGGTGCGCCTTAAAATCAGTGGCGGTGCCGTCTGGCTTCAAGCGTAGTAATACTTCTCGCTTTGGAGTCCGGGCGAGCGTCCTGCCAAAACCCCCATATTTTTTCAGGTTGACCTCGGATCAGGTAGGGATACCCGCTGAACTTAA
>487d99f1b12a15d616185cc79c483b03bd5862b4
AACGCACCTTGCGCCCTTTGGCTATTCCGAAGGGCATGCCTGTTTGAGTATCATGAACACCTCAACTCTCATGGTTCGCCATGATGAGCTTGGACTTTGGGGGTCTTGCTGGCGTAACTGCCAGCTCCTCTCAAATGAATCAGCTTCCCAGTGTTTGGTGGCGTCACAGGTGTGATAACTATCTACGCTTGTGGTCTTCCATCAGGTTACCTTCAGTAATGGAGGTTCACTGGAGCTCACAGACGTCTCTCCTCAGGGAGGACAAGCTTCTTAACGTTTGATCTCAAATCAGGTAGGACTACCCGCTGAACTTAA
>4654c58d4e80cb12b388a62702e7c84ce8a06ea9
AACGCACATTGCGCCCGCCAGTATTCTGGCGGGCATGCCTGTTCGAGCGTCATTTCAACCCTCAAGCCCCCGGGCTTGGTGTTGGGGATCGGCGTGCCCTCGCGGCGCGCCGTCCCCTAAATCTAGTGGCGGTCTCGCTGTAGCTTCCTCTGCGTAGTAGCAACACTCGCTCTGGATCGCAGCGCGGCCACGCCGTTAAACCCCCCACTTCTGAAAGGTTGACCTCGGATCAGGTAGGAATACCCGCTGAACTTAA
>617e2e579ecf0a900ca1d2bb939a52c5f2b6a26d
AACGCACCTTGCGCTCCTTGGTATTCCGAGGAGCATGCCTGTTTGAGTGTCATTAAATCCTCAACCCCGTCCGTCGGTCAGGGCTTGGACTTTGGAGCGTGCTGGCGAAGGTCGGCTCCTCTTTAAATGCATCAGCGGAGAAAAACAAACCTTTTCCCCCCTTCAGCGTGATAACTGCGTTGCGCTGTGGTCGCGAAAGGGTCCGCTCATAATTGTCCTCGGACAAACACCAAATCTGTTTTGACCTCAGATCAGGTAGGACTACCCGCTGAACTTAA
>04ed245ba4463e11169ff58bcba60eca132e829d
AACGCACATTGCGCCCCTTGGTATTCCGAGGGGCATGCCTGTTCGAGCGTCATTACACCACTCAAGCATCGCTTGGTATTGGGAACGGTCCGTCGCAAGGCGGGCCTTCCTCGAAGACCTCGGCGGGGTTCAACCAACTTCGGGCGTAGTAGAGTTAAATCGAACGTCTTATAAGCTTGGTCGGATCTCATTGCCGTTAAACCTTTAAATTTTCTAGGTTGACCTCGGATCAGGTAGGGATACCCGCTGAACTTAA
>554008067b8063f2ea0e3aa32ee6b226035f2f77
AACGCACCTTGCGCTCCTTGGTATTCCGAGGAGCATGCCTGTTTGAGTGTCATTAAATTCTCAACCTTATTAGCTTTTGTTGATAATGGCTTGGATGTGGGGGTTTATTGCTGGCTTCTAACGAGGTTGGCTCCCCTTAAATACATTAGCTGGTTGCCTTGTGCAGACATGTCTATTGGTGTGATAATTATCTACGCTGTGGACTTTCTGCCAGTATTTAGCACCGCTTCTAACTGTCTGTTAACTTGGACAACATATGACAATTTGACCTCAAATCAGGTAGGACTACCCGCTGAACTTAA
>9813f862bba756b01ae65d713b1e5203487bb686
AACGCACCTTGCGCCCTTTGGCTATTCCAGAGGGCATGCCTGTTTGAGTATCATGAACACCTCAACTCTCACGGTTTGCCGTGATGAGCTTGGACTTTGGAGGTCTTGCCGGCCTGTGGTTGGCTCCTCTCAAATGAATCAGCTTGCCAGTGTTTGGTGGCATCCCAGGTGTGATAACTATCTACGCTTGTGGCTTTCCACCAGGTAACCTTCAGCGATGGAGGTTCGCTGGGGCTCACAAATGTCTCTCCTAAGTGAGGACGGCTTCTTGAATGTTTGATCTCAAATCAGGTAGGGCTACCCGCTGAACTTAA
>4e1078fc862d798cd932749748394ee1d849ca49
AACGCACCTTGCGCTCCTTGGTATTCCGAGGAGCATGCTTGTTTGAGTGTCATTAAATTCTCAACCCTTTCAAAGTTTTATTCAACTTTGAACTAGGGCTTGGATTTGGGTGTTGCAGGCTTTTCAATAGTCGGCTCTCCTTAAAAGTATTAGCGGAACTTTTTGTAAGCCGTCTACATAGTGTGATAATTATCTACGCTATCGATGTTGCTTACGCTAATATAATAAAGTTCAGCTTTCTAATAGTCCATCTATTTGGACAATATCAATATTCGTATTGATGACCATTTGACCTCAAATCAAGTAGGACTACCCGCTGAACTTAA
>0380d5f24801f98d6b63d7c8c0d415e2117b6701
AACGCACATTGCGCTCTCTGGTATTCCGGAGAGCATGCTTGTTTGAGTATCAGTAAAACACCCTCAACCTTTTCTTTATTGAAAAGGTTGGACTTGAGTGATCCCAACGGTTTTTTTTTAAAAGGCTGGCGGGTTGCTTGAAATGCAGGTGCGGCTGGACACATCTTCTGAGCTATAAGCATTACCTATTTAGTCCCGTCAAACGGATTATTTCTATTGCTACAGCTAATATAAAGGTTGATTGTCCTGTGCCCGACTGATGCAGGAAAACATGGAGAAATCCTTGTTCAACTCGATCTCAAATCAAGTAAGACTACCCGCTGAACTTAA
>52d592a6f1ff5faf03f4fc2a346f6e76875d4e8b
AACGCACATTGCGCCCCCTGGTATTCCGGGGGGCACACCTGTTCGAGCGCCATTACATCCCTCAAGCCTAGCTTGGTGATGGGCCCCGCCCGCGTGGCGGGCCCGAAACTCGTGGGCGCCCCTGATCGGACTCCAAGCGTAGCAAAACCCTCGCTTGCGGACGACCGGTCGGAGGCCGCCCCGGACCCCAAAATTTTACAATGGTTGGCCTCGGATCAGGTGGGGATACCCGCTGAACTTAA
>ef8638302de36be209c4b09e71e1d2d0a220eaee
AACGCACCTTGCGCTCCTTGGTATTCCGAGGAGCATGCCTGTTTGAGTGTCATTAATATAATCAACCTTCAACTTGTTTGAGTGGTTTGGATGTGGGGGTTTGCTGGCCTCTCAAAAGGTTTCAGCTCCTCTGAAATGCATTAGCAGAACAAACCTTGTTCATTGGTGTGATAACTATCTACGCTTATGAATGTGAGGGGCAGTTCAGCTTTCTAATCGTCTTTGGACAATTCATCATTAATGTGACCTCAAATCAGGTAGGACTACCCGCTGAACTTAAG
>e22af0a8d218ccdf30ab46b4c26ec00d76e3472b
AACGCAAATTGCGCCGTCTCCGTCAAAGGAGCGGCATGCCCGGTTGAGGGTCGCGTAAAACAACTCGCTCCTGGAGCGGTGATGGGCCTCGAGGTGCCTCGTGGCCCGAAAGTCTTTGGTCTTGGATGACTGGTGAGCGAGTCCTTTGGCAAGCCGCCGACGTCCGACCCTAAACATCTCACTTAACGACCTCAGCCGGGTAGGGCTACCCGCTGAACTTAA
>74cb29225eeb6a40661bda971d472e6e6293f9a4
AACGCACATTGCGCCCCTTGGTATTCCGGGGGGCATGCCTGTTCGAGCGTCATTACAACCCTCAAGCCTAGCTTGGTATTGGGCTTCGCCGTTCACACGGCGGGCTTTAAAATTAGTGGCGGTGCCGTCGTGGCCCTGAGCGTAGTAAATATCCTCGCTATAGGGACTCGGTGGTTACTGGCCAAGAACCCCCAACTTTTTCAAGTTTGACCTCGGATCAGGTAGGGATACCCGCTGAACTTAA
>2a25e047f13817758d8884af374197eb6103dc5f
AACGCACCTTGCGCCCCTTGGCATTCCGAGGGGCACACCCGTTTGAGTGTCGTGAAATTATCAAAACCTTTTCTTTGATCCTTTTCGGTCAGGAAAAGGATTTTTGGACTTGGAGGTTCCATGCTTGCTTTTGCTCATGAAAGCGAGCTCCTCTCAAATGAATTAGTGGGGTCCGCTTTGCTGATCCTTGATGTGATAAAGATGTTTCTACATTTTGGATTTAGCACTGTCCCTTGGACACCTGCTCCTAACTGTCTCTTGGACAATGATGGTGCTTCGGTCCCCGCCATCTACATTGGCGGAAGGCTGGACCCATCAAACCTTGACCTCAAATCGGGTGAGACTACCCGCTGAACTTAA
>f58b0a957d908b3308976ee35b72f689425c5d9c
AACGCACATTGCGCCCTCTGGTATTCCGGGGGGCATGCCTGTTCGAGCGTCATTATAACCACTCAAGCTCTCGCTTGGTATTGGGGTTCGCGGTTTCGCGGCTCCTAAAATCAGTGGCGGTGCCTATCGGCTCTACGCGTAGTAATACTCCTCGCGATTGAGTCCGGTAGGTCTACTTGCCAGCAACCCCTAATTTTTTAAGGTTGACCTCGGATCAGGTAGGGATACCCGCTGAACTTAA
>4e041bdb09b9b6f2d4696f6e9a510a6c950f13a7
AACGCACATTGCGCCCCTTGGTATTCCATGGGGCATGCCTGTTCGAGCGTCATTTGTACCTTCAAGCTATGCTTGGTGTTGGGTGTTTGTCTCGCCTTTGCGCGCAGACTCGCCTCAAAACAATTGGCAGCCGGCGTATTGATTTCGGAGCGCAGTACATCTCGCGCTTTGCACTCATAACGACGACGTCCAAAAGTACTTTTTACACTCTTGACCTCGGATCAGGTAGGGATACCCGCTGAACTTAA
>c884b6a9d8a537f74eaee502e0f79a3d5bdaf5ba
AACGCACCTTGCGCTCCTCGGTATTCCGAGGAGCATGCCTGTTTGAGTGTCATGGAATCATCAACCTCTTACACTTTGTGTGAAAGGCTTGGACTTGGAGGGCCATGCCGGCGCGAGTCGGCTCCTCTGGAATGCATTAGCTGGACCATGAGTCTGGTTGTACGGTGTGATAATTATCTGCATCGTCTGCCTCTCTGCGGATCAGCTTCGAACCGTCTCCTGCGGAGACAATTCTTTTGACCTCTGACCTCAAATCAGGTAGGACTACCCGCTGAACTTAA
>3a38da392f926592af0f77d7738d9e1261024018
AACGCACATTGCGCCCTCTGGTATTCCGGAGGGCATGCCTGTCCGAGCGTCATTGCTGCCCTCAAGCACGGCTTGTGTGTTGGGCCCCGTCCTCCTTCCGGGGGACGGGTCCGAAAGGCAGCGGCGGCACCGCGTCCGGTCCTCAAGCGTATGGGGCTTTGTCACTCGCTTTGTAGGCCTGGCCGGCGCTTGCCGATCAACCAAACTTTTTATCAGGTTGACCTCGGATCAGGTAGGGATACCCGCTGAACTTAA
>24d09a10bbe77069e9bfb995577a47ebd3ceafdd
AACGCACCTTGCGCCTTTTGGTATTCCGAAAGGCATGCCTGTTTGAGTGTCATGAACTCTCAACCCCCTCGGGTTTCCGATCGGGTTGGACTTGGGTGCTGCCATCATGGCTCACCTTAAATGACTTAGTGGATGTCTCCCCTAGTCAATGTAATAAGTTTCATTGGCGAAGGGTTCAGTCTGCTCACAACCGCCTTTACTGGCAACATTTGTACTCTGACCTCAAATCAGGTAGGGCTACCCGCTGAACTTAA
>3c50993678d6a48df3e811ed59cab67c5acc65b1
AACGCACCTTGCGCTCCTTGGTATTCCGAGGAGCATGCCTGTTTGAGTGTCATTAAATTATCAACCTTATCAGCTTTTACAAGTTGGTAATGGCTTGGATGTGGGGGTCTTTTTGCTGGCTTTGTCAAGAAGTCTGCTCCCCTTAAATGTATTAGCCGGTGCCTCGCGTGGAGCCGTCTATTGGTGTGATAATTATCTACGCCGTGGACGTCCACTTTAAATGAGTGTACTGCTTCTAACTGTCCGTTAAGTTGGACAATTAATGACAATTTGACCTCAAATCAGGTAGGACTACCCGCTGAACTTAA
>88d1b583d84ec07c62be05244e5f62bf430fcf0e
AACGCACATTGCGCTCCCTGGTATTCCGGGGAGCATGCCTGTTCGAGCGTCATTACAACCCTCAAGCTCTGCTTGGTGTTGGGCCCCGCCGCCCCGGCGGGCCCTAAAGTCAGTGGCGGTGCCGTCCGGCTCCGAGCGTAGTAATTTTTCTCGCTTTGGAGGCCCGGGCGCGTGCTTGCCATCAACCCCCAATTTTTTTCAGGTTGACCTCGGATCAGGTAGGGATACCCGCTGAACTTAA
>caf47dd48a43bcc900a691b813237b5745988a26
AACGCACATTGCGCCCCTTGGTATTCCGAGGGGCATGCCTGTTCGAGCGTCATTACAACCCTCAAGCAATGCTTGGTGTTGGGCCCTGCCGGTCACGGCTGGCTCTAAAATCAGTGGCGGTGCCATCTGGCTCTAAGCGTAGTAATTTTCTCGCTATAGGGTCCTGTGGACGCTTGCCATTAACCCCAAATTTTATATGGTTGACCTCGGATCAGGTAGGGATACCCGCTGAACTTAA
>4b4f5e4ac58e599431b3f7950c89345f09af0616
AACGCATCTTGCGCTCCTTGGTTAATCCAAGGAGCATGCCTGTTTGAGTGTCATTAATGTCTCAACCACACCGTGAGGTGTGGCTTGGATTTGGGGGTTACAGGCCTAGTCTGCTCCCCTGAAATGCATGAGTGGTAACGACCTCTCCATTAAGATGTGATACATATCTGCATCTGGTCGAGGGTTCTGCCGCTATATAAGAGTTGGATTTGATAAACTTGACCTCAAATCAGGTAGGACCACCCGCTGAACTTAA
>ff8405efb683f061821f77d70fd5a229a474c644
AACGCACCTTGCGCCCTTTGGCTATTCCGAAGGGCATGCCTGTTTGAGTATCATGAACACCTCAACTCTCATGGCTTGCCATGATGAGCTTGGACTTTGGGGGTCTTGTTGGCCTGTGAGCCAGCTCCTCTTAAATGAATTAGCTTGCCGGTGTTTGGTGGCGTCACGGGTGTGATAACTATCTACGCTTGTGGTTTCCCACCAGGTAACCTTCAGCAATGGAGGTTCGCCGGAGCTTATAAATGTCTCTCCTCGGTGAGGACACATTTTGACCATTTGATCTCAAATCAGGTAGGACTACCCGCTGAACTTAA
>d1a94a18c32bf36bf23cb3b23483bee8ae135fc7
AACGCACATTGCGCCCTCTGGTATTCCAGGGGGCATGCCTGTTCGAGCGTCATTACAACCCTCACGCCTTGCGTGGTCTTGGGCTCGCCCTGTAGGGCCTGCCTCAAAGTCAGTGGCGGCACCGTCTGACCCCTAAGCGTAGTAACATCACCTCGCTTCTGGGCGCTGGATGGAGGCTTGCCATCAAACCCCCCCAATTTTTACAGGTTGACCTCGGATCAGGTAGGGATACCCGCTGAACTTAA
>6df994e60116c436bf5a4a0dc862c2796b9e325b
AACGCACCTTGCGCTCCTTGGTATTCCGAGGAGCATGCCTGTTTGAGTGTCATGATCATCTCACTTCCAACGGCTTTGTTGTCGTATTTTGGAATGTGGATTTGGAGGCTTGCTGGCCCTAACTTATACGTGGGTCGGCTCCTCTTGAATGCATTAGCTGGACGTTGTCGCGCGTTTGTGGTGTGATAGGTTTTTATTCACCTCGGACAAGTGGCATTAGCGTTTGCTTCTAATCGTCCCTTTGGGGACAAACTTAACATCTTGACTTTGACCTCAAATCAGGTAGGACTACCCGCTGAACTTAA
>e1cd5ad6546c9c0a55c71d998557eca306055027
AACGCACATTGCGCCCTGTGGTATTCCGCAGGGCATGCCTGTTCGAGCGTCATTTCAACCCTCAAGCTCTGCTTGGTGTTGGGCCCTGCCCGCTGCGGCCGGCCCCAAAGACAGTGGCGGTGCCGCCTGGCCCTGAGCGTAGTACATCTCTCGCTCCAGTGTCCGGCGGTGGCCTGCCAGAACCCAAACTCTCGTGGTTGACCTCGGATCAGGTAGGGATACCCGCTGAACTTAA
>69f4f19556ad6d831fa7251a59683430f1af15cc
AACGCACATTGCGCCCTTTGGTATTCCGAAGGGCATGCCTGTTCGAGCGTCATTATAACCACTCAAGCTCTCGCTTGGTATTGGGGTGCGCGGTTCCGCGGCCTCTAAAGTCAGTGGCGGTGCCTGTCGGCTCTACGCGTAGTAATACTCCTCGCGTCTGGGTCCGGTAGGTTGCTTGCCAACAACCCCCAATTTTTTACAGGTTGACCTCGGATCAGGTAGGGATACCCGCTGAACTTAA
>429d8ed883e22935e4d87c2e8af5e3f6d275c454
AACGCACCTTGCGCTCCTTGGTATTCCGAGGAGCATGCCTGTTTGAGTGTCATTAAATTCTCAACCTCACCAGTTTTCTAAACTGTTCTTCGAGGCTTGGATGTGGGGGTTTGTGCAGGCTGCCTTTCTGGCGGTCTGCTCCCCTGAAATGCATTAGCGAGTTCATACTGAGCTCCGTCTATTGGTGTGATAATTATCTACGCCGTGGACGAGGTTCAGACTTGCTTCTAACCGTCCGCAAGGACAATACCTTGACAATTTGACCTCAAATCAGGTAGGACTACCCGCTGAACTTAA
>1a43c4f200e92db7f2dbf56b2f7b557ad5bc1599
AACGCACCTTGCGCTCCTTGGTATTCCGAGGAGCATGCCTGTTTGAGTGTCGTGAAAATCATCAACCCCGACTTGCTCTTGCGAGTGTGGTCGGCGGCTTGGACTTGGGGGTGTTCTGCTGGTGCCGCGAGGCGTCGGCTCCTCCTGAATGTATTAGTGGTGGCCTTTGAGGTTCCTCTCGCGGCGTGATAATTATTTCGTCTCGATGGCCTCTTGAGTGGGACTCCGCTTCTTAACCGTCCGCATGGACAACCCCTTTCAAATATGACCTCAAATCAGGTAGGACTACCCGCTGAACTTAA
>b89ade27a04b2ac023c07e6468f71d5ed39bb2c6
AACGCACCTTGCGCTCCTTGGTATTCCGAGGAGCATGCCTGTTTGAGTGTCATTAATATTATATATCGAACCCTCTTTTTTTGAGTGGTTTGGATGTGGGGTTGCTGGCCTCTTGAAGGGGTCAGCTTCCCTGAAATGCATTAGCAGAACAGCCTGTTCGTTCCATTGGTGTGATAACTATCTACGCTATTGAATGATGAAGGCAAGTTCAGCTTTCTAACCGTCTTTTGGACAATTTATCATCTATATGTGACCTCAAATCAGGTAGGACTACCCGCTGAACTTAA
>c2ab167bb9b921d898efe760f44635dcdfd0280c
AACGCATCTTGCGCTCTCTGGTATTCCGGAGAGCATGCCTGTTTGAGTGTTGTGCTGTTCTGAGCCTCGGCTCGATTTTGGACGCGTTTGCCGGCCCTAAGTCGGCTCGTCCTGAATGCATTAGCTTGAACCTCGTTTGCAATCGGTTTGACTCGGCGTGATAAGTATCTTTCGCTGAGGAACGGTCTCAGGACCGGCCGAGGGCTTACGGCGGTTTGCTTACGAACGGTCCGAAAGGACAAACACATCATTGTGGCTTCAGCCTCAAATCAGGTAGGACTACCCGCTGAACTTAA
>984e5e8a1a8c1358b1885357feea6feaae7f3610
AACGCACCTTGCGCTCCTTGGTATTCCGAGGAGCATGCCTGTTTGAGTGTCATTAAATTCTCAACTATTATCAGCTTTTGCTGATGATGGCTTGGATATGGGGGTTTATTTTGCTGGCTTCTTCACAGATTGTCAGCTCCCCTTAAATGCATTAGCCGGTGCCCCGCGTGGACTGTCTATTGGTGTGATAATTATCTACGCCGTGGACATCTACAATCATATGGGTTTGCACTGCTTCCAACCGTCTGTTTACTCAGACAATACATGACAATTTGACCTCAAATCAGGTAGGACTACCCGCTGAACTTAA
>30d3046b2036116f274ee39ba7f6bedf0a6e801b
AACGCACCTTGCACCCTTTGGTATTCCGAAGGGTATGCTCGTTTGAGTGTCATTGTACTCTCACACTCCCGATCTTGGTTGGGAGCGGTGGACTTGGGTGTTGCTGCTTACCGTGGCTCACCTCAAATGGATTCGTGCATCTCTTGGTTGGACATAGTACGGCGTGATAAGTGTCTTCGCCGGCGCCTCACTTTGAGGGTGGCCGATCGGGAGCTCTGTGCTTCTAACCGTCCTCGGACAACAACTGACAACTTGACCTCAAATCGAGTAGGACTACCCGCTGAACTTAA
>107e2384bb7bad802fbd69a84f62b0f43925b29d
AACGCACATTGCGCCCCGTGGTATTCCGCGGGGCATGCCTGTTCGAGCGTCATTTAAACCAATCCAGCTTGCTGGGTCTTGGGTTTCGCCTCTGGGCGGGCCTTAAAATCAGTGGCGGTGCCACCCGGCTCTAAGCGTAGTAATTCTTCTCGCTACAGAGTCCCGGGTGGAGGCTTGCCAACCAACCCCCAATTTTTAAAGGTTGACCTCGGATCAGGTAGGGATACCCGCTGAACTTAA
>198bd3f9e2f82670976cb5c985ac395c58b7f726
AACGCACCTTGCGCTCCTTGGTATTCCGAGGAGCATGCCTGTTTGAGTGTCTTGAAGTCATCAACCCCCTCCGTTTCGTGCGGTTTGGGTTGGAGCTGGGGGCTCTGCCGCCGTGAGGCGGCTCCCCTCAAATGCATCGGTTGGGCCTGTGGGTCGAACTCGACTGGGCGTTGTACCATCCTCGCTCGACAGAGACGTTCCCCTCTTGTGCCCTTCCCCGACCGCCTCTCAAGGGTGGTGGTCAACTTTTTGAAATCTGACCTCAAATCAGGTAGGACTACCCGCTGAACTTAA
>4e0b2cc15b6998d053f9e5014fa544fd58492a23
AACGCACCTTGCACTCCTTGGTATTCCGAGGAGTATGCCTGTTTGAGTGTCATTAAATTCTCAAGCTTCAACCTTGTTGTAATGACTTGGTTTGTTGTTTGGACTTGAGGGTTGCCGCGAGTTCTTGGACTTCTGAACGGCTCCCTTTAAATGCATTAGTGGTGACTTGGATCCACTATCAAATGTGTTGATAGTTATCTACACTTTGAAGTGACCGATTGTCTTTCCGCTTCTAACTGTCCCTTGGGACAATATCTTGAAATTTGACCTCAAATCAGGTAGGACTACCCGCTGAACTTAA
>f4c0398bbceaf537a1ec76b65be3e21883561905
AACGCACCTTGCGCTCCTTGGTATTCCGAGGAGCATGCCTGTTTGAGTGTCATTAAATTCTCAACCTTCCAGCTTTTATTAGCTTGGTTAGGCTTGGATGTGGGGGTTGTGGGCTTCATTAATGAGGTCAGCTCTCCTTAAATGCATTAGCGGAACTTTTGTGGACCGTCTATTGGTGTGATAATTATCTACGCCGTGGATGTGAAGCAGCTTTATGAAGTTCAGCTTCTAATCGTCCATTGACTTGGACAAATTTTGACAATTTGACCTCAAATCAGGTAGGACTACCCGCTGAACTTAA
>57fc6d920cedbe2ee5ab138c50333f080d813aba
AACGCACATTGCGCCCCTTGGTATTCCGAGGGGCATGCCTGTTCGAGCGTCATTGCAACCCCTCAAGCTCAGCTTGGTGTTGGGGCCTGCCGCGCTGGCAGCCCTTAAAATCAGTGGCGGTGCCATCTGGCTCTAAGCGTAGTAATTCTTCTCGCTACAGGGTCCTGGTGAGCGCTTGCCATCAAGCCTATACTTTCTATGGTTGACCTCGGATCAGGTAGGGATACCCGCTGAACTTAA
>ba48a8901f7cedb86e2e703f07909296c5f197a1
AACGCACCTTGCGCTCCTTGGTATTCCGAGGAGCATGCCTGTTTGAGTGTCATGTTCACCTCAATCCCTCCGGTTTGTTATGAATCGGCTGGGCTTGGTCTTGGAGGTCTTTGCTGGCTTTGCGGTCGGCTCCTCTTGAATGCATTAGCTGGGCTTTCGCTCGATGCAACAGTGTAATAATTAACTTCACTGGTGCGACTTGCGATATGGGCCCGCTTCTAATCGTCCGTTCGGACAAGTTAAGGATTCGTCCTTTGACTCCTTTGACCTCAAATCAGGTAGGACTACCCGCTGAACTTAA
>8e26fc66680f764acbc9b20c16b057936ba7ab93
AACGCATATTGCGCCCTTTGGTATTCCGAAGGGCATGCCTGTTCGAGCGTCATTACACCCCTCAAACTTCACTGTTTGATGTTGGGTACTGCCTGTGGGCATACCTAAAAGTCAGCGACGGTTCTAGCCAACCTCAGACGTACAAGTATCGTTATAGGGGACGGTTGGGGCCTGTCTTTAACTAAACTATCTAAATGTTGACCTCGGATCAGGTAGGAATACCCGCTGAACTTAA
>ef1896571e12ed5bd4f5a3c09bb6c09fa150d2e5
AACGCATCTTGCGCTCCTTGGTATTCCGAGGAGCATGCCTGTTTGAGTGTCATTCAAAACTTCTCAACCACATTGAATGATGTGGCTTGGATTGTGGGGGTCTTTTTTGCAGGCTTTCTCAAGAAGGTCGGCTCCCCTGAAATGCATTAGTGGTATCTGTGCTACTATGGTGTGATAAATTATCTATGCCTTTGGTATGCTGCATGAACTGCTTCTAATTTATATCATGAATTTGACCTCAAATCAGGTAGGACTACCCGCTGAACTTAA
>7a6a93db7e4568794ab0622cb3d2ca2525bc6d20
AACGCACATTGCACTCTCTGGTATTCCGGAGAGTATGCTTGTTTGAGTATCAGTAAACACCTCAAATCTCTTTTTTATTAAAGAGAATTGGACTTGAGCAATCCCAACTCTTTGCAAAAGGAGGCGGGTTGCTTGAAATGCAGGTGCAGCTGGACATTCTTCTGAGCTAAAAGCATATTTATTTAGTCCCGTCAAACGGATTATTACTTTTGCTCTAGCTAATATAAAGGTCGAATGCGCTATATGCTGACTGATGCAGGATTACCAAGTTTTACCTAGTAAAACTTGTAAACTCGATCTCAAATCAAGTAAGACTACCCGCTGAACTTAA
>9caac2252417746a09539f8abd11b6ff09a0b66b
AACGCACCTTGCGCTCTTTGGTATTCCGAAGAGCATGCCTGTTTGAGTGTTGTGCGACCTGTAAGCTTCGGCTTGATTTTGGACGTGATTGCCGGCCTGGCCGGCTGGTCCTGAATGCATTAGCTTGGACCTCGCTTGCGATCGGTTTGACTCGGCGTGATAAGTATCCTTCGCCGGGGAACGGGGACCCTTCGCGGGGCGACCGGCCGAACGCTTTTGGGGTTTGCTCTCCAATCGTCCCTTTGGGACAGACACATCACTGTGGCTTCAGCCTCAAATCAGGTAGGACTACCCGCTGAACTTAA
>0f24278e13f3fcc0268c6edad1d746d10733c593
AACGCACCTTGCACTCCTTGGTATTCCGAGGAGTATGCCTGTTTGAGTGTCATTAATTTCTCAACTGTTATCAAGCTTTATTGCTGTTAATTCGTTGGACTTGGGGGTTCTGGCGTTTTATGTCGGCTCCCCTTAAATCTATTAGCTGGTTTCTAATGACTTGTCTAATTGGTGTGATAAATTATCTACGCCATTGACTTGTTGTTTTTACCGCTTCTAATTGTCTGTTCATTCAGACTATATAATGACAATTTGACCTCAAATCAGGTAGGACTACCCGCTGAACTTAA
>eb1b26bd3dd7ce387dd234ea44da646a63c47355
AACGCATCTTGCGCTCCTTGGTATTCCGAGGAGCATGCCTGTTTGAGTGTCATTAAATTCTGTCAAAACATGCACTTGAGTGTGTTTTGGATTGTGGGAGTGTCTGCTGGCTTTATGAGCCAGCTCTCCTGAAATACATTAGCTTTGGGGGGGAGGTGCCAAGTCACTTCTGCCTTTCCATTGGTGTGATAGATGAATTAACTTATCTACGCCAGGAAAGCAGGCTTCAGGTGATGCACTGTGATCTCTCTCTGCTCTCTAATTGACATTTGTCTGATAACTTGACCTCAAATCAGGTAGGACTACCCGCTGAACTTAA
>6bf012e369ede178f6d905de4fe22f1cadc21f37
AACGCACATTGCACTCTCTGGTATTCCGGAGAGTATGCTTGTTTGAGTATCAGTAAACACCTCAAGTCTCTTCTCTAGAGAAGAGAATTGGACTTGAGCAATCCCAACTCTTTGCAAAAAGAGGCGGGTTGCTTGAAATGCAGGTGCAGCTGGACATTCTTCTGAGCTAAAAGCATATTTATTTAGTCCCGTCAAACGGATTATTACTTTTGCTCTAGCTAATATAAAGGTCGAATGCGCTATATGCTGACTGATGCAGGATTACCAAGTTTTACTAGCTAAAATTTGTAAACTCGATCTCAAATCAAGTAAGACTACCCGCTGAACTTAA
>12d85ff2d41b49359712a7e465598018a0029166
AACGCACATTGCGCCCTCTGGTATTCCGGGGGGCATGCCTGTTCGAGCGTCATTACAACCCTCAAGCCTTGCTTGGTGTTGGGCGGTACCGCGTGCGGTACGCCTCAAACGTAGTGGCGGCGCCACCCGGCTTCAAGCGTAGTAACATTCTCGCTTTGGGGACGGCTGTGCGCCCGCCAGCAACCCTCACTTTAAAGGTTGACCTCGGATCAGGTAGGGATACCCGCTGAACTTAA
>35a6c824849658d30047dda2f986213402cf5e9d
AACGCACCTTGCGCTCCTTGGCATTCCGAGGAGCATGCCTGTTTGAGTGTCATGAATTCATCAACCCCGAAGGGATTTGCGTCCTTCTCGGTGGCTTGGACTTGGGGGATTCTCTGCTGGCCTTCACCGGTCGGCTCCCCTTGAATGCATTAGCTTGGACTTGTCCCGGCGACGTCATAGCGTGATAACTATCTACGCTTTGAACCGTCTGTCGGTACCTCGTAGGTCTGGCTTCCAATCGTCTTCGGACAAAGCACCCTTCATTTTGACCTCAAATCAGGTAGGACTACCCGCTGAACTTAA
>4b7770eac255774d391e02be723e77e38915f936
AACGCACCTTGCGCTCCTTGGTATTCCGAGGAGCATGCCCGTTTGAGTGTCGTGATGCCCTCGAGGCCGGTCGCCCCCGTGGCGTTCCGACTCGGACTTTGGATGTGCTGCCGGACGGCGACGACCGGCTCATCCCAAACGCATTAGCCAGACCTTTTTCGGGGCCTTCTTTCGGTTCTCACTCGGCGTGATAAGATCGCCCGTCGAGGACGAGAGGGGTGCCCCCGGCAGGACCGGCTTCCAAACCGCGTGTTCTCACGCACTTTTGACCGTCTGACCTCAAATCGGGTAGGACCACCCGCTGAACTTAA
>b8e7d8ebd7ad87c40804b8767578edfd8c6e9026
AACGCACATTGCGCCCCTTGGTATTCCATGGGGCATGCCTGTTCGAGCGTCATCTACACCCTCAAGCTCTGCTTGGTGTTGGGCGTCTGTCCCGCCTCGGCGCGCGGACTCGCCCCAAAGGCATTGGCAGCGGTCCACGGCCCCTCTCGCGCAGCACATTGCGCTTCTCGAGGCGGCCCGGCCCGCATCCACGAAGCCCACATTACCGTCTTTGACCTCGGATCAGGTAGGGATACCCGCTGAACTTAA
>f7df51cdd6ba7a086e129d4f2301c33dd900eb79
AACGCACCTTGCGCTCCTAGGTCTTCCGAGGAGCATGCCTGTTTGAGTGCCCAGAATTACTCTCAACCAACACCTTGGTATTGGTTGGATATGGGGGTCTGCCGTTGACTTGTTCACGGCTCCTCCTAAATGTGTTAGCTCATGGGTGATGAACCGCTGTCGGCTTGATATTAGTGTCTATGCTGCAGTTGTACATGTGCCGTGGCTTACAATCGTCCTTTGGACAATTATTCTAACCTCGGGCCTCAAATCAGGTAGGACTACCCGCTGAACTTAA
>f06b0d8e19ed8bfb879dd9aa583b2eeb7bf258e3
AACGCACCTTGCACTCCTTGGTATTCCGAGGAGTATGCCTGTTTGAGTGTCATGAAATTCTCAACTACCTTTCTAGCATTTATGTTAAGGGTGAAGTTGGAGTTGGAGGATAATTGCTGGCGTGCAACTTAGGTTGCTTGTTAGCTCCTCCTAAATGGATGAGCTTTTCTGATAGATCATGGCTCAGTAACACTAATGTGATAATTATCTACATTAAATGTGAAAGCTGTGAGTAGAGTAACTTCAATTGTGGAGAAGCTCCTATAGAAAGGGTATGTCTTGGGGATAAATAAACCCTTGACTTGAAAATATAATGACAAATCTGACCTCAAATCAGGTAGGACTACCCGCTGAACTTAA
>ebce5a4af7916b675d7a7800f7027abeded8f8cb
AACGCATCTTGCGCTCCTTGGTATTCCGAGGAGCATGCCTGTTTGAGTGTCATTTCAAGTTCTCAACCGCATCAATTTCTCATTGATGTGGCTTGGATGTGGGGGATTGCAGGCTTCTGTCAAAGGAGGTCGGCTCCCCTGAAAAACATTAGTGGTATCTGAGCAGAAGAAACTACTACAGGTGTGATAATTATCTATGCCTTTCAGTATGCTGCATAAAAACAGACTGCACTGCTTCTAACTAGTGAAAACCTCTCTACAAAGGAGGGGCCACGTTTGACGAATTTGACCTCAAATCAGGTAGGACTACCCGCTGAACTTAA
>b0171c527bb8ae81f93b1a50b359bec74dc965ba
AACGCACCTTGCACCCATTGGTATTCCAAAGGGTATGCTCGTTTGAGTGTCATTGTACTCTCACACTCTAATTTGGAGAAGTGGACTTGGGTGTTGCTGCTTTGCGGTGGCTCATCTTAAATATGCTAGTGCAACTCATGGTTGGATATAGTACAGCGTGATAAGTATCTTCGCTGGCGCCTTGTGAAGAGGGTATCTGATTGGGAGCTCTGTGCTTCTAACAGTCCTATCTGGGACAATGTCTGACAACTTGGCCTCAAATCGAGTAGGACTACCCGCTGAACTTAA
>2af7493da595b7ef42c222831167081c46337611
AACGCACATTGCGCCCGCCAGCACTCTGGCGGGCATGCCTGTTCGAGCGTCATTTCAACCCTCAAGCCCCAGCGGCTTGGTGTTGGTGGCCGGCCGGGGCTCTTTTGTCCTGGCCGCCGCCGAAATGCAGGGGCGGTCGCCTCGCGGTAACCATTACGCAGTAGTAACATCTCGTAACTTGGGACGCGGAGCGGCCACGCCTAACCCACAAAAACTCCTAGAGTTGACCTCGGATCAGGTAGGGATACCCGCTGAACTTAA
>b260a953a3a19d2571082075bc5bcaa1a5c502eb
AACGCACCTTGCGCTCCTTGGTATTCCGAGGAGCATGCCTGTTTGAGTGTCATTAAATTCTCAACCCCGATCGGATTTGTTTTCGATTCGGAGGCTTGGATTGTGGAGCGTGCTGGCCCCCACCCGGGTCGGCTCCTCTCAAATGCATTCGCGGAATTGACTTTGGTCCGTTTCGGTCATCAGTGTGATAATCGTGTTGCGCTGTTGGCTAGGATCGAGGTGCCGCATACAATGGTCTTCGGACAACTTCATATCAATTTGACCTCAAATCAGGTAGGACTACCCGCTGAACTTAA
>9f3e5c036cce4d86529f2e56cb8a7eb00434f5a6
AACGCACATTGCGCCCGCCAGTACTCTGGCGGGCATGCCTGTCCGAGCGTCATTTCAACCCTCGAGCCCCCCCGGGGGGTCGGCGTTGGGGATCGGCCCATTACCGGCCGGCCCCGAAATACAGTGGCGGTCTCGCCGCAGCCTCTCCTGCGCAGTAGTTTGCACACTCGCACCGGGAGCGCGGCGCAGCCCAATGCCGTAAAACACCCAACTTTCCGAAATGTTGACCTCGGATCAGGTAGGAATACCCGCTGAACTTAA
>d4eb3a9be225331790c43d5f057c50f0896836d2
AACGCACATTGCGCCCGCCAGTATTCTGGCGGGCATGCCTGTCCGAGCGTCATTTCAACCCTCGAACCCCTCCGGGGGTACGGCGTTGGGGATCGGCCCTTTACGGGGCCGGCCCCGAAATACAGTGGCGGTCTCGCCGCAGCCTCTCCTGCGCAGTAGTTTGCACACTCGCATCGGGAGCGCGGCGCGTCCACGTCCGTAAAACACCCAACTTCTGAAATGTTGACCTCGGATCAGGTAGGAATACCCGCTGAACTTAA
>c24c21178ea5e3a38145d61ffaa75eb23909ecd2
AACGCACCTTGCGCCCTTTGGCCATTCCGAAGGGCATGCCTGTTTGAGTATCATGAACACCTCAACTCTTCATGGTTTTCCGTGATGAGCTTGGACTTTGGGGGTTTTGCTGGCCTATGGTCAGCTCCTCTAAAATGAATCAGCTTGCCAGTGTTTGGTGGGCATCACAGGTGTGATAACTATCTACGCTTGTGGTTTTCCCACCAGGTAACCTTCAGCAGTGGAGGTTCACTGGAGCTCACAGATGTCTCTCCTCAGTGAGGACAGCCCTTTGAATGTTTGATCTCAAATCAGGTAGGACTACCCGCTGAACTTAA
>aa0b47aef543b77b83fb30610c625107bc2ec959
AACGCACATTGCGCCTCCTGGTATTCCGGGAGGCATGCCTGTTCGAGCGTCATTAAAACCCACTCAGGTCCCTTTTGGGGGTTCTGGTCGTGGAGGAGCAGCCGCGAGGCGAGCCCCTCCGAAATCCATCGTGCGGAAAGCCCCCCGGTGGCCCAGGCGTAGTAAAACTTCTTTCTCTCGTCTGGCGTCCGTCGAGCGTTCCTGCCGTCAACCCCCCCACAGTCTTCTTGTGATATTGACCTCGAATCAGGTAGGGATACCCGCTGAACTTAA
>06959d3d56d588e0f0dae4f2058cbe64428028ab
AACGCACCTTGCGCCCCGTGGTATTCCGCGGGGCATGCCTGTTTGAGTGTCACGTGAAACCTCACCCTCCGCGATGTCAAAGTCGCTCTGGGTGGACTTGGACCGTGCCGTTGTCGGCTCGTCCTGAAATGCATTAGCCTGGTCGTCGGACCGAAGGGCCGCGGTGTGATAATCCATCTGCGCCGATAAGTGCCCCCGGTGTAATTCGACTCTGACCGGCTCACAGTCGTCCGAGAGGACAGCTCAACTTGACAGTTTGGCCTCAAATCAGGTAGGACTACCCGCTGAACTTAA
>a1659fead19627b04bc4d189748b76f5a36dd3c9
AACGCACATTGCGCCCCTTGGTATTCCGAGGGGCATGCCTGTTCGAGCGTCATTATAACCACTCAAGCCCTCGGCTTGGTCTTGGGGTTCGCGGTTTCGCGGCCCTTAAAATCAGTGGCGGTGCCGTCTGGCTCTAAGCGTAGTAATCCTCTCGCTATAGGGTCCAGGTAACCACCTGTCAGAACCCCCCATTCTTTATGGTTGACCTCGGATCAGGTAGGGATACCCGCTGAACTTAA
>d46501c97ad44a9cd06706a9d693bd37cfc7140c
AACGCACATTGCGCCCTTCGGTATTCCGTTGGGCATGCCTGTTCGAGCGTCATTTAAACCTTCAAGCTCTGCTTGGTGTTGGGTGTTTGTCTTTTGCCTCTGTGTATGGACTCGCCTTAAATATATTGGCAGCTGATAGGTTGGCTTCATGCGCAGCACATTGTGTAGCGGCTCTAGCCTATCCCCTTCCATTAAGCTTCTCTTTTCTGTTTGACCTCGGATCAGGTAGGGATACCCGCTGAACTTAA
>94de65587f8afecd395ded4f3549c401a4e54f26
AACGCACATTGCGCCCCTTGGTATTCCGAGGGGCATGCCTGTTCGAGCGTCATTTAACCCCTCAAGCTTAGCTTGGTGTTGGAGCCTGCTATACTAGCAGCTCTTAAAATCAGTGGCGGTGCTATTTGGCTCTAAGCGTAGTAAATTTTCTCGCTATAGGGTTCTTGTAGATGCTTGCCATTAACCTTAATTTTAATGGTTGACCTCGGATCAGGTAGGGATACCCGCTGAACTTAA
>c12f5eca0ed0154ef9635a696ffe625ef1be5da8
AACGCACCTTGCGCTCCTTGGTATTCCGAGGAGCATGCCTGTTTGAGTGTCTTGAAATTCTCAACCTCCATGGAGTTTGTAACGGACTTCATGAAGTGTTGGATTTGGAGGTTTGCTGGCGTCTGACGTCGGCTCCTCTTGAATGCATTAGTGGGAGCTCTGTGCTCAACCCAGTAGCGGTGTAATAATTATTACCACTGCGAAACTGTTGAGTCTTTCCTGCTTCCAACCGTCCGAAAGGACAAGCATATATTCATTCTTTGACCTCAAATCAGGTAGGACTACCCGCTGAACTTAA
>2d6efb70450aa8336eb42ae852362f1cb8b86091
AACGCATCTTGCGCTCCTTGGTATTCTGAGGAGCATGCCTGTTTGAGTGTCATTTCAAGTTCTCAACCGCATCAATTTCTTCTGATTGGTGTGGCTTGGATGTTGGGGGTTTTATTTTGCAGGCTTCTTCTTTCTAGGAGGAAATCGGCTCCCCTGAAATAGATTAGTAGTATATCTGAGCCTACTACAAAGGTGTGATAAATTATCTATGCCTTTTCATAGTATGGCCAACTGCTTCTAACGAGTGGAAACACCTTTTATGACAAATTTGACCTCAAATCAGGTAGGACTACCCGCTGAACTTAA
>e0611a275197713c87da5d5e98154e9843760e2a
AACGCACCTTGCGCCCTCTGGTATTCCGGAGGGCATGCCTGTTTGAGTGTCATTAAATTCTCAACTTCAATAGCTTTTACTAGCTTATTGATGCTTGGATGTGGGAGCTTGCTGGCGTCTTAGATGTTCGGCTCTCCTTAAAGTTATTAGTGGAAACCTCTTTGTTGGGTTATTCCTGGTGTGATAATTATCTACGCTTTGAATAATCTAATGTTCCATTGGGACTTGAGATTTCTCAGTATTTCTATACTGGTCTGGATATTGCAATTAGTTTTGCTGTATCTGTAATCTCTCAGTAGCAATACTGGTTTTGGAATTGCAATTAAATTTGCTTTACCTGTAGTCTCAGAGGAAAAGGGAAGTTCTGCTTTCTAACCGTCTATGTATATGGACAATTTATTGACTATTTGACCTCAAATCAGGTAGGACTACCCGCTGAACTTAA
>5f372e0bf9ae6d91e17be434a69fb5d3d18da461
AACGCACATTGCGCCCTCTGGTATTCCGGGGGGCATGCCTGTTCGAGCGTCATTACAACCCTCAAGCGCTGCTTGGTGTTGGGCGGTACCGCGCGCGGTACGCCTCAAACGTAGTGGCGGCGCCGTTTGGCTCCTAGCGTAGTAACTACTCTCGCTATGGGGACCGGGCGCGCGCCCGCCAGCAACCCACACTTCCAAAGGTTGACCTCGGATCAGGTAGGGATACCCGCTGAACTTAA
>ff70f11b225d699cf648581ca36df104a958828f
AACGCACCTTGCGCCCTTTGGCTATTCCGAAGGGCATGCCTGTTTGAGTATCATGAACACCTCAACTCTCATGGCTTGCCATGATGAGCTTGGACTTTGGGGGTCTTGCTGGCCTGGGGTCAGCTCCTCTCAAATGAATTAGCTTGCCAGTGTTTGGTGTGGTATCATGGGTGTGATAACTATCTACGCTTGTGGTTTTCCACCAGGTAACCTTCTGCGACGAAGGTTCGCTGGGGCTCATAAATGTCTCTCCTCGGTGAGGACAGCTTTTTGAACGTTTGATCTCAAATCAGGTAGGACTACCCGCTGAACTTAA
>fe71944e4e93b86886b1be042c1c52982c887478
AACGCACATTGCGCCCCTTGGTATTCCATGGGGCATGCCTGTTCGAGCGTCATTTGTACCCTCAAGCTCTGCTTGGTGTTGGGTGTTTGTTCCGCTGTGCGCGTGAACTCGCCTTAAATCAATTGGCAGCCGGCAATCTGGTGTTTGAGCGCAGCACATTTTGCGCTCTTCGCTGTATTGCGGCGTCCATAAAGCCTATATTTATGCGCTTGACCTCGGATCAGGTAGGGATACCCGCTGAACTTAA
>5f6b64c57105c50cd5d564987b7a7ddf38a7f367
AACGCACCTTGCGCTCCTTGGTATTCCGAGGAGCATGCCTGTTTGAGTGTCTTGAAGTCATCAACCTCTCCCGTTTCTTGCGGGCGTCGGTTGGAAATGGGGGCATGCTGCCGCGAGGCTGCTCCCCTCAAATGCTTCGGTTGGACCTGTGGGTCGAACTCGACTGGGCGTTGTACCATCCTCGCTCTCCCCGAGACGTTCTCCACTTTTTGCGTCCCTCCTAGACCTTGCCCGTGGGGTGGCGGTCAACAAAGCTCGACTTTGAAATCTGACCTCAAATCAGGTAGGACTACCCGCTGAACTTAA
>5b093e73462ef16a6946c9f84242950d6fa81195
AACGCACCTTGCGCTCTTTGGTATTCCGAAGAGCATGCCTGTTTGAGTGTCATGAAAATATCAACCTTGACTTGGGTTTAGTGCTCTTGTCTTGGCTTGGATTTGGCTGTTTGCCGCTCGAAAGAGTCGGCTCAGCTTAAAAGTATTAGCTGGATCTGTCTTTGAGACTTGGTTTGACTTGGCGTAATAAGTTATTTCGCTGAGGACAATCTTCGGATTGGCCGAGTTTCTGGGACGTTTGTCCGCTTTCTAATACAAGTTCTAGCTTGCTAGACATGACTTTTTTATTATCTGGCCTCAAATCAGGTAGGACTACCCGCTGAACTTAA
>6d8b5a6d1f862bf45c9f481cde3b2a749859fca8
AACGCACCTTGCACCCTTTGGTATTCCGAAGGGTACACCCGTTTGAGTGTCATTGTAATCTCACTACAACCGCTTTTTTGTGGTTGCATGTGGACTTGGATGTTGCCGTGTAACAAACGGCTCGTCTGAAATGCCTGAGTGTACCCTGCTTTGCGGCGTATTCGGTGTGATAAATCTTCACCGGAGTTGACCTTCAGGGTCACGTCTGCTTGACATGGCTCTATGCTTCCAACTGTCCTGACAAGACAATCTTTGACAATTTGACCTCAAATCGGGTGGGACTACCCGCTGAACTTAA
>77fa6ee8a58693d8778e84b5aad5069225b78e55
AACGCGAATGGCACTGTTACGTAAGTAGCAGTATGTCTGTTTGAGAATCGCAAACACGATCAACTCTAGTTAGAGTTGGGATTGACCTCATGCGCTGTTTATAGCTGCATTTGGTTTGAATGAATCAAGTTGATGGGTTCCCCAGCAATGCTCAATGTGTGCTAGCGAGACAGTCGTCCCGATCTCACATTAGTGGTTTTGTTGCAGAGCTCTAATCACGGCTTGTTTAAATTTCTATCTATTACGATCTCAAATCAGGCAAGATTACCCGCTGAACTTAAG
>11fcdc6243a10024f041190cd5cdd0991e491e55
AACGCACCTTGCGCTCCTTGGTATTCCGAGGAGCATGCCTGTTTGAGTGTCATTAAATTCTCAATCTCCTCATACTATTTTGTTTGTGGGAGGCTTGGATTTGGAGTGTTGCTGGCTTTTTTGAATCAGCTCCTCTTAAATATATCAGCGTGTACCCTTTGTGGATAGGCTTTTGGTTTGATAATTATCATATATGCCATTGCCGTGAAGCAAATGTCAGCTCTCTAATAGTCCTTCTAGGACAACTTGATATTTTGACCTCAAATCAGGTAGGACTACCCGCTGAACTTAA
>fcc0c2ab19ea6c3896bba93458769520b3f469b1
AACGCACCTTGCACCCTTTGGCATTCCGAAGGGTATGCTCGTTTGAGTGTCATTGTACTCTCACACTCGTAATCTTTTCGATCGCGAGCGGTGGACTTGGGTGCTGCTGCTTACCCGCGGCTCACCTCAAATTGATTCGTGCACCTCTTGGTTGGACATAGTACGGCGTGATAAGTGTCTTCGCCGGCGCCTCACTGCGAGGGTGGCCGATCGGGAGCTCTGTGCTTCAAACCGTCCTCGGACAACAACTGACAACTTGACCTCAAATCGAGTAGGACTACCCGCTGAACTTAA
>6b717797e21a3d9f70d67eae6188e43d4da62364
AACGCACATTGCGCCCCTCGGTATTCCGGGGGGCATGCCTGTCCGAGCGTCATTGCACCCCTCAAGCGTAGCTTGGTATTGGGCCCTCGCCTCCCCCGGCGTGCCCGAAAAGCATTGGCGGTCCGGTGTATACTCAAGCGTAGTAAATCTATTCCCGCTTTGGAGGCTTACCCCGGGCCCGCCCGACAACCTCATTATTTCAATGAATTGACCTCGGATCAGGTAGGGATACCCGCTGAACTTAA
>ca32a67d8e4e87a64d17bf6553a2d2a0e7439402
AACGCACATTGCGCCCTTCGGTATTCCGTTGGGCATGCCTGTTCGAGCGTCATTTAAACCTTCAAGCTCTGCTTGGTGTTGGGTGTTTGTTCCGCCTTTGTGCGTGGACTCGCCTTAAATTCATTGGCAGCCGGTATGTTGGCTTCGTGCGCAGCACATTGCAAGCGAGCCTAGTATACCTCCTTCCATTAAGCTTCTTTTTTACTTTGACCTCGGATCAGGTAGGGATACCCGCTGAACTTAA
>e5d2db61925f6842d49992d66eaecefbcd57e89c
AACGCACATTGCGCCCTTTGGCATTCCGAAGGGCATGCCCGTTCGAGCGTCATTACACCACTCAAGCCTCGCTTGGTATTGGGCGGCGGGAGTCCCCCGCGCCCCTAATTCATCGGCTGGACGGTTCGAATCTCAGCGTTGTGGTTATTCAAATCGCTGGCGAAGACGACCGGACGTGCCGCTAAAATTCATTACAGGTTGACCTCGGATCGGGTAGGGATACCCGCTGAACTTAA
>2237df4443424bddc57bdd43bf85900c987339a3
AACGCACCTTGCGCTCCTTGGTATTCCGAGGAGCATGCCTGTTTGAGTGTCGTGAAATTCTCAATCGGCGGGATTTTCTTTCGAAGGTCTCGCACGTATTGGACTTGGAGGGATATTGCCGGCGGACGGGATCGTCCTCGGCTCCTCTTTAAATGCATTAGCTGGACCTACTCTGCCGCAGAGAGGAACAAGCCTGTCGGTGTGATAATATCTGCGCCGTCGGGTCCTCTATTCATGTGGTCGGAAAACGGGCACCGCTTCCAATGGTCCGTCCGCGGACAGCGATATTGAAAATCTGACCTCAAATCAGGTAGGACTACCCGCTGAACTTAA
>243516619c82b55fd82d3c6fcc7f8c42254f2f67
AACGCACATTGCGCCTCCTGGTATTCCGGGAGGCACGCCTGTCCGAGCGCCATTACACCCCCCAAGCCTTGCTTGATGTTGGGCCATGACATACCCGTCAGGCCCCAAACCTTTAGGCGCCCCCTACTGGCCGCGAGCGTAGCAAGAATTTATTTTCCCTCGCTTCGCGTGTCCAATAGGCGGGCCGCCCATCGACCCACAAACTTTTACAAGGTTTGGCCTCGGATCAGGCGGGGATACCCGCTGAACTTAA
>a69ff1383122b1534144d5b4fa68c63f57066809
AACGCACATTGCGCCCCTTGGTATTCCGAGGGGCATGCCTGTTCGAGCGTCATTTACACCACTCAAGCCTGGCTTGGTATTGGAGTTCGCACACCAGCGGCTCTTAAACTCAGTGGCGGCGCCGGTTGGCTCTTCGCGTAGTAATTCTCTCGCGATAGGGTCCGTCGGTAGCTTGCCAGCAACCCCAATTTTTTAAGGTTGACCTCGGATCAGGTAGGGATACCCGCTGAACTTAA
>f34fd7e75e990f8265758183b9cadd260fa5e768
AACGCACATTGCGCCCCTTGGTATTCCGGGGGGCATGCCTGTTCGAGCGTCATTACAACCCTCAAGCTCTGCTTGGTCTTGGGCGTCACCGGTCCCCGGTGTGCCTTAAACTCAGTGGCGGCGCCGTCTGGCTCTAAGCGTAGTACATACTCTCGCTACAGACGCCCGGCGGATGCTGGCCAGCAACCCCCAATCTATCAAGGTTGACCTCGGATCAGGTAGGGATACCCGCTGAACTTAA
>841d0e4487af17cc0f06f8ded0631feada96a190
AACGCATCTTGCGCCCCTTGGTATTCCGAGGAGCATGCCTGTTTGAGTGTCGTGAATACTCTCAAACTTAACCTTTTTTCTTTATTGAAGGAAGGTTATAGTTTGGACTTGGATGTTGCTGCTATTTTATTATAGCAGCTCGTCTCGAAATGCATTAGCTGGTCCGCCGCGGTTTATAACTCATAATGGTGTGATAAGAAACAATTTCATTGTTGATTTGTAGCGCTGTTGTTATAAACTTGAAGTGACTGCTTCTAATAGTCTCTTGACTGAGACAATAACTTCATGTCATCTGACCTCAAATCAGGTAGGACTACCCGCTGAACTTAA
>36fc79b53faf369aed9749c21e691a4a9b51eebe
AACGCATATTGCGCCCCTTGGTATTCCTTGGGGCACACCTGTTCGAGCGTCATTTCACCAATCAAGCCTCGCTTGGTTTTGGGCGATGCGCACGTCGCACGCCTCAAATGCCCCGGCCGAGCAGTCTCTCACCCGGCGTCGTGGAAACATACCGCTACGGAGACGAGACCTGCCCGTGCCGCAGAATAACCTATTAACAAAGGTTGACCTCGGATCAGGTGGGGATACCCGCTGAACTTAA
>030d4a797e0fc109088ee7ba1e8a7bb35c7f74aa
AACGCACCTTGCGCTCCCTGGTATTCCGGGGAGCATGTCTGTTTGAGTGTCATGAACTCTTCAACCCACCGGTTTCTAGTGAACTGGCTGGTGTTTGGATTCTGAGTGTTGCTGGCTTGCAAAAGCGAAGCTCACTCGTAATTGATTAGCATCTCATATTCGAAAATCGGATTGACTCAGTGTAATAGACTATTCGCTGAGGACGCTTCCCTTGGGAAGTGGCCGAGTTTTGTAAAGTAGAAGCTTCTAACCTACTAGTCAACTTTAGATTAGACCTCAGATCAGGCAGGATTACCCGCTGAACTTAA
>50ad858002c863161dcf9c03361c023e0fa80af4
AACGCACCTTGCGCTCTTTGGTATTCCGAAGAGCATGCCTGTTTGAGTGTCATTGAACAATCAACTTTATATACTTGTAAAAGTGTGTAAGGCTTGGATTCTGAGGGTCTGCTAGCATATACATGTTGGCTCCCTTTAAATTTATTAGCACATGCAACTGTATTAGCTTTGGATTGATAAATCTGTCTATCTGCTGCTTTTGCGTTGATCTGCTACAAACTGTCCTTGCTGGACTGTCCTTAGGGGCATATTTTGATCTTGACCTCAAATCAGGTAGGACTACCCGCTGAACTTAA
>2587e7f072b6c9bdb62feac8a7ff0a92dfb0f820
AACGCACATTGCGCCCTGTGGTATTCCGCAGGGCATGCCTGTTCGAGCGTCAGTACAACACTCAAGCTCAGCTTGGTCTTGGGTCCAGCGGGAAACCGCGGGCCTTAAAATCAGTGGCGGCGCCATCTGGCTCTAAGCGTAGTAATACTCCTCGCTCTTGAGTCCTGGTGGATGCTGGCCAGCAACCCCCAACTTTCTAAGTTTGACCTCGGATCAGGTAGGGATACCCGCTGAACTTAA
>5fc87061fd2358147e209ab8eea4404e1ba4c69e
AACGCATATTGCGCTCTTTGGTATTCCGAAGAGCATGCTTGTTTGAGTATCAGTAAACACCTCAAAGACTTCAATTTGTTTTGAATGGCTTTGGACTTGAGCAATCCCAACACCAGTCTTTACGATCGGTGGAGGGTTGCTTGAAATGCAGGTGCAGCTGGACATTCTCCTGAGCTAAAAGCATATTTATTTAGTCCCGTCAAACGGATTATTACTTTTGCTGCAGCTAACATAAAGGGAGTTTGACCGTATTGGCTGACTGATGCAGGATTTCACAAGGGTCGGCAACGATTCTTGTAAAACTCGATCTCAAATCAAGTAAGACTACCCGCTGAACTTAA
>31dd27530baa4ec4f67f15a9fbdbfbf0dbce8e0c
AACGCACCTTGCGCCCTTTGGCTATTCCAGAGGGCATGCCTGTTTGAGTATCATGAACACCTCAACTCTCATGGTTCTGCCATGATGAGCTTGGACTTTGGAGGTCTTGCTGGCCCCTGTGGTCAGCTCCTCTCAAATGGATCAGCTTGCCAGTGTTTGGTGGCATCACAGGTGTGATAACTATCTACGCTTGTGGTTTTCCACCAGGTAACCTTCAGTGATGGAGGTTCGCTGGAGCTCATAAACGTCTCTCCTCAGCGAGGACAGCTTCTTGAACGTTTGATCTCAAATCAGGTAGGGCTACCCGCTGAACTTAA
>3225fe6c5e9928de15f3e0a89a690cb9bdee5a4b
AACGCACATTGCGCCCGCCAGTATTCTGGCGGGCATGCCTGTCCGAGCGTCATTTCAACCCTCGAACCCCTCCGGGGGTCCGGCGTTGGGGATCGGCCCTTTACGGGGCCGGCCCCGAAATACAGTGGCGGTCTCGCCGCAGCCTCTCCTGCGCAGTAGTTTGCACACTCGCACCGGGAGCGCGGCGCGTCCACGTCCGTAAAACACCCAACTTCTGAAAGGTTGACCTCGGATCAGGTAGGAATACCCGCTGAACTTAA
>ed0eec1dbfb19367494a207114c1201cea0e4c6a
AACGCACCTTGCGCCTTTCGAGGCATGCTGGTTTGAGCGCCTTATAACCCTGGACTATCAGCTTGCTGTTAGACCGATTTGAGTGTTGCCGTAGGCTCGCTCTGAATGCATTAGCGATTGAAGGCTTGTAACAGTGTAATAAGATTCCATTGAAGCAAGTCCAGACCGCTCCTAACCGTCGTAAGACAACGCCTCCGGGCACCATGACTAGGCATCAAAGTAGTAGGACTACCCGCTGAACTTAA
>571ffd86d4cb77b9c529f2980b38eb0a4d3aca94
AACGCACCTTGCGCTCCTTGGTATTCCGAGGAGCATGCCTGTTTGAGTGTCATTAAATTCTCAACCCCTCCAGCTTTTACGAGTTGTGATGGGCTTGGATATGGGAGTTTGCGGGTCTTTATCAATAAAGGTCAGCTCTCCTGAAATACATTAGCGGAACCGTTTGCAGTCCCGTCACTAGTGTGATAATTATCTACACTGTGATGATTGCTCTCTGACTAGTTCAGCTGCTAATCGTCCACTATGGACAACACTTAATGAACTTCTTGACCTCAAATCAGGTAGGACTACCCGCTGAACTTAA
>6241e50e5f847e36e22e2e123cf39b8c31af3728
AACGCACATTGCGCCCCTTGGTATTCCATGGGGCATGCCTGTTCGAGCGTCATTTGTACCCTCCAGCCCTGCTGGGTGTTGGGCGTTTGTTCCGCTGCGCGCGTGAACTCGCCTCAAATGCATTGGCAGCCCGCCGTCCCGTGTGGGAGCGCAGCACATTTTGCGCTCTCCGCTGCAGACGGTGGCGTCCACAAGTCTACATTTTTACGCTTGACCTCGGATCAGGTAGGGATACCCGCTGAACTTAA
>c3459b2013f195bb500adf24352c1f3fa8c2cedd
AACGCACCTTGCGCTCCTTGGTATTCCGAGGAGCACGCCTGTTTGAGTGTCGTGAAATTCTCAACCCTTCCCCCTTTTACGAGGCGGGCTTGTGGATTGGACTTGGAGGTCTTTTGCCGGCTTTTTACTAAGTCGGCTCCTCTTAAATGTATTAGTAGGACCTTCAGTTGAAGAAGCCTCGGTGTGATAATTATCTACGCCGGCTCGTGTGCTATATTCACTGTATGTTGAACCTGCTTCTAACCGTCTCGCAAGGGACAAATTAAATTATCGAACCTTGACCTCAGATCAGGCGGGACTACCCGCTGAACTTAA
>58fdb1e3a498a1c032e42dc30bad729fd2a3c0ca
AACGCATCTTGCGCTCCTTGGTATTCCGAGGAGCATGCCTGTTTGAGTGTCATTTAACTTCTCAACCACATCAGATGTATTTTTGATGTGGCTTGGATTTGGGGGTCGTTTGCAGGCTTTTCTGTGAAAAGAAAGGTCGGCTCCCCTGAAAAGTATTAGTGGTATCTGAGCTACTGCTATAGGTGTGATAATTATCTATGCCTTTGGTATGCTGCATGAAACAGATTGCGCTGCTTATTAACTGAACTTGATAAATTTGACCTCAAATCAGGTAGGACTACCCGCTGAACTTAA
>68aa990225c8cdc435a6fa7a77b7652508e76b60
AACGCAACTTGCGCTCTCTGGTATTCCGGAGAGCATGCCTGTTTGAGTGTCATGATCTCTCAACCAATAGAGTTTTCTATTGGCTTGGATCTGGGTGCTGCGAAACAATCGCTCACCTTAAAGGAGTTAGCAACTAAGCGATGTCGTCCGACGTAATAAGTTTCGTCTGGTAATTCGACTGAGCCAATTGCTTCTAATTGTCTTTTGACTTTTTTGACTCTGGCCTCAAATCAGGTAGGACTACCCGCTGAACTTAA
>e24ac4b1d288c7457716c52083991c19a8169bff
AACGCACATTGCGCCCTCTGGTATTCCGGGGGGCATGCCTGTTCGAGCGTCATTATAACCACTCAAGCTCTCGCTTGGTATTGGGGTTCGCGGTTTCGCGGCCCCTAAAATCAGTGGCGGTGCCTGTCGGCTCTACGCGTAGTAATACTCCTCGCGATTGAGTCCGGTAGGTCTACTTGCCAGCAACCCCTAATTTTTTTAAGGTTGACCTCGGATCAGGTAGGGATACCCGCTGAACTTAA
>e6873395889c30662c264eac454a25664572a115
AACGCACCTTGCGCTCCTTGGTATTCCGAGGAGCATGCCTGTTTGAGTGTCATTAAATCATCAATTCTCAACTTCTGTAATGGTCGTTGTTGAATTGGACTTGGGGACTTGCTGGTTCTAATGCTGAATTGGCTTCCCTCAAATGCATTAGCTGAAGTCTTACAAGCAGCGTATATGCGGTGTGATAATATCTTCACTGTATTGCTCTTGTTGAAATCAGCTTCTAATGGTCCTTCAATTGGACAACACTTTGACAATTTGACCTCAAATCAGGTAGGACTACCCGCTGAACTTAA
>595587e3e521c1e530de2e13f55145af6a1cfc28
AACGCACCTTGCACCTTTTGGTATTCCGAAAGGTATGCCTGTTTGAGTGTCTTGAATCATCACTTCAAAGAGTTTTCTTTGAATGTGGATTTGGGTGTTGCCATTTGGCTCGCCTTGAATGTGTTAGTGGGTCAGCCCAAGCTAGGTGTAATAAGTTTCATCTGGTGTAAGTGTCGTCCGCTTCCAACTCGCAAGGCTTTGGCCTGCATTTTCATGACTAGACCTCAAATCAGGTAGGACTACCCGCTGAACTTAA
>de51a96b3538eb7aea3921f13ff1501e3fc2dfbf
AACGCACCTTGCGCCCCTTGGCATTCCGAGGGGCACACCCGTTTGAGTGTCGTGAAATCCTCAAAACCCCTCTTCTTTGGGAGTTTTGGAATTGGAGGTTTAATGCTCGCTTTTGCCTTTGAAAGTGAGCTCCTCTCAAATGAATCAGTGGGGTCTGCTTTGCTGGTCCTCGACGTGATAAGATGTTTCTACGTCTTGGATTTGGCATCGTCCCTGCTCCTAATCGTCTCATGGACAATGATGGTGCTTCCGGTCACCGCCATCCACATCGGCGGGAGGCTGGACCCACAAAAAGAAAACCTTGACCTCAAATCGGGTGAGACTACCCGCTGAACTTAA
>ab7478dd9098dc77b1413c3082ede2732612ef55
AACGCACCTTGCGCTCCTTGGTATTCCGAGGAGCATGCCTGTTTGAGTGTCATTAATATATCAACCTTCTCTTGTTTGAGTTGTTTGGATGTGGGGGTTTGCTGGACTCTTAAATGAATCAGCTCCCCTGAAATGCATTAGCAGAACAACCTGTTCATTGGCGTGATAATTATCTATGCTATTGAATGTGAGGGCAGTTCAGCTTTCTAATCGTCCTTGGACAATTTATCATTAATGTGACCTCAAATCAGGTAGGACTACCCGCTGAACTTAA
>a55c7a9457784cedba9f6cd94a742b5c199cf0e1
AACGCACCTTGCGCCCTTTGGTATTCCGAAGGGCATGCCTGTTTGAGTGTCATTGAACAATCAATCTCATTTGCTTCTTGTAGGCAAATGTGACTTGGACTGTGAGAGGTTGCTGGTGTGTCAAACACTGGCTCTCTTCAAATTGATTAGCAAGTGCCGTCGCCTTGGCTTTAGATTGATAAACATGTCTATCTGCTGCTTGTGTGATTGGTCTGCTTCCAACCGTCCTTCGTGGACTGTCCCTTGGGGCATTTTTGATCTTGACCTCAAATCAGGTAGGACTACCCGCTGAACTTAA
>78b58295063d02e6713369409a834c11b5269730
AACGCACCTTGCACCCTTTGGTATTCCAAAGGGTATGCTCGTTTGAGTGTCATTATACTCTCACACTCTCTCTAATTAGAGAGAGCGGTGGACTTGGGTGTTGCCTGGTACTTGCTGTCAGGCTCATCTTAAATGAGTTAGTGCAACTGCTAGTTGAACATAGTACGGCGTGATAAATAAACCCTCGCTGTTTTACGTCTGATTAGGAGCTCTGTGCTTCAAACCGTCTTCGGACAATGTCTGATAACTTGACCTCAAATCGAGTAGGACTACCCGCTGAACTTAA
>a8f00bca0b2c36125c198ac091455e15ef441c67
AACGCATCTTGCGCTCCTTGGTATTCCGAGGAGCATGCCTGTTTGAGTGTCGTGAATACTCTCAAACTCTTAGTTTTTTCTCGAAAGGACTTTGAGTTTGGATTTGGATGTTGCAGTGACTTTGGTCATGGCTCGTCTCGAAATGCATTAGCTGGTCCACCTCGGTCGTAACAAACGGTGTGATAAGAAACATTCATTTGTGACTGTAGCGCTGCTGTTACTGACTGGATAAAGACCGCTTCTAATCGTCTGCTTGCGGACAAACTTCACTATGTCATCTGACCTCAAATCAGGTAGGACTACCCGCTGAACTTAA
>e890458f586c6d8f8006a22ddfb37a56104d8d89
AACGCACATTGCGCCCAATGGTATTCCATTGGGCATACCTGTTTGAGTGTCTGAATCCTTCCCATGATCAAACTTTTATATATTTTTATATACATAAAGATGTTTGGAAAAAAAAACACTTGAGAAAAGGAATACTATTATTATTATATTCCTTTCTTAAAAATGAGATATATACCGTTTGGATTTCATTTTCCAACTCATTTTGTATATAATATAGCAAATGAGCGTAGATGAAAACCAATACTTTGGATGACCTCAAATCAGGTAGGGATACCCGCTGAACTTAA
>2428ee87da3b31bb14c5011ad5995fb72a992513
AACGCACATTGCGCCCCTTGGTATTCCGAGGGGCATGCCTGTTCGAGCGTCATTACAACCCCTCAAGCTCTGCTTGGTGTTGGGGCCTGCCGCACCGGCAGCCCTTAAAATCAGTGGCGGCGCCATCTGGCTCTAAGCGTAGTAACTCTTCTCGCTACAGGGTCCCGGTGGATGCTCGCCATCAACCCCAATTTTCTATGGTTGACCTCGGATCAGGTAGGGATACCCGCTGAACTTAA
>36adbda652595f8d49047952a3f6952b81268f09
AACGCACATTGCGCCTGCCAGTATTCTGGCGGGCATGCCTGTTCGAGCGTCATTTCAACCCTCGAGCCCCTCTGGGCTTGGTGTTGGGGTACGGCCTCTCGCCTTCGGGCGCGGCCGGCCCTGAAAACTAGTGGCGGTCTCGCTGCAGCCTCCCCTGCGTAGTAGCACACCTCGCACTGGAGCGCGGCGCGGCCATGCCGTGAAAACGTCGCCTTAGGGCACATTTTATAAGGTTGACCTCGGATCAGGTAGGGATACCCGCTGAACTTAA
>f5968d5eafc07d00d6a18dac784772e710f29c51
GAACGCACCTTGCGCTCCTTGGTATTCCGAGGAGCATGCCTGTTTGAGTGTCGTGAAATTATCAACTCTCTTACTTTATTGTAAGATGAGCTTGGACTTGGGGATTGCTGGTGTAAATCAGCTTCTCTTGAATGCATTAGCTGGAATTTAATTCGTAGCGTATATGCGGTGTGATAATGTCGTCACTGTGTAGCTCGAATTGTCTGGCTTCTAATCGTCCTTCACGGGACAATTTGATCATTTTGACCTCAAATCAGGTAGGACTACCCGCTGAACTTAAGC
>a624085ebc1b118205a8f575f0415fbc07d1583c
AACGCACCTTGCACCCTTTGGTATTCCGAAGGGTATGCCTGTTTGAGTGTCATTAAATTCTCAAACCTTCAACTTTATTGTTGAAGGCTTTGGATGTGGGAGTCTTTGCTGGACGCTCTTGAGTGGTCAGCTCTCCTTAAATGCATTAGTGGTTACTGATTCCACTACTTGGTGTTGATAGTCTATCTTACGCCCTGTAGTGAAGTCAACTTATGTATCTGCTTCTAACTGTCGCTCTTTTGTGACAATTTATTGACTATTTGACCTCAAATCAGGTAGGACTACCCGCTGAACTTAA
>10389190b95e07ae58c7493d43f77d2540fd88a0
AACGCACCTTGCGCTCCTTGGTATTCCTCGGAGCATGCCTGTTTGAGTATCATGAAATTCTCAAAATAAATCTTTTGTTAATTCAATTGGTTTCATTTTGGACTTGGAGGTCTGCAGATTCACGTCTGCTCCTCTTAAATTCATTAGCTGGATCCCTGTGAACTCGGTTCCACTCGGCGTGATAAGTATCACTCGCTGAGGACACTGTAAAAAGTGGCCGGGGTTGCTGTAGAACCGCTTCTAATAGTCTATTCAATTAGACAATTTATTTATGATCTGATCTCAAATCAGGTAGGACTACCCGCTGAACTTAA
>82a29d922c3b7240cf70b83a3e9bff3d20dd3e1d
AACGCACATTGCGCCCCTTGGTATTCCGGGGGGCATGCCTGTTCGAGCGTCATTTCAACCCTCAAGCACCGCTTGGTCTTGGGCCGCGCCGGCAACGGCGGGCCTTAAAAATAGTGGCGGCGCCATCGTGCTCTCAGCGTAGTAATTCTTCTCGCTGTTGGGTCCCGGTGGACGCTGGCCAGCAACCCCTAATTTTCTATGGTTGACCTCGGATCAGGTAGGGATACCCGCTGAACTTAA
>ff96bd92ad0371b2948ff36c9b8f84b45b3f5dcd
AACGCATATTGCGCCCTTTGGTATTCCGAAGGGCATGCCTGTTCGAGCGTCATTACACCCCTCAAATATCACTATTTGATGTTGGGTACTGCCGGAAGGCATACCTAAAAATTAGCGACGGTTACAATCAACCTCAGGCGTACAAATATCGCTATGGTGGAAGGTTGGGGCCTGTCTTTAACAAAAACTATCTAAATGTTGACCTCGGATCAGGTAGGAATACCCGCTGAACTTAA
>8b94bd77a47cc73e409445c8f76e62d406f65c4b
AACGCACCTTGCGCCCTTTGGCTATTCCGAAGGGCATGCCTGTTTGAGTATCATGAACACCTCAACTCTCATGGCTTGCCCATGATGAGCTTGGACTTTGGGGGTCTTGCTGGCCTGTGGGCCGGCTCCTCTCAAATGAATTAGCTTGCCAGTGTTTGGTGGGCATCACAGGTGTGATAACTATCTACGCTTGTGGTCTTCCGCCAGGTAATCTTCAGCAATGAAGGTTCGCTGGAGCTCATAAACGTCTCTCCTTGGTGGGGACAGATTTGACCATTTGATCTCAAATCAGGTAGGACTACCCGCTGAACTTAA
>89bd720d2d777b28b2051b95aa9c8683cbd46298
AACGCACATTGCGCCCTCTGGTATTCCGGGGGGCATGCCTGTTCGAGCGTCATCAAAAACACTCAAGCTAAGGTTTACCTTCTGCTTGGTCTTGGAGCCGGAGACCAACGTCTTCGTTCTGAAATGCATAGGCGAATTGAAAGTGCCAGATACCTAGTAATCTTACCGGTTGACAGCATGCTCACATTCCGCCATAACCCCCTAATCTTTCAAGTTTGACCTCGGATCAGGTAGGGATACCCGCTGAACTTAA
>0018166df0fd311736b3aa67613440d79fc909c6
AACGCACCTTGCACTCCTTGGTATTCCGAGGAGTATGCCTGTTTGAGTGTCATGAAATCATCAACTTCATAGTTTTGTTACTTTGAAGCTTGGACTTGGAAGTTGCTGGCTCTGTCGGCTCTTCTTAAATATATTAGCTGCTTGTCCGTGGGTTGGCTCAGAGTGTGATAAGTATCTGCACTTGGTGGCTGCTCGCTTTGGATGTGGCTTCTAATCGTCTTTGGACAACTTTTAAGATCTGACCTCAAATCAGGTAGGACTACCCGCTGAACTTAA
>40075c41d755da1aeee9f27738ce6a818edc1d2a
AACGCATCTTGCACTCTCTGGTATTCCGGAGAGTATGCCTGTTCGAGTGTCGTGAAGTTCTCAAGACTTTGGATTTGCGTCCGGAGTCTTGGAGTTGGAGCCTGTCGGCGAGAGTCGACTGCTCTGAAATGCATTAGCCATGGCGAACACGATCGGCTTGAGTGTAATAAATCTTTTATATGCACGACGGTTCGAGAGTACACACCGGGCTCACAAAGCACCCTTACTTTTTCACCTTTGACCTCGAATCAGGTAGGATTACCCGCTGAACTTAA
>46e9e7dc55265781f266bb5c1c526ef18ae80130
AACGCACCTTGCGCTCCCTGGTATTCCGGGGAGCACGCCTGTTCGAGTGTCGTGAATACCTCAAGCCGGATGCTTTATTGCTATCGCAGGCTTGGATTTGGACTTTGCCGCAAGCCTTCAGTGGCGACGGCTGGTCTTAAATGCATTAGCTGACCCATGTTTGTGCACTTGGTTCTACTCGGCGTGATAAGTATTATGACCGTCGAGGACATCTTCGCCCACAAAGCGAGGATGGCCGAGAGTGCCTTGGATCGCTTCTAATCGTCTTCACGGACAACACTTTTCAACTTTGACCTCGAATCAGGCGGGACTACCCGCTGAACTTAA
>9b90e466f2c265b38927d16c8c4924da429d56b6
AACGCACCTTGCGCCCCTTGGCTATTCCGAGGGGCATGCCTGTTTGAGTATCATGAACACCTCAACTCTCATGGTTCGCCATGATGAGCTTGGACTCTGGGGGTTTTGCTGGCCCGCGGTCGGCTCCCCTCAAATGAATCAGCCTCCCAGTGTTTGGTGGCATCACGGGTGTGATAAATATCTACGCTCGCGGTTGTCTGCCAGGTAACCTTTGGTTACAAAGGTTTGCTGGAGCTCACAGATGTCTCTCCTCGGTGAGGACAGCTTTTTTGAACGTTCGATCTCAAATCAGGTAGGACTACCCGCTGAACTTAA
>c7ebaf931b43e9cf3d3329eacb83a2c90e4458a5
AACGCACATTGCGCCCTGTGGTATTCCGCAGGGCATGCCTGTTCGAGCGTCATTTCAACCCTCAAGCTCTGCTTGGTGTTGGGCCCTGCCCGTTGCGGCCGGCCCTAAAGTCAGTGGCGGCGCCGTCTGGCTCTAAGCGTAGTACATCTCTCGCTCTAGGGTCCCGCGGTGGCTTGCCAGAACCCCAACTCCTATGGTTGACCTCGGATCAGGTAGGGATACCCGCTGAACTTAA
>4956b2edaf4fa309c91974a91ee4a0a8d7429871
AACGCACATTGCGCCCTGTGGTATTCCGCAGGGCATGCCTGTTCGAGCGTCATTTAACCACTCACGCCTAGCGTGGTATTGGGGCACGCGGTCTCGCGGCCCTCAAAATTAGTGGCGGCGCCGGTGGGCTCTAAGCGTAGTACATACTCCCGCTATAGAGTTTCTCCGGTGGCTCGCCAGAACCCCCAATTTTTTACAGGTTGACCTCGGATCAGGTAGGGATACCCGCTGAACTTAA
>a52ab666aa0d148e1b3dc12258a7abc6677ebcf1
GAACGCACCTTGCGCTCCTTGGTATTCCGAGGAGCATGCCTGTTTGAGTGTCATTAATATATATCAACCCTCTTCTTTGTTGAGTGGTTTGGATGTGGGGGGTTTGCTGGCCTCTTAAAGGGTCAGCTCCCCTGAAATGCATTAGCAGAACAAACCTGTTCATTGGTGTGATAACTATCTACGCTATTGAATGATGAAGGCAGTTCAGCTTCCTAACAGTCTTTGGACAATTTAATCATTTATTTGACCTCAAATCAGGTAGGACTACCCGCTGAACTTAAGC
>bf8462608008b32bf97586acd77eab4a59de5802
AACGCACCTTGCGCTCCTTGGTATTCCGAGGAGCATGCCTGTTTGAGTGTCATTAAATTCTCAACCTTTTCAGCTTTTACGAGTTTGATTAGGCTTGGATGTGGGTGTTGCGGGCTTCTCAGAAGTCGGCTCTCCTGAAATGCATTAGTAAGACCTTTGTTGACCGTCTTTGGTGTGATAATTATCTACGCCACAGTGGGTTAGCTTTAATGTGGGGTCTTGCTTATAACCGTCCTTATGGACAATTCTTGACAATTTGACCTCAAATCAGGTAGGACTACCCGCTGAACTTAA
>65e1fbad5f601b6dbcfb5e10c7db3a0fbaad1277
AACGCACCTTGCGCTCCTTGGTATTCCGAGGAGCATGCCTGTTTGAGTGTCATGTATACCTCAGCCCTCTTGGATTTTCTGAGATGGGACTGGATGTGGAGGTTGCTGGTCTTTCATCAAGTCAGCTTCTCTGAAATGCATTAGTGTGAATGTTACTGAATGTTCCCCAGTGTGATAATTATCTGCATTGTTGGAACTTTGGTTGATCTATATGTTCATGCTTATAACTGTCCTTGACTGGACAATATACTTTTGCATTTGACCTCAAATCAGGTAGGACTACCCGCTGAACTTAA
>9be988710959c639e83fefb3bab49999b65ebe66
AACGCACATTGCGCCCTTTGGTATTCCGAAGGGCATGCCTGTTCGAGCGTCATTATCAACCCTCAAGCCCGGCTTGTTATTGGGTCCTTTATCTGTTAAAAAGATAGGCCTGAAAGATAATGGCGGCGTCATAGGTGACCCCAGGTGCAGCGAGCTTATAGCATACACTGTGGTGTCCTTATGGCCTGGCCCTTTTGTTAAATTTTTAACCAAGGTTGACCTCGGATCAGGTAGGAATACCCGCTGAACTTAA
>3e60b68179a1c4c9c8b1af72fe6350f549073e63
AACGCACATTGCGCCCTGTGGTATTCCGCAGGGCATGCCTGTTCGAGCGTCATTTAGACCACTCACGCTTGGCGTGGTATTGGGGCACGCGGTTCCGCGGCCCTCAAAATCAGTGGCGGTGCCGGTAGGCCCTAAGCGTAGTAAATCTCCTCGCTATAGGGTCCTCTCGGTGGCTCGCCAGAACCCCCAACTTCTCAAGGTTGACCTCGGATCAGGTAGGGATACCCGCTGAACTTAA
>0b21f9bfd9ec513e89fa9989d028779a11755196
AACGCACATTGCACTCCTTGGTATTCCGAGGAGTATGCCTGTTTCAGTATCATGAGCACTCTCACACCTAACCTTTGGGTTATGCTGTGGAATTGGGATGCGCCGATTTTTACTAGTCGGCACTCCTAAAATGTAGCTCTTGGCTGTTTCCTACTACAGCAGTTTGGCCTAATAGTTTTGACTTTTGTCAAATCTTTGGCTACATTTGCTTCTGGAAATCAGTCTTGATAATACAGAAAACTCATTTCAAACTTTGATCTGAAATCAGGTAGGGCTACCCGCTGAACTTAA
>0541b24f1033a4ca3ede67e004d644572169d61e
AACGCACCTTGCACCCTTTGGCATTCCGAAGGGTACGCCTGTTTGAGTGTCGTGATTTCCTCCACCTATAGAATTTATTCTAAAGGCTGGGTTTTGGGGGTTTAAATCTGCAGGTTTCTAATCTGCTCCCCTTGAATGCATTAGTGAAGGCTTTTCTTTGTTACTTGCAATCGTTAAAGGCGTGATAGATCTCTAGTAGAACTACGTCTATTGATTGTTAAACGTAAGAAGAGACTTTGCTTCTAACTGTCTTTGGACAAAACATTCAAACTTGACCTCAAATCAGGCGGGACTACCCGCTGAACTTAA
>6a74d51931d19383de54bad81f9dd6881cd39cd5
AACGCACATTGCGCCCCTCGGTATTCCGGGGGGCATGCCTGTTCGAGCGTCATCTCACCTCTCAAGCTTGGCTTGGTTATGGGCGACAGTTGTCTGGTGGACGGACTCGCCTCAAAAGCAATCAGACCGGGCCGTCGGCACCGAACGTAGTGAATTTACCTCGTTACGGCGACCGACGATCACTCCGTCGTGACCCATCTAAGATTGACCTCGGATCAGGTAGGGATACCCGCTGAACTTAA
>c2060353e6b19b57ca0a566d9d1b6c227375f4ad
AACGCACCTTGCGCTCCTTGGTATTCCGAGGAGCATGCCTGTTTGAGTGTCATTAAATTCTCAAACTCTGATTGATTTGTTTCAATCGGAGGTTTGGATTTGGAGTGTGCCGGCGTCAAGTCGGCTCCTCTTGAATGCATCAGCGGAATCCCATTCATTTCGGACGTCAGTGTGATAATCATGTTGCGCTGTCTTTGCGATCTTGAAAGCCCGCTCACAATGGTCTTCGGACAAACCTCACATATCATATTTGACCTCAAATCAGGTAGGACTACCCGCTGAACTTAA
>20e4f5b112c4184aea5c77afd22ffd646d3d267e
AACGCACATTGCGCCCGCTAGTATTCTGGCGGGCATGCCTGTTCGAGCGTCATTTCAACCCTCAAGCACTGCTTGGTGTTGGGGACCGGCCGCTGCCTAACCGGTGCGGCCGCCCCCGAAATATAGTGGCGGTCTCGCTGTAGCCTCCCCTGCGTAGTAGCACACCTCGCACTGGAGCGCAGCGCGGCCACGCCGTTAAACCCCCCATATTTCTGAATGTTGACCTCGGATCAGGTAGGAATACCCGCTGAACTTAA
>084d6541a74a7a435d0f00d289e5ee55e9d5f4f6
AACGCACATTGCGCCCGGCAGTAATCTGCCGGGCATGCCTGTCCGAGCGTCATTTCTGCCCTCGAGCCTGTCCAGCATCTAGGTGCTGTTCCGGCCCGGCGTTGGGGCACTACGGGAAGCCTCGTGCTATCCCCCGTAGGCCCCGAAATGAAGTGGCGGTCCTGCCGCGGCTCCCCCTGCGTAGTATTACAGCTCGCTTCGGGACCCGGTGGAGGCCTGCCGTCAAACCTTACTCTCTAAGTTTGACCTCGGATCAGGTAGGGTTACCCGCTGAACTTAAG
>509aef65819a8eac857d88cb893dccba6abdcebd
AACGCACCTTGCACCCTTTGGTATTCCGAAGGGTATGCTCGTTTGAGTGTCATTGTACTCTCACTCTCCCGATACTTTTTTGGATCAGGAGTGGTGGACTTGGGTGTTGCTGCTTTGCTGTGGCTCGCCTCAAATGGAGTAGTGCAACTCTTGGTTGGACATAGTACGGCGTGATAAGTGTCTTCGCCGGCGCCTCATTCGAGGGTGGCTGATCAGGAGCTCTGTGCTTCAAACTGTCTTCGGACAACATCTGACAACTTGACCTCAAATCGAGTAGGACTACCCGCTGAACTTAA
>f1c264962a177cfcca662f77ef2399a037b3a6b4
AACGCACATTGCGCCCGCTAGTATTCTGGCGGGCATGCCTGTTCGAGCGTCATTTCAACCCTCAAGCGCTGTTCGCTTGGTGTTGGGGTCATTTACGGGTTAAACCTGTAAGCCCTGAAAATCAGTGGCGGGCTCGCTAGCATCCCGAGCGCAGTAGTTTTACTTTCTCGCTTTGGGCGTGCGGCGGGTTTTTCCCAGCCATTAAATACCCTTACTTTTAAAGGTTGACCTCGGATCAGGTAGGAATACCCGCTGAACTTAA
>e91c22a196567e1b8ddb663bbf13a3d64f58f73b
AACGCACATTGCGCCCTTTGGTATTCCGAAGGGCATGCCTGTTCGAGCGTCATTTCAACCCTCAAGCTCTGCTTGGTATTGGGCTTCACTGCACAGTGGGCCTTAAAACCAGTGGCGGTGCCTTCTTGGCTCTAAGCGTAGTAAATTTCTCGCTCTAGGACCTTGATAGTACTTGCCAAAACCCCTAAATTTTTCTATGGTTGACCTCGGATCAGGTAGGGATACCCGCTGAACTTAA
>1e8928a05948483c95a52f555bd838851c0c92ea
AACGCACATTGCGCCCTCTGGTATTCCGGAGGGCATGCCTGTTCGAGCGTCATAAGACCAATCAAGCACAGCTTGGTGTTGGGGCTCGCCATTTGGCGGCCCTTAAAAACAGTGGCGGTGCCGTCTGGCTCTCAGCGTAGTAACTTATCTCGCTGTTGGGTCTGGTGGTTGCTTGCCAACAACCCCTAATTTACTCAGGTTGACCTCGGATCAGGTAGGGATACCCGCTGAACTTAA
>66014a00c811ed994d7fee9769b85decb2643d74
AACGCACCTTGCGCTCCTTGGTATTCCGAGGAGCATGCCTGTTTGAGTGTCATTAAATTCTCAACCTTTCTAGCTTTTGCTAGTTAGGCTTGGATGTGGGGGTTGCGGGCTTCTCAGAAGTCGGCTCTCCTTAAATGCATTAGCGGAACCTTTGTGGACCAGCTTTGGTGTGATAATTATCTACGCCACGGCCGTGAAGCAGCTATACATGGGGTTCAGCTTCTAACCGTCCATTGACTTGGACAATTTCTGACATTTTGACCTCAAATCAGGTAGGACTACCCGCTGAACTTAA
>4bf224d768e6900a13bf86ba07399459b13564e7
AACGCACATTGCGCCCCTTGGCATTCCGAGGGGCATGCCTGTTCGAGCGTCATTACAACCCCTCAAGCTCTGCTTGGTATTGGGCACCACCGGCTCTGGTGTGCCTCAAAACCAGTGGCGGTGCCGCGTGGCCCTAAGCGTAGTAACCTCCTCGCTATAGGACCCGGCGGGCGCCTGCCACCAACCCCTAATCTTCTCAAAGGTTGACCTCGGATCAGGTAGGGATACCCGCTGAACTTAA
>1a051b5bfc73532aa907ce0c9d8266d0704057d6
AACGCACCTTGCGCTCCTTGGTATTCCGAGGAGCATGCCTGTTTGAGTGTCATGTTATTCTCAGTCCCCTCAGATTTTTCTGACGGCTGGTACTGGATATTGGAAGCTGCCGGAAACATACTTTCAGCTCTTCTCAAATGCATTAGCGCGAATATTTATCAAGTGTTCTCCAGTGTAATAATTATCTGCGCTGCCGAATCTTTGATGAGATTTTATGTGTTTGTGCTTCAAATCGTTTCCATAGTGGAACAAATTCTTTTGCATTTGACCTCAAATCAGGCAGGACTACCCGCTGAACTTAA
>afff7d21202b59193940e4f9c6bb5390ca3986c9
AACGCACATTGCGCCCGCCGGCATTCCGGCGGGCATGCCTGTTCGAGCGTCATTTCAACCCTCAGGCACCGCCTGGTGTTGGGCCACCACCGACCGGTGGGCCCCGAAAGTCAGCGGCGAGCGTCCCCTGGACCCGAGCGTAGTAGCATACCTCGCTCGGGGCGCCCGGGAGCGGTTCCAGCCGTAAAACCCCCATCTTTCTAAGGTTGACCTCGGATCAGGTAGGAATACCCGCTGAACTTAA
>98c6ed1ff2945f1f552e439dd20ff8455e970c4f
AACGCACATTGCGCCCGTTAGCATTCTAGCGGGCATGCCTGTTCGAGCGTCATTTCAACCCTCAGAACCCCTGTATTTTTGTACTGGGTGTGCTGGTGTTGGGGCTTCTGCGGCTGCCGCAGGCCCTTAAAAACAGTGGCGGGCTCCGCTATACTCCGAGCGCAGTAATACTTCTCGCTCAGGGCGTATAGTGGGGATCTTGTCTTCTAATTAACTTCAAATGGTTGACCTCGGATCAGGTAGGAATACCCGCTGAACTTAA
>3589ec6784df834072a64877f1b767b15e1b41f3
AACGCACATTGCGCCCGCCAGTATTCTGGCGGGCATGCCTGTTCGAGCGTCATTTCAACCATCAAGCCCCCGGCTTGTGTTGGGGACCTGCGGCTGCCGCAGGCCCTGAAAACCAGTGGCGGGCTCGCTGTCACCCCGAGCGTAGTAGTTACATCTCGCTCTGGGAGTGCTGCGGGTTCCGGCCGTTAAAAGCCTTATTTACCCAAGGTTGACCTCGGATCAGGTAGGAAGACCCGCTGAACTTAA
>e5b05bcb96a16b63b534f608ce4f8b4254435dc3
AACGCACCTTGCGCCCTTTGGTATTCCGAAGGGCATGCCTGTTTGAGTGTCATTAAATTATCAACCTTGTTCGCTTTTCGGGGCTTGAGCGAGGCTTGGATGTGAGGGCTTTGCTGGCTTCCTTCAGTGGATGGTCTGCTCCCTTTAAATGCATTAGTGGGATCTCTTTTGTGGACCGTCACTTGGTGTGATAATTATCTATGCCTATTGACTTGCTTAACGAGAATCTGCTTATAACCGTCTCGCAAGGGACAGCACTTTATTGACAATTTGACCTCAAATCAGGTAGGACTACCCGCTGAACTTAA
>4825ed03120999d53f3ff37190d64dfd2439cd97
AACGCACCTTGCGCTCCTTGGTATTCCGAGGAGCATGCCTGTTTGAGTGTCTTGAAGTCATCAACCCCACCCGTTTATGGCGGTGTGTGGGCTTGGACCTGGGGGTCTGCTGCCGAGAGGCTGCTCCCCTCAAATGCGTCGGTTGGGCCTGTGGGTCGAACTCGACTGGGCGTTGTACCATCCTCGCTCCGACGAGAAGTTCCCCTTTCTTGCGCCCTTCCCCGGCTCGCCTCTTGAGTGGCTGCCAAAACTACAGAATTGTAGACTTTGAAATCTGACCTCAAATCAGGTAGGACTACCCGCTGAACTTAA
>4684e2416d7d856e7eb0141991889455f45a08c8
AACGCACCTTGCGCTCCTTGGTATTCCGAGGAGCATGCCTGTTTGAGTGTCATGAATACCATCACCCCTCCGGCGCTCTCGAGCGCTCGGTGGGCGTGGATTTGGGGATCTGCTGGCCCTTCGCGGGTCGGCTTCCCTCGAATGCATTAGCGGTCGCTTGGTTCTGACCACGGTGTGATAACTATTTCACCTTGGGAGGGCCGCTCGGGCGTCGCTCACAGCCGTCTTCGGACAACCCATTTGTTAATCTGGCCTCAAATCAGGTAGGACTACCCGCTGAACTTAA
>feb28775044e4286eeaebbf4234b3875f8147374
AACGCACATTGCGCCCCTTGGTATTCCGGGGGGCATGCCTGTTCGAACGTCATTTCAACCCTCAAGCACAGCTTGGTATTGAGCCCATGTCAGCGATGGCAGGCTCTAAAATCAGTGGCGGCGCCGCTGGGTCCTGAACGTAGTAATATCTCTCGTTACAGGTTCTCGGTGTGCTTCTGCCAAAACCCCAAATTTTCTATGGTTGACTTCGGATCAGGTAGGGATACCCGCTGAACTTAA
>4ae3f405f5cd43ccbc1a87e86e8c62d0319e0687
AACGCACCTTGCGCTCCTTGGTATTCCGAGGAGCATGCCTGTTTGAGTGTCATTAAATTCTCAACCCCATCGATTTGTTTCGATTGTGGGATTGGATTGTGGGGGTTTGCTGGTGGACTTCTTGTCTGTCGGCTCCTCTGAAATGTATTAGCAAAGGTTGATGTGCGAACCAGTGTCTCGGTGTGATAATGATCATCGTGCCTGACGTGCAGTGTCCTGTGCTTACAGTCGTCGTAAGACAATGTTTTGAACCTTTGACCTCAAATCAGGTAGGATTACCCGCTGAACTTAA
>16f503e6cbbbd789e1b6d71dea0fd4ba2a004744
AACGCACATTGCGCCCTCTGGTATTCCGGAGGGCATGCCTGTTCGAGCGTCATTACAACCCTCAAGCTCTGCTTGGTATTGGGCCTCACCGGCAACGGTGTGCCCTAAAATCAGTGGCGGCGCCATCTGGCTCTAAGCGTAGTAAATCTCTCGCTCTAGATGCCCTGTGGATGCTTGCCAGCAACCCCCAATTTTTTAAGGTTGACCTCGGATCAGGTAGGGATACCCGCTGAACTTAA
>23dc2c676c897447c83fc0e484d1784129a42360
AACGCACCTTGCGCTCCTTGGTATTCCGAGGAGCACGCCTGTTCGAGTGTCGTGAAACTCTCAAGCTAGATGCTTTAGTGTCATCTGCTTGGTTATTGGACTCTGCTGTCTCCTTGTCTGGAACGGCTGGTCTCAAATGTATTAGCTGGCTCTTGTTGTGGGAATTGGTTCTACTCAGCGTGATAATCTATGACCGCTGAGGACATCTCTCGGGATGGCCAAGCCTGCCTTGAACTGCTTCTAACTCATCATTTCATGATATTTTTCAACTTTGACCTCGAATCAGGCGGGACTACCCGCTGAACTTAA
>d7db9ee44b87740532eeeb3d51d7ca2aae3e8b3b
AACGCACCTTGCGCCCTATGGGGCATGCCGGTTTGAGCGCCTTAAATCTATGTTCTGATAGCAATATCTGAACGAATTGAGTGTTGCTGGCTTGTCAGCTCGCTCTGAATGCATTAGCAGTGGAAAGATTGCAACAACGTGATAAGTATTTCGTTGAAGTGATTGGACTACCGCTCCCAATCGTCTCACGACAATCCTAATGCAAGGCATCAAATTGGTAGGACTACCCGCTGAACTTAA
>7199a072fa3446694c980f4efed7a1f3b8335daa
AACGCATCTTGCGCTCCTTGGTATTCCGAGGAGCATGCCTGTTTGAGTGTCATTTCAAGTTCTCAAACCACATCAATGATTTCTTGTTGGTGTGGCTTGGATGTGGGGGATTATTCATTTTGCAGGCTTCTGTCAAAGGAGGTCAGCTCCCCTGAAATAGATTAGTAGTATCTGAGCTACTTACAGGTGTGATAATTATCTATGCCTTTCAGTATGCTGCATAAACAGATGGCACTGCTTCCAACAAGTGAAGGGTCTCGAGAAGGGATTCCACATTTGACAAATTTGACCTCAAATCAGGTAGGACTACCCGCTGAACTTAA
>24ae21eb0dfa22aae7289fcb1c064d42be779932
AACGCACATTGCGCCCCTTGGTATTCCGGGGGGCATGCCTGTTCGAGCGTCATTATAACCCCTCAAGCTCAGCTTGGTGTTGGGGCCTGCCATCTGGCAGCCCTTAAAATCAGTGGCGGTGCCGTCTGGCTCTAAGCGTAGTAATTTTTCTCGCTACAGAGTTCTGATGGATGCTTGCCATTAACCCCCAATTTTTTATGGTTGACCTCGGATCAGGTAGGGATACCCGCTGAACTTAA
>e5cde734f154da2d7c40a15e3f67f77b7cbb6ed9
AACGCACATTGCGCCCTGTGGTATTCCGCAGGGCATGCCTGTTCGAGCGTCATTTCAACCCTCAAGCTCTGCTTGGTGTTGGGCCCCGCCCGCTCGCGGCCGGCCCTAAAGACAGTGGCGGCAGCGTCTGGCTCCAAGCGTAGTACAATCCTCGCTCTGGTGCTAGGCGGTGGCCTGCCAGAACCCCCCTTCTATGGTTGACCTCGGATCAGGTAGGGATACCCGCTGAACTTAA
>14daa0962a9971c78bf2f13dc9b8e42febe42d70
AACGCACATTGCGCCCCCTGGTATTCCGGGGGGCATGCCTGTTCGAGCGTCATTAACACCCCTCAAGCCCTGCTTGGTGTTGGGCCGCGCCGCTCCCGGCGGGCCCCAAAATCAGTGGCGGTGCCGCCCGGCCCCAAGCGTAGTAACACTTCTCGCTTCTGGAGGCCTGGGCGTGCGCCTGCCAGCAACCCCCAACTTTCAAAGGTTGACCTCGGATCAGGTAGGGATACCCGCTGAACTTAA
>dd379003bebc8394e40cf9dd84e7b43746e4fd5a
AACGCACCTTGCGCTCCTTGGTATTCCGAGGAGCATGCCTGTTTGAGTGTCATGAAATTCTCAACCTCTTCTTGCTTTGCGGCTTGAAGTAGGCTTGGATTTGGGAGCTTTGCTGGTTTCACAATCGGCTCTCCTTGAATGTATTAGCTGGACTTTCCGATTTAATAGCGGTTCACGGTGTGATAACTATCTACGCCTGATAAATCCGTCTTTGAGTCTGGTCGAGCTTCTAATCAGTTCGTCCATCGCTGGGCAAACACTTTTAAGATCTGACCTCAAATCAGGTAGGACTACCCGCTGAACTTAA
>ef25518a4e88031c05136d271834e6002f0a0ad9
AACGCACATTGCGCCCTTTAGTATTCTGAAGGGCATGCCTGTTCGAGCGTCATTATCACTAATCAAGCCCGGCTTGCTGTTGGACCTCTTGTCGTTAAAAGACAGGCCCTAAAGATAATGACGGCGTCAGTTGGACCCTAGATGCAACGAGCTTTAACTAGCACGCATTTTAGTTGGCCCTTTTGACCCGGTCTTTTTATAACCATTTTCTAAGGTTGACCTCGGATCAGGTAGGAATACCCGCTGAACTTAA
>23cdf4a8378f7d1fff807b5d28cc582f72081cd5
AACGCACATTGCGCCCCCTGGTATTCCGGGGGGCACACCTGTTCGAGCGCCATTACAAACCTCAAGCCTTGCTTGGTGATGGGCCCCGCCCGCGTGGCGGGCCCGAAACTCGTGGGCGCCCCAGGCCGGACTCCAAGCGTAGCAAAACCCTCGCTTGTGGATGACCGGTCGGAGGCCGCCCCGGACCCCATATTTTATCAATGGTTGGCCTCGGATCAGGTGGGGATACCCGCTGAACTTAA
>388848e5d1d4d6a1f7fb6461bc50f827c4035a80
AACGCACATTGCGCCCGCCAGTATTCTGGCGGGCATGCCTGTTCGAGCGTCATTTCAACCCTCAAGCCCCCGGGCTTGGTGTTGGAGATCGGCGTGCCCCCCCGGGGCGCGCCGGCTCCCAAATATAGTGGCGGTCTCGCTGTAGCTTCCTCTGCGTAGTAGCACACCTCGCACTGGAAAACAGCGTGGCCACGCCGTTAAACCCCCCACTTCTGAAAGGTTGACCTCGGATCAGGTAGGAATACCCGCTGAACTTAA
>e0bb547105dd729a9344fc5985d4324c8609d60a
AACGCACATTGCGCCCCTTGGTATTCCGAGGGGCATGCCTGTTCGAGCGTCATTACAACCCTCAAGCTCTGCTTGGTATTGGACTCCGCGGCTTACCCCGCGGGCCCTAAAATCAGTGGCGGCGCCCTCAGGCTCTGAACGTAGTATATATTCCTCGTTACGGAGTCCTGGCGGCGGTAGTCATCAACCCCCAACTTTTTAAGTTTGACCTCGGATCAGGTAGGGATACCCGCTGAACTTAA
>963c953cb9be92e6bd50ffd56bc44f1da62b2a84
AACGCACATTGCGCCCCTTGGTATTCCGAGGGGCATGCCTGTTCGAGCGTCATTACACCACTCAAGCTCTGCTTGGTATTAGGCGTCCGTCTGTCTGAAAAGGCAGGCGCGCCCCAAAACCTTCGGCGAAGTCTTACCGACTTTGGGCGCAGTAGAATTTCTAACAACGCTCTTTGGGTCGGTACGGTCTTTTGCCGCTAAATTGAATATTACATTCATTTTTTCTTAGGTTGACCTCGGATCAGGTAGGGATACCCGCTGAACTTAA
>527aac5f0b1d2952ba643506a85344348275b876
AACGCACATTGCGCCCTCTGGTATTCCGGGGGGCATGCCTGTTCGAGCGTCATTACAACCCTCAAGCTCTGCTTGGTATTGGGTGTCACTGTTTTGGTGCACCCTAAAATCAGTGGCGGTGCCACCTGGCTTCTAGCGTAGTAATACTTCTCGCTATGGAGTTTAGGTGTATGCTTGCCATCAACCCCCAATTTCAAATGGTTGACCTCGGATCAGGTAGGGATACCCGCTGAACTTAA
>d853c0615b13fc94134056f38ed9491955eb84f9
AACGCACATTGCGCTCCTCGGCATTCCGTGGAGCATGCCTGTTTGATGCGCATGAACAAAATCGGCCACAGGTTGGCTAGGTTATGAGCTTTCTCACTGTGTGAGTAGTTCAAAGTCACAAAACTTTGAGAGGTCGCGACTGCTGGCAACGGCCCAATGGCTTAGTCCACCGGCGTCAAATGAACCCAAGTCGACTGATAGTATATCTATTTCAGAAACCTTGGGACCAGCATTTGATGATCAACCGAAGGACGGACATCTGGGAACCGGACCTGCTCTCTGTGGATCTTTGTTGTGTGGGATCTTTCCCCTCAGAAATTCTGCATCAAATCAGGTAGGGTTACCCGCTGAACTTAA
>c9923a4291d147f8ba5254faa3f81d85c39699bb
AACGCACCTTGCGCCCTTTGGCTATTCCGAAGGGCATGCCTGTTTGAGTATCATGAACACCTCAACTCTCATGGTTTGCCATGATGAGCTTGGACTTTGGGGGTCTTGCTGGCCTGTGGTCAGCTCCTCTCAAATGGATCAGCTTGCCAGTGTTTGGTGGCGTCACAGGTGTGATAACTATCTACGCCTGTGGTTTTCTGCCGGATAACCTTCAGTGATGGAGGTTCGCTGGAGCTCATAAATGTCTCTCCTCAGTGAAGACAGCTTTTTGAACGTTTGATCTCAAATCAGGTAGGACTACCCGCTGAACTTAA
>69847af6f411681b472c2982f51902c0c0efe910
AACGCACCTTGCGCCCTTTGGCTATTCCGAAGGGCATGCCTGTTTGAGTATCATGAACACCTCAACTCTCATGGTTTGCCATGATGAGCTTGGACTTTGGGGGTCTTGCTGGCCTATGGTCAGCTCCTCTCAAATGAATCAGCTTGCCAGTGTTTGGTGGCATCACAGGTGTGATAACTATCTACGCTTGTGGTTTTTCACCAGGTAACCTTCAGCAATGGAGGTTCGCTGGAGCTCATAAACGTCTCTCCTCTGCGAGGACAGCTTTTTGAACGTTTGATCTCAAATCAGGTAGGACTACCCGCTGAACTTAA
>1748b6a0cbcd6728bea36f3d8fa656b1f3b32b91
AACGCACATTGCACTCTCTGGTATTCCGGAGAGTATGCTTGTTTGAGTATCTGTAAACATCTCAACCCTCAAGGCGCTTGCGTCGGGAGGATTGGACTTGAGTGATCCCGACTCTTTCTCACGAAAGAGGAGGGTCGCTTGAAATGCAGGTGCAGCAGGACATTCTTCTGAGCTAAAAGCATATCTATTTAGTCCCGTCAAACGGATTATTACTTTTGCTTCAGCTAACATAAAGGTCGAATGCGCCACAATCGCTGATTGCAGGAAAACTCGTTCGTAAGAACTTGTAAACTCGATCTCAAATCAAGTAAGACTACCCGCTGAACTTAA
>8554580f024602ee2517eced6c3c4b2c14271cef
AACGCACATTGCGCCCTCTGGTATTCCGGAGGGCATGCCTGTTCGAGCGTCATTTCAACCCTCAAGCCCGGCTTGGTGATGGGGCACTGCTTTTACCCAAAAGCAGGCCCTGAAATTCAGTGGCGAGCTCGCCAGGACCCCGAGCGCAGTAGTTAAACCCTCGCTCTGGAAGGCCCTGGCGGTGCCCTGCCGTTAAACCCCCAACTTCTGAAAATTTGACCTCGGATCAGGTAGGAATACCCGCTGAACTTAA
>86da87a1473acad0f46155a0bf7a94826d7d216d
AACGCACATTGCGCCCCTTGGTATTCCGAGGGGCATGCCTGTTCGAGCGTCATTATAACCACTCAAGCCTAGCTTGGTATTGGGGTTCGCGTGCTCGCGACCCTTAAAATCAGTGGCGGTGCCATCTGGCTCTAAGCGTAGTAACTTTCTCGCTACAGAGTCTGGGTGGTTACTTGCCAAAACCCCCCATTTTCTTAGGTTGACCTCGGATCAGGTAGGGATACCCGCTGAACTTAA
>23d70e2a0b8befa1f8949033a3524f7d00669b31
AACGCATATTGCGCTCTCTGGTATTCCGGAGAGCATGCTTGTTTGAGTATCAGTAAACACCTCAACTCCCCTTTCTTTTTTTTGAAATGGGAGCTGGACTTGAGTGATCCCAACGCTTTTCTCACCGAAAAGTGGCGGGTTACTTGAAATGCAGGTGCAGCTGGACTTTTCTCTGAGCTAAAAGCATATCTATTTAGTCTGCCTAAAAAACAGATTATTACCTTTGCTGCAGCTAACATAAAGGAGATTAGTTCTTGTGCTGACTGATGCAGGATTCACAGAGACAGCTTCGGCTGGCCTTTGTAAACTCGATCTCAAATCAAGTAAGACTACCCGCTGAACTTAA
>e2d1977b1156d08e1fea076646b2947f6598f1d5
AACGCACATTGCGCCCCTTGGTATTCCATGGGGCATGCCTGTTCGAGCGTCATTTGTACCCTCAAGCTCTGCTTGGTGTTGGGTGTTTGTTCCGCCGTGCGCGTGAACTCGCCTCAAATCAATTGGCAGCCGGCAGTCTGGTGTTTGAGCGCAGCACATTTTGCGCTTTTCGCTATACTGCGGCGTCCATGAAGCCTATATTTTATGCGCTTGACCTCGGATCAGGTAGGGATACCCGCTGAACTTAA
>a394753e96cdb1659aa919a2cb16a718461ed641
AACGCACATTGCACCCTGTGGTATTCCACAGGGTATGCCTGTTTGAGCGTCATTTCTCTCTCAAAACATTAGTTTTGGTATTGAGTGATACTCGGGTTTTAGGCTTGAGTTTGCTTGAAAAGTATTGGCAAGGGAAGTATTTCTTGTGAAAGCTATTTATTCAATGTATTAGGTTTATCCAACTCGTTGATTGATAGACGGAACTCGTTTTGCTATTAGGCCCGGCCTTACAACAAACAAACCAAAGTTTGACCTCAAATCAGGTAGGATTACCCGCTGAACTTAA
>80f5000f8869ba5bbf7a348d2f0873f4abb2627b
AACGCACATTGCGCCCTCTGGTATTCCGGGGGGCATGCCTGTTCGAGCGTCATTACAACCCTCAAGCTCTGCTTGGTATTGGGCCTCGCCAGTCTGGCGGGCCTTAAAATCAGTGGCGGTGCCATTCGGCTTCAAGCGTAGTAATTCTTCTCGCTTCTGGAGTCTGGGTGTGTGCCTGCCAGCAACCCCCCATTTTATCAAAGGTTGACCTCGGATCAGGTAGGGATACCCGCTGAACTTAA
>304995101235fbf926ac5381028dfe76b6180bb0
AACGCACATTGCGCCTCTTGGTATTCCGAGGGGCATGTCTGTTTGAGCGTCAGTACACACCTCCTCTGAGATTTTTCTCACCGGGTCTTGGGACGCGGGCGGGCTCCGGCCGACCCCCTCCCTAATGTGGCACGCTTGCGGGCTCCCGGCCAGATGTCAACGTAGTAAATTTCAACTCGTTCGCAGCTGTCGAAGGGCCTCGCCTGAATCAAACTTCTATGGTTTGACCTCAGATCAGACAAGGATACCCGCTGAACTTAA
>aea1bd1d6acdcee7d5199863cb92db1f68384376
AACGCACCTTGCGCCCTTTGGTATTCCGAAGGGCATGTCTGTTTGAGTGTCATTGAACAATCAACTTCACATATTTTTGTGAAGCTTGGACTGTGAGGGTCTGCAGGCGTTTTCGACGCCGGCTCCCTTTAAATTGATCAGCGAGTGCTTTCCACTGGCTCTGGATTGATAAATCTGTCTATCCGTTGTCCAATGTGTTGGCCTGCTTCAAGCTGTCCCTCGTGGACTGTCCTTCGGGGCATACTTTGATCTTGACCTCAAATCAGATAGGACTACCCGCTGAACTTAA
>748de649c750b95874db4c5791098492b8a53943
AACGCACATTGCGCTCGCCAGTACTCTGGCGAGCATGCCTGTCCGAGCGTCATTTCGACCCTCGAGCCCGCCCCCGCGGCGGCTCGGTGCTGGGACGCTGCAGCGCGCTCGCTCGCGCCGCAGGTCCCGAAATGCAGTGGCGGCCTCGCCGAGACCCCGAGCGCAGTAAACCGTGCACTAGCACAGCGCCTCGCTCAGGGCGTCCGGCGGGTGTCCCAGCCGTGAAACCCCTAAATTACAGAAGGTTGACCTCGGATCAGGTAGGAATACCCGCTGAACTTAA
>7a744347217fd0dbf948800e7477293019b54640
AACGCACCTTGCGCCCTATGGGGCATGCCGGTTTGAGCGCCTTAAATCTATGTTCTGATAGCAATATTTGAACGAATTGAGTGTTGCTGGCTTGTCAGCTCGCTCTGAATGCATTAGCAACGGAAAGATTGCAACAACGTGATAAGTATTTCGTTGAAGTAGTTGAACTATTGCTTCAAATCGTCTCACGACAATCCTAATGCAAGGCATCAAATTGGTAGGACTACCCGCTGAACTTAA
>a4cbb3ad7fddcfb545ff1103dac662bd25691355
AACGCACCTTGCGCCCTCTGGTATTCCGGAGGGCATGCCTGTTTGAGTGTCATGTAGACTCAATCCCTCGGGTTTCCGAGGAGATTGGACTTGGGTGTTGCCGCTCTGCCGGCTCGCCTTAAAAGACTTAGCGGGATAGCACCGTAGTCGGCGTAATAAGTTTCGTCGGTGAAGGTTGTGATGACTGCTTACAATCGCCCTCGGGCAATTTTTGACTCTGACCTCAAATCAGGTAGGACTACCCGCTGAACTTAA
>de058f6b9b1a58a510e384021daefc24fd379058
AACGCACCTTGCGCTCCTTGGTATTCCGAGGAGCATGCCTGTTTGAGTGTCATGAACATCATCAACCTTCCGCCGCTTTTAAGCGGGGGGTAAGGCTTGGAATTGGGGGTTGTCGGCGGCGACGCTCGACTCTCCTGGAATGCATTAGCTGGACCTTTTGGTTCTGTCTCCCTGAGCGGTTCTCGGTGTGATACATTCTTTATTTGTTCACCTTGGTAGAACCCGTCTCGTGAAGGGGGGATGGGACGGATCCGGCTTCCAATCGTCCTCGCGGACAGCTTTGACAAATCTGACCTCAAATCAGGTAGGATTACCCGCTGAACTTAA
>73f7c4d32f297a1b2075c877369dc6c8f4fde143
AACGCACCTTGCACTCTTTGGTATTCCGAAGAGTATGCCTGTTTGAGTGTCATGTATTCCTCAATCTCTTCAGTTTGTTCTGGAGTTGATTGGAGTTGGAAGCTGCTGGTTTGAGTCTAAATCAGCTCTTCTTAAATGCATTAGTGTGAATGTTACTGAATGTTCTCCAGTGTAATAATCATTTGCGCTGCTAGGACTTTGGTAGAATATGTATATATATTCATGCTTCTTAACCGTCTGTTATGGACAATACACTTTGCGTTTGACCTCAAATCAGGTAGGATTACCCGCTGAACTTAA
>500f758416e950b6f9338a46a7367f4c104fd0e2
AACGCACATTGCACCCTTTGGCATTCCGAGGGGTATGCCTGTTCGAGCGTCATTTATACCTCAAGCCCTAGGCTTGGTGATGGGCAATGCCAGCTAAGGCATGCCTGAAAATCAGAGGCAGTGAAGCCTGAGTGCGGAAGCGTAGTGATAATTTTATAACCGCTTAGGCCTCGGGTGAAGTTTGCAGAACACCAAAACTCTATGTTTTTGACCTCGGATCAGGTAGGGATACCCGCTGAACTTAA
>c10680391117e88d3eeabf44f0275930bcd27994
AACGCACATTGCGCCCCCTGGTATTCCGGGGGGCATGCCTGTTCGAGCGTCATTTAAACCCTCAAGCTCAGCTTGGTGTTGGGGCCTGCCAACCGGCAGCCCTTAAAATCAGTGGCGGTGCCGTCTGGCTCTAAGCGTAGTAATTTCTCTCGCTATAGGGTCCGGAGGGAGACTTGCCAAAACCCCCAATTTTTCTATGGTTGACCTCGGATCAGGTAGGGATACCCGCTGAACTTAA
>9d71736c09233d3297d3db3cac123cbd8dec943b
AACGCATATTGCGCCCTTTGGCATTCCGAAGGGCATGCCTGTTCGAGCGTCATTACACCCCTCAAACTTCACTGTTTGATGTTGGGTACTGCCTAGGGGCATACCTAAAAGTCAGCGACGGTTTCAGCCAACCTCAGACGTACAAATATCGTTATAGTGGAAGGTTGGGGCCAGTCTTTAACTAAACTTCTAAATGTTGACCTCGGATCAGGTAGGAATACCCGCTGAACTTAA
>bdc31d473d5fc84bae21dee50837597ca65259d0
AACGCACCTTGCGCTCCTTGGTATTCCGAGGAGCATGCCTGTTTGAGTGTCATTAAATTCTCAACCTCTTCAATTTGAATTGAATTGGCTTGGATATGGGAGTTGCGGGCTTCTCAGCAAGTCGGCTCTCCTTAAATGCATTAGTGGAACTTGATTGTTGACCATCATTGGGTGTGATAATTATCTACGCCATTTCTGATGTGAAGCCAATGTTCAGCTTTCTAACCGTCCATTGACTTGGACAATCATAATTTAATTGACTATTTGACCTCAAATCAGGTAGGACTACCCGCTGAACTTAA
>7520ccb138e775fe76dffb80adfa9844ae478d14
AACGCACATTGCACTCCTTGGTATTCCGAGGAGTATGCCTGTTTCAGTATCATGAGCACTCTCACATCTAACCTTTGGGTTAAAATGTGGAATTGGGATGCGCCGGTTATTATAACGGCCCTCCTAAAATTCAGTTCTTGGCTGCTTCCTACTACAGCAGTTTGGCCTAATAGTTTTGAGTCTTCGATTCAAATCTTTGGCTAACATTTGCTTCAGGATGTCAGTCTTGATATACAGAAATCTCATTCAAACTTTGATCTGAAATCAGGTAGGGCTACCCGCTGAACTTAA
>c66ab53b4d073e4874153e7b2d5a723a71e1afb8
AACGCACATTGCGCCCCCTGGTATTCCGGGGGGCATGCCTGTCCGAGCGTCATTGCTGCCCTCAAGCACGGCTTGTGTGTTGGGCTCCGTCCCCCCGGGGACGGGTCCGAAAGGCAGCGGCGGCACCGAGTCCGGTCCTCGAGCGTATGGGGCTTTGTCACCCGCTCTGTAGGCCCGGCCGGCGCCAGCCGACAACCAATCATCCTTTTTCAGGTTGACCTCGGATCAGGTAGGGATACCCGCTGAACTTAA
>acb61ff0fa9b0d94d872ccfb811aff8753e4dced
AACGCACCTTGCGCTTCTTGGTATTCCGAGGAGCATGCCTGTTTGAGTGTCATTAAATTCTCAATCCCTTCCAGTATTCTGGTTGTGGCTTGGATATTGGGGGTTTCTGCAGGCCTTATTATGTTGAGGTCAGCTCCCCTAAAATACATTAGCAGAACTGTTTGCGGTCTGTCACTGGTGTGATAATTATCTGCACCAAGGCTGCTTTCTATCTTGTTCAGCTTCCAACCGTCTTCTTGGAGACAACTATTGAACATTTGACCTCAAATCAGGTAGGACTACCCGCTGAACTTAA
>c5745aa79198a6c92693efe7c985c1f684fd5726
AACGCACCTTGCACCCTTTGGTATTCCAAAGGGTATGCCCGTTTGAGTGTCATTATACTCTCACACTCTCTAATTAGTTAGAGAGCGGTGGATTTGGATGCTGCCTGGTACTTACTGTCAGGCTCATCTTAAATGAATTAGTGCGACTCTTAGTTAAACATAGTACGGCGTGATAAGTAACCCTCGCTGTTTTCTGTCTGATTAGGAGCTCTGTGCTTCAAACCGTCTCAGGACAATATTTGATAACTTGACCTCAAATCGAGTAGGATTACCCGCTGAACTTAA
>96d12350923f3be2f4d5685b6f8842560dd3df3d
AACGCATCTTGCGCTCCTTGGTTAATCCAAGGAGCATGCCTGTTTGAGTGTCATTAATGTCTCAACCACACCGTGAGGTGTGGCTTGGATTTGGGGGTTACAGGCCTAGTCTGCTCCCCTGAAATACATGAGTGGTAACGACCTCTCCATTAAGATGTGATACATATCTGCATCTGGTCGAGGGTTCTGCCGCTATATAAGAGTTGGATTTGATAAACTTGACCTCAAATCAGGTAGGACCACCCGCTGAACTTAA
>cd257fc668cabd4555a3c0688b2ca23fbd6b8f57
AACGCACATTGCACTCCTTGGTATTCCGAGGAGTATGCCTGTTTCAGTATCATGAGCACTCTCACAACTAACCTTTGGGTGAAATTGTGGAATTGGAATGCGCTGATTGTAATAACCAGCCCTTCTAAAATATATTTCATGACTGTCACCTAACACAGCAGTTTGGCCTAATAGTTTTGACATTGATTTGTCAAATCTTTGGCTTACATTTGCTTCAGGTTGTCAGTTTTGATAATACAGAAAACTCATTCAAATTTTGATCTGAAATCAGGTAGGGCTACCCGCTGAACTTAA
>b3264b0a302dca26d495a687e701d2c4cc87e810
AACGCACATTGCGCCCGCTGGTATTCTAGCGGGCATGCCTGTTCGAGCGTCATTTCAACCCTCAAGCCCCCGGGCTTGGCGTTGGGGATCGGCCGGGCGCTTCGGGGCGCCCCGGCCGCCCCCGAAATCTAGTGGCGGTCTCGCTGTAGCTTCCTCTGCGTAGTAACTCACCTCGCTCTGGAAGTCGGCGCGGCCACGCCGTTAAACACCCCACTTCTCAAGGTTGACCTCGGATCAGGTAGGAATACCCGCTGAACTTAA
>da302380b4faa511229c0aa7ae172eb6423e8402
AACGCACCTTGCACTCCTTGGTATTCCGAGGAGTATGCCTGTTTGAGTGTCATTAAATTCTCAAACCTCAATGGCTTTATTGACATCGAGGCTTTGGATGTGGGGGCTGCTGGACTCTAACAAGCTCAGCTCTCCTTAAATATATTAGTGGTTACTGTTTTCCACTTCCTGGTGTGATAATTATCTACGCCTAGTGGGAATGTTAAGTGTAGCTGCTTTCGAACCGTCCATGAAATGTGGACAACTTGAAACATTTGACCTCAAATCAGGTAGGACTACCCGCTGAACTTAA
>7c8df40bdf33952d14a378923140301afb783a8f
AACGCACATTGCGCCTGCCAGTATTCTGGCAGGCATGCCTGTCCGAGCGTCATTTCCACCCTCAGGCGCCTAGTGCGCCTGCTGTTGGGGCTTTCTGCAGCCTGGCTGCAGACCCCGAAAGCAAGTGGCGGGCTGGCTGTCGGCTCCGAGCGCAGTAAATTCTCTTCGCTTTGGACGTCGCGGTCTACGCCTTGCCGTGAAACTCTTTTTTAGGTTGACCTCGGATCAGGTAGGACTACCCGCTGAACTTAA
>6fda1de82d2ccfdf4bb66269e10f4bf2f567556e
AACGCACCTTGCGCTCCTAGGTTTTCCGAGGAGCATGCCTGTTTGAGTGCCCAGAATTACTCTCAATCAACACCTTGGTGGTGATTGGATTTGGAGGTCTGCTGTGACTTGGATTACAGCTCCTCCTAAATATGTTAGCCAGCTGAATGAACTGCTGTCGGCTTGATATTATGTCTATGCCCTGGTAGCGCATTATAGCAGCTTTCTAATCGTCTTCGGACAATTTTTGACCTCGGGCCTCAAATCAGGTAGGATTACCCGCTGAACTTAA
>eab11d0bab1ad54399ed78bad6b2aaad5fc2659a
AACGCACATTGCGCCCCTTGGTATTCCTCGGGGCACGCCTGTTCGAGCGCCGTTTCAAACCTGAGGCTCTGCCTTGCGTTGGCGCGATCCGTTCGCGGATGCGTTGAAACTCCTCGGGCGCCTTTCTGATCTCGGCAGCGTAGCAAGTCTTCCGCTGTTGGGTCCCAGCAAAGGTCGCCGGTAGTCACGAGTTTGGCCTCGAATCAGGCGGGGATACCCGCTGAACTTAA
>819e789a667162b99054d9ceafc1c81aab33b052
AACGCACCTTGCGCTCCTTGGTATTCCGAGGAGCATGCCTGTTTGAGTGTCGTGAAATTATCAACCCCCCTTCGGCTTTGCAGAAGGGGGTGCTTGGATCTTGAGGCTCTCTGTCGGCGTTGCGTCGACTCCCTCTAAATGCATTAGAGCCCCCCCTTTTCTCCTTTCCCCTTCATCTCTCGGCGTGATAACATCTGCGTCAGGAAGGGGGGTCGGGTCAAACAGGAAATCGGGGCTTACCCGGCAATGTGCCGAAATATTAAAAGCCTTGACCTCAAATCAGGTAGGACTACCCGCTGAACTTAA
>b80432d5aad52e7a8045a228df273d40858b1d37
AACGCACATTGCGCCCTGTGGTATTCCGCAGGGCATGCCTGTTCGAGCGTCATTATAACCACTCAAGCCTGGCTTGGTGTTGGGGTTTGCGGTTCCGCAGCCCCTAAAATCAGTGGCGGTGCCGGTGGGCTCTACGCGTAGTAAATCTCCTCGCGATTGAGTTCCCCCGGTGGCCTGCCAGAACCCCCAATTTTTACAGGTTGACCTCGGATCAGGTAGGGATACCCGCTGAACTTAA
>6da4eacce10406bb8ef948eba4a8ee279e9fda55
AACGCACCTTGCGCTCCTAGGTCTTCCGAGGAGCATGCCTGTTTGAGTGCCCAGAAGTAATCTCGACCAACACCTTGTGTGGTGGTCGGACTTGGGGGTTCTGCTGTTGACTTTTGTCACGGCTCCTCCTAAATGCCTTAGCTAGTGGTGATGAACCGCTGTTGGCTTGATATTAGTGTCTATGCCGCAGTTGTCCATGTCCCATCGCTTATAGTCGTCTTCGGACAAACTTATTTCTGACCTCGGGCCTCAAATCAGGTAGGACTACCCGCTGAACTTAA
>aba9591e2648eda855f8599251d8379772c1e8ec
AACGCACCTTGCGCTCCTTGGTATTCCGAGGAGCATGCCTGTTTGAGTGTCATTAATATATCAACCCTCTTCTCTTGTCGAGTGGTTTGGATGTGGGGGTTCTCTTTGCTGGCCTCTCTCGAGAGGTTCAGCTCCCCTGAAATGCATTAGCAGAACGACCTGTTCATTGGTGTGATAAACTATCTACGCTATCGAACATGAGGCGGTTCAGCTTCCTAACAGTCCTCGGACAAGTTTATCATTTTATGTGACCTCAAATCAGGTAGGACTACCCGCTGAACTTAA
>14cc92011d8ebff10bde90dd00c70df8a694d5fd
AACGCACCTTGCGCCCTCTGGTATTCCGGAGGGCATGCCTGTTTGAGTGTCATGTAGACTCAATCCTCGGGGTTTCCTGGGATTGGACTTGGGCGTTGCCTCTGGCTCGCCTTAAATGCCTTAGCTGTGGAGTGTCAGTGGACGTAATAAGTTTCGTCCCCGAAGCATGACGTGGCTCATAACCCCATCTTTTGACTTAGACCTCAGATCAGGTAGGACTACCCGCTGAACTTAA
>0890e779559108851a674f5dccebbc7bec6c8e69
AACGCATCTTGCACCCTGGGGTATTCCCTAGGGTATGTCTGTCTGAGTGTTATTTGACTTCTCAAAGTCTCTTTCCTTTGATCGGGTCAGAGTGTTTTGGTTCTTGGGTGCTTGCAAGTTTTGGCTTGCTCACTTTAAATGGAATGTGGCATTCACCTCTGAAGCTGCTGTCAGGTTTGACCTGGAGTGATAGAAGTCTTTCGAGATCTCTAGGAAACCATCAGATGATGGTGCCTGTGGTGGTGGGAGGGAGTGTCTGACAGACTTATCTGACATTTTTGACCTCAGATCAGGCAGGACTACCCGCTGAACTTAA
>45e315f620be74fb7aaa0ce001cb916ffcb84818
AACGCACATTGCGCCCGCCAGCATTCTGGCGGGCATGCCTGTCCGAGCGTCATTTCCTCCCTCACGCAGCACGCCTGCGTGGTGTTGGGGCGTTCTGCGGCCCGGCTTGCGCCTAGCGTATGCCGCCGCAGCCCCCGAAAGCCAGTGGCGGGCCGGCAGCGGGCTCCGAGCGCAGTAAGCAGCAGTGCCCTCGCTTTGGACGCCCCCGCCTGCGCCCTGCCCTTATTTTGGCAGACGTAAGTCTGCCTCCTTCTCAAGGTTGACCTCGGATCAGGTAGGACTACCCGCTGAACTTAA
>e68d8f6a821ffc1eba65a1422e8b53ed595020f0
AACGCACATTGCGCCCCTTGGTATTCCGAGGGGCATGCCTGTTCGAGCGTCATTTAAACCAATCCAGCTTGCTGGGTCTTGGGCTTTCGCCTTTGGGCGGGCCTTAAAATCAGTGGCGGTGCTGCCAGGCTCTAAGCGTAGTAATTCTTCTCGCTATAGGGTCCTGGTGGAGGCTTGCCAACAACCCCAAATTTTCAAAGGTTGACCTCGGATCAGGTAGGGATACCCGCTGAACTTAA
>780c78f699bd9ca1190606349b059028cc56ebd9
AACGCACATTGCGCCCCTTGGTATTCCGGGGGGCATGCCTGTTCGAGCGTCATTTCAACCCTCAAGCTTAGCTTGGTCTTGGGCTCTGCCGGCAACGGCTGGCCTTAAAATCAGTGGCGGTGCCATCGAGCTCTACGCGTAGTAATTAAACCCTCGCGTGTGAGTCCCGGTGGACGCTTGCCAGCAACCCCCAATTTTCTATGGTTGACCTCGGATCAGGTAGGGATACCCGCTGAACTTAA
>525772449c631e9881d5eb1f01a1967f8e05d731
AACGCACCTTGCGCTCCTTGGTATTCCGAGGAGCATGCCTGTTTGAGTGTCGTGAAATTCTCAACCTCTCTGGTTTTTTATAAACTAGTTAGGCTTGGATTTTGGAGGTTGCTGGCTTCTCAGAAATCAGCTCTTCTTAAATATATTAGCAAAGTCTTTGCTGACCATCTTTGGTATGATAATTATCTATATCATTGAGAATCAGCTTCCGTCTCGGAAGGATTTTGCTTCTAATGGTCTATATAGACAACTTGACAATTTGACCTCAAATCAGGTAGGACTACCCGCTGAACTTAA
>06bb39ee083aec66abffd302ac950852bf78e747
AACGCACATTGCGCCCTTTGGTATTCCGAAGGGCATGCCTGTTCGAGCGTCATTATAACCACTCAAGCTCACGCTTGGTATTGGGGTTCGCGATCAGCGGCTCCTAAAACCAGTGGCGGTGCCTGTAGGCTCTACGCGTAGTAATTTTCTCGCTATAGGGTCCTGCAAGTTACTTGCCAGCAACCCCCAATTTTTACAGGTTGACCTCGGATCAGGTAGGGATACCCGCTGAACTTAA
>fadb69ca5b46e8ef75db91fc2e4003888c1e9890
AACGCACATTGCGCCCGCCAGCATTCTGGCGGGCATGCCTGTTCGAGCGTCATTTCAACCCTCAAGCACTGCTTGGTGTTGGGGCTCGTACGGCCTAGCGGCCGCACGCTCCGAAAATCAGTGGCGGACTCTCCGAGACTCCGGGCGCAGTAGAGATGCGACGCCCTGGAAGCTGGGTGAGCTCTGGCCGTTAAACCCCATATTTTACAAGGTTGACCTCGGATCAGGTAGGAATACCCGCTGAACTTAA
>c70908e710a30cf6af64f8de6e39a216a2bb6262
AACGCACATTGCGCCTCTTGGTATTCCGAGGGGCATGTCTGTTTGAGCGTCAGTACACACCTCCTCTGAGATTTTTTCTCACCGGGTCTTGGGACGCGGGCGGGCTTCGGTTCCCCCTCTCCCTAATGTGGCACGCTTGCGGGCTCCCGGCCAGATGTCAACGTAGTAAATTTCAACTCGTTCGCAGCTGTCAAAGGGCCTCGCCTGAATCAAACTTCTATGGTTTGACCTCAGATCAGACAAGGATACCCGCTGAACTTAA
>1680f98cba0dbdf0973fbcdf1844aa9c30bb393a
AACGCACATTGCGCCCCTTGGTATTCCGAGGGGCATGCCTGTTCGAGCGTCATTATGACCACTCAAGCCTAGCTTGGTATTGGAGCTCGCGGTCTCGCGGCTCTTAAAATCAGTGGCGGTGCCATCTGGCTCTAAGCGTAGTAATTCATCTCGCTATTGGGTCCGGTGGTTGCTTGCCAACAACCCCCAACTTCCAAGGTTGACCTCGGATCAGGTAGGGATACCCGCTGAACTTAA
>58b91f7dfca9c936470bb7872b59f7b237cabe8e
AACGCACCTTGCGCCCCTTGGCATTCCGAGGGGCACACCCGTTTGAGTGTCGTGAAACCCTCAAAAACCCTCTTCTTTGAGGATTTTTGGACTTGGAGGTTCAATGCTCGCTTTTGCATTCGAAAGCGAGCTCCTCTCAAAAGAATCAGTGGGGTCTGCTTTGCTTGTCCTTGACGTGATAAGATGTTTCTACGTTTTGGATTTGACATGGTCCCTGCTCCTAATCGTCTCACGGACAATGATGGTGCTTCGGTCGCCGCCGCCTACCTTGGCGGGGGAGGCTGAGCCCACAAAAATCTTGACCTCAAATCGGGTGAGACTACCCGCTGAACTTAA
>e60f043e56eaea6dc5a2333d88d41f2d828ac7ef
AACGCACATTGCGCCCCTTGGTATTCCGAGGGGCATGCCTGTTCGAGCGTCATTTACACCACTCAAGCCTGGCTTGGTATTGGGGCCCGCACACCAGCGGCCCCTAAACGCAGTGGCGGCGCCGGGTGGCTCTTCGCGTAGTAATTCTCTCGCGGTAGGGTCCCCCGGTGGCTTGCCAGCAACCCATACTCTCACGGTTGACCTCGGATCAGGTAGGGATACCCGCTGAACTTAA
>0658a9d5ec0cdfc99e82657c2b55ec46f8885e76
AACGCACCTTGCGCTCCTTGGTATTCCTTGGAGCATGCCTGTTTGAGTATCATGAAATTCTCAAAACAAATCTTTTGTTAATTCGATTGGTTTCGTTTTGGACTTGGAGGTTTTGCGGATTCACGTCTGCTCCTCTTAAAAACATTAGCTGGATCTCAGTGAAGCTCGGTTCCACTCGGCGTGATAAGTATCACTCGCTGAGGACACCCGTAAAAAAGGTGGCCGGGATTTGCAGATGAACCGCTTCTAATAGTCTATTAAATTGGACAATATACTTTATGATCTGATCTCAAATCAGGTAGGACTACCCGCTGAACTTAA
>617d2f91751b271eb1384a8dc5cae6b56cdefc6b
AACGCATCTTGCGCCCTTTGGTATTCCGAAGGGCATGCCCGTTTGAGTGTCATTGTATTATCAAATCCCTTCATTCTTGTGAAGTGGGTATTGGATTTGGAGGTCTTTGCGGGTTTCACTGTAAATCTGCTCCTCTTGAATACATTAGCTAGAAACCTTTTGTTAGGCTGGCTTCAGTGTGATAATTGTCTGCGCTGTAGTCGTCTAGCACTTGTATAAAGGATTTTGCTTCTTAATCGTCTTTTCTTAAGACAATCTTGACATCTGACCTCAAATCGGGTAGGACTACCCGCTGAACTTAA
>1cd0a4cad5ffbed0385899f32b7933b2ff962e5e
AACGCACCTTGCGCTCCTTGGTATTCCGAGGAGCATGCCTGTTTGAGTGTCATGGAATTCTCAACCCTCTTATCCTTGTGGTGAGATTGGGTTGGATTTGGAGGTTTATGCTGGCTTGTAATGAGTCGGCTCCTCTTGAATGCATTAGCTTGGACCTTTGCGGACCAGCTTTTCGGTGTGATAATTGTCTACGCCGTGGGCTTGTGATGCTGTTTAACATGCTTCGGCGTGTTGGGGTTCTGCTTCTAATGGTCCCTTTGGTGGGACAACTTACTTTGACCTCTGACCTCAAATCAGGTAGGATTACCCGCTGAACTTAA
>8084896d8e8f5f62f5212f49c79700683a55a535
AACGCACATTGCGCCCCTTGGTATTCCGGGGGGCATGCCTGTTCGAGCGTCATTTCAACCCTCACGCGTAGCGTGGTCTTGGGCTCTGCCGGCAACGGCTTGCCTTAAAATCAGTGGCGGTGCCATCGAGCTCTACGCGTAGTAATAAACCCCTCGCGTGTGAGTCTCGGCGGTCGCTTGCCAGCAACCCCCAATTTTTTATGGTTGACCTCGAATCAGGTAGGGATACCCGCTGAACTTAA
>f64769e4de89362bc383f731cd3b1cd4b4e8381c
AACGCACATTGCACTCTATGGTATTCCGTAGAGTATGCCTGTTTCAGTATCATGAACACCTCACTACTATAACTTTTTTGTTGTAATAGTGGACTTGGAATGCGCTGGTGTCAATCAGCCCTTCTAAAATGGAGTTCTTGCACTGTTGATTTGTTTTAACAGCATGTTGGCCTAATAAGTTTCGGCAGTAATGTTGAAATCCTGGCTTTTTTTGCTTAGAATCTGACAGTCTTGATATACAGAATTTTCGAGGTGACTTGTCTCCTCTTCAAATTTTGATCTGAAATCAGGTAGGATTACCCGCTGAACTTAA
>366b4a8f716e4a504d0fd7186a997731f9d0ed72
AACGCACCTTGCGCTCCTTGGTATTCCGAGGAGCATGCCTGTTTGAGTGTCATGTTTTACTCAGTCCCCTCAGATTTTTCTGATGGTTGGTACTGGATATTGGAAGCTGCTGGACATATCTGTTCAGCTCTTCTCAAATGTATTAGCGTGAATATTTATCGAGTGTTCTCCAGTGTAATAATTATCTACGCTGCCGAACCTTTGATGAGATTAATGTGTTCATGCTTCAAATCGTTTCCATAGTGGAACAAAATTACTTGCGTTTGACCTCAAATCAGGTAGGACTACCCGCTGAACTTAA
>659ee158922a0a82243b65f9a58282658bc9d54d
AACGCACCTTGCACCCTTTGGTATTCCGAAGGGTATGCTCGTTTGAGTGTCATTGTACTCTCACACTCTCTGATCCTTTGGATTCAGAAAGTGGTGGACTTGGGTGTTTGCTGCTTTCCTGGTGGCTCACCTCAAATGCGTTAGTGCACCTCTTGGTTGGACATAGTACGGCGTGATAAGTATCTTCGCCGGCACCTCGCAAGAGGGTGGCCGATTGGGAGCTCTGTGCTTTCAAACCGTCTTCGGACAATCTCTGACAACTTGACCTCAAATCGAGTAGGACTACCCGCTGAACTTAA
>8dd609ce575744b52363ffd7b0426b09a33ca23b
AACGCACATTGCGCCCGCTGGTATTCCGGCGGGCATGCCTGTTCGAGCGTCATTTCAACCCTCAAGCCCCCGGGTTTGGTGTTGGGGATCGGCTCTGCCTTCTGGCGGTGCCGCCCCCGAAATACATTGGCGGTCTCGCTGCAGCCTCCATTGCGTAGTAGCTAACACCTCGCAACTGGAACGCGGCGCGGCCATGCCGTAAAACCCCAACTTCTGAATGTTGACCTCGGATCAGGTAGGAATACCCGCTGAACTTAA
>322b8de58c6ed4a526cdf6d90a54d692a4a71195
AACGCACCTTGCGCTCCTTGGTATTCCGAGGAGCATGCCTGTTTGAGTGTCATTAAATTCTCAACCTTTCCAGCTTTTAACGGCGGGACAAGGCTTGGATGTGGGGGCTGCGGGCTTCTCAGAAGTCGGCTCTCCTTAAATGTATTAGCGAAACCTTTGCTGACCATCTTTGGTGTGATAATTATCTACGCCACTGGGAAGCAGCTTTAACATGGGGTTTGGCTTCTAATCGTCCGTCACTGGACAACTTTTTGACATTTTGACCTCAAATCAGGTAGGACTACCCGCTGAACTTAA
>b30d2759ad4ca2701fa40ee2cd0e05a773c14652
AACGCACATTGCACTCCTTTGGAGTATGCCTGTTTGAGAATCTATAGTATTTATTTTTGGTTATTTCGCAAGAGATATTCAAGAGATTTGAGGTGTCTCTCGCTCCCTGTACTAGGTACTAGGCTAGGGTAGGAGAGTACCTTTAATGTTATAGCCTCTTTTGTGGTAAAACAACTCTGCAGAACAGTATTTGAATGGAACTTTTGTTTCTTTAATGCCTAATACGCAGACTTACCTATGAAAAGGGGGTCCATAAACTTAAAGTGGTACTACTTTTGTGGTACTGCTTGAACCATGGTCTCAAATCAGGTAGGAAGACCCGCTGAACTTAA
>109417f89e5218544e01717e670913d0b455e9a4
AACGCACATTGCGCCCGCCAGCTATTCTGGCGGGCATGCCTGTTCGAGCGTCATTTCAACCCTCAAGCCCCAGCGGTTTGGTGTTGGCGCGCGGCCGGACCCAGTGCCCGGCCGCCGCCGAAATGCAGGGGCGGTCGCCTCGCGGCAACCATTACGCAGTAGTAACATCTCGTAACTGGGACGCGGAGCGGCCACGCCTAACAAACTCCATTTTCTTAGAGTTGACCTCGGATCAGGTAGGGATACCCGCTGAACTTAA
>38e01be1d224d77f0ac9a53c7438863ff4c4a2a2
AACGCACCTTGCGCCCCTTGGTATTCCGAGGGGCATGCCTGTTTGAGTGTCATTAAATTCTCAACCCCGAATCTTTTTTTGGGGCTTGGACTTGGAGTGTGCTGGCGTCTGGTCGGCTCCTCTCAAATGCATCGGCGGAATTGAACCTTCGGTGTCCGTATGTCAGTGTGATAATCAATGTTGCGCTGTCGTCGGCCACCAAAGTCCGCTTATAATGGTCTTCGGACAAACCCTTCATCAAATTTGACCTCAAATCAGGTAGGACTACCCGCTGAACTTAA
>b593e71d691c7ab71d16fab9a6fe5d079a39bd6b
AACGCACCTTGCGCCCTCTGGTATTCCGGAGGGCATGCCTGTTTGAGTGTCATTAAATTCTCAACTTCAATAGCTTTTACTAGCTTATTGATGCTTGGATGTGGGAGCTTGCTGGCGTCTTAGATGTTCGGCTCTCCTTAAAGTTATTAGTGGAAACCTCTTTGTTGGGTTATTCCTGGTGTGATAATTATCTACGCTTTGAATAATCTAATGTTCCATTGTAGACTTGAGATTTCTCAGTAGAAATACTGGTCTGGGTATTGCAATTAAATTTGCTGTATCTGTAATCTCTCAGTAGCAATACTGGTTTTGGCATTGCAATTAAATTTGCTTTACCTGTAGTCTCAGAGGAAAAGGGAAGTTCTGCTTTCTAACCGTCTATGTATATGGACAATTTATTGACTATTTGACCTCAAATCAGGTAGGACTACCCGCTGAACTTAA
>202a36a3c85b509602e94741c21149e47fcc0f9d
AACGCACCTTGCGCTCCTTGGTATTCCGAGGAGCATGCCTGTTTGAGTGTCATGGTATTCTCAACCCTGCTACATTTTTTTGAAAGATGTTGCTTGGCTTGGACTTGGAGGTTTATTGCTGGCATTCAACTTGTTTGAACGCGGGCTCCTCTGAAATGCATTAGCTGGAATGTTACCGAGCATGATTCAATGTGATAATTGTCTACGTTGCTTCAACTTGGTATTAATTCTGTTTCAGCTTCTAACCGTCCCCTTTGCGGGACAATATCTTGAACATCTGACCTCAAATCAGGTAGGACTACCCGCTGAACTTAA
>75d6cb345b67bdbfc20ac9cd29f186d14e86cc1f
AACGCACATTGCGCTCCTCGGCATTCCGTGGAGCATGCCTGTTTGATGCGCATGAATAACTTCGGCCACTCGCGTGGCTTGTTTCTGAGCTTTCTCACTTTTGTGAGTAGTTCAAAGTCACAAAATTTTGAGAGGTCGCGATTGCTGGCAACGGCCCATTGGCTTAGTCCACCGGCGTCAAATGTTACACCTCCCAAGTGAACTGATAGTATACCACACCATCAGATAGCTTGGGACCATTTGATGATCAACCGAGGGACGGACATTTGGGTACGGACCTGCTCTCTGCTGATCTTTGTTGTGTGGGATCTTTCCCCTCAGAAATTCTGCATCAAATCAGGTAGGGTTACCCGCTGAACTTAA
>f440ecf69d97fa4521e919adf8147346745033fb
AACGCACATTGCGCCCCTTGGTATTCCGGGGGGCATGCCTGTTCGAGCGTCATTTCAACCCTCAAGCTCTGCTTGGTATTGGGCCCTGCCGGCAACGGTAGGCCTTAAAATCAGTGGCGGTGCCCTAAGGCCCTGAACGTAGTACTTTTCTCGTTACAGGCCCCTTCGGGTGACTTGCCAGCAACCCCAATTTTCTATGGTTGACCTCGGATCAGGTAGGGATACCCGCTGAACTTAA
>8ca8a14c53a83d0849ebddb45e619680c2237f21
AACGCACCTTGCGCTCCTTGGTATTCCGAGGAGCATGCCTGTTTGAGTGTCTTGAAGTCATCAACCCCTACCGTTTCGTGCGGTCTGCGTGTTGGAGCTGGGGGCTTGCTGCCGAGAGGTGGCTCCCCTCAAATGCATCGGTTGGGCCTGTGGGTCGAACTCGATTGGGCGTTGTATTATCCTCGCTTTAACGAGATGTTCCCCTCTTTGTGCCCCTCCACGACCTGCCTTATGAGTGGCGGTCAAGCAAACTTGAAATTCTGACCTCAAATCAGGTAGGACTACCCGCTGAACTTAA
>5ed1a9e22bea383018ca68444e8256f0ffa7f919
AACGCACCTTGCGCCCCTTGGCATTCCGAGGGGCACACCCGTTTGAGTGTCGTGAAATTCTCAAAACCTTTTTCTTTTTGGGAAAGGGTTTTGGACTTGGAGGCTTTTTGCTGGTTTCACCTTGAAGCGAGCTCCTCCTAAATGAATCAGTGGGGTCCGCTCTGCCGATCCTTGACGTGATAAGATGTTTCTGCGTCTTGGGTTTGGCACTGTCACCTGCTTCTAACCGTCTCATTGACAACGATGGCGCTCCGGTCACCACCGCTCTATCGGTGGGAGGCTTGACCCACAAAAAAAACCTTGACCTCAAATCGGGTGAGACTACCCGCTGAACTTAA
>37fe1fe1d6e481eeb3d9c621731912db0e350f6f
AACGCACCTTGCGCTCCTTGGTATTCCGAGGAGCATGCCTGTTTGAGTGTCATTAAATTCTCAACCTTTATCAGCTTTTGCTGATGATGGCTTGGATGTGGGGGTTTATTTTGCTGGCTTCTTTACAGATAGTCAGCTCCCCTTAAATGCATTAGCCGGTGCCCCGCGTGGACTGTCTATTGGTGTGATAATTATCTACGCCGTGGACATCTGCAATCATATGGGTTTGCACTGCTTCCAATCGTCTGTTCAATCAGACAATACATGACAATTTGACCTCAAATCAGGTAGGATTACCCGCTGAACTTAA
>f332c04875d5022e1a2b7616faa3fc1d3c1e3182
AACGCACCTTGCGCTCCCTGGTATTCCGGGGAGCATGCCCGTTTCAGTACCATTAAATTCTCACAAGCTCTCTTTGCTTTGTAATGAAGCAATCTGAGCAGGTGGATATGGGCGTTTTTTTGAGCGGTTACACTTTCGGGTGTAGTTGCGCAATCGCCTGGAATTCATTTGCGTGCTGCAGTTCGGCTCTTTTGCCGGTCAATCAAGTGCAACAGATTTTTCTATTCGCTTGTGAACGGTGAAGATAGCAGTGCTGCTCGGTATGCATAATACAATTATACCAGCTGTAGTTCTCTGGAGCTGCATCTGTTTAACTTGGTCTGAAATCGGGTAAGAAAACCCGCTGAACTTAA
>cefdcc6f0a98d3ee421eb8b6b969d1ca0f9af0cd
AACGCACATTGCGCTCTCTGGTATTCCGGAGAGCATGCTTGTTTGAGTATCAGTAAAACACCCTCAGTTCTCTTTTTGAGAACTGGACTTGAGTTATCCCAACGGTGGTTTCAAAACTACTGGCGGGTCGCTTGAAATGCAGGTGCGGCTGGACACATCTTCTGAGCTATAAGCATTACTTATTTAATCCCGTCAGACGGATTATTTCTACTGCTACAGCTATATAAGGTCGATTGTCCGTTTGCCCGACTGATGCAGAAAAAACAGAGAGAAATCTTTGTTCACTCGATCTCAAATCAAGTAAGACTACCCGCTGAACTTAA
>a6182e8bf4bf3703e0a3e04bb5a6c5a16d970845
AACGCACCTTGCGCCCTTTGGTAATCCGAGGGGCATGCCTGTTTGAGTGTCTTGAAGCTCTCAAAACATTTACTTAATTGTTAAACGTTTTGGATTTGGGTGTCTTTCTGCCGGTCGTAAGATCGGCTCACCCTAAATGCATTAGCTGGCTTTTGGGTCCGCGAACTCGGTGTGATAATTGTCACTCGCTGGGTTTGAAGACTTTATTATGGAAGCTGCTTACAATCGTCTTCTCGGAGACAATACATCTAAGTGTTTGACCTCAAATCAGGTAGGACTACCCGCTGAACTTAA
>6dfe216317cbaf7f7771c487659264de1d5c2a80
AACGCATATTGCGCTCGAGACCTCGGTCAAGAGCATGTCTGGCTCAGCGTCGGCTCACCCCCTCGCCACCCTCTCCCCTGTGGAGAGAGAAGGCGGATCTGGCCGTCTCTGTGCTCCTCGAGAGAACAGGGTCGGCTGAAGAACAGAGGCTTGAGCATGGTCCCGCTGATAGGGCGCCAGCTTGGTAGGTAGCTCATGCTGCATGCCGCTGACACCCCTAGGGACCTGTGCTGTAAAGCCGGCAGGAATCGGGGCGCAAGCTCCGAACTCTTAATTTCGACCTGAGCTCAGGCAAGACTACCCGCTGAACTTAA
>e093d00f72fdd7e6c8168f69104db52d1fcc2ef2
AACGCACCTTGCACCTTTTGGTATTCTGAAAGGTATGCCTGTTTGAGTGTCTTGAAAACCTCACCCCCGAGAGCTTTCTTGTGGGCGTGGATGTGGGCGCTGCCGATTTCGGCTCGCCTGAAATGCATTAGTAGGTGACTCTATGAACCGAGCGTGATAAGTTTCGCTTGGCCAATGGCTTAACCCGCTTCGAACCCGGACGACTAGTCGTCCATTCTTCAATTAGACCTCAAATCAGGTAGGACTACCCGCTGAACTTAA
>7a5a80300df44b728217e4a369d5ba78087dad5e
AACGCACATTGCGCCCGGTGGTATTCCGCCGGGCATGCCTGTTCGAGCGTCATTTAAACCAATCCAGCCTCGTGCTTGGGTCTTGGGCCTTTCGCCTCTGGGCGGGCCTCAAAATCAGTGGCGGTGCCTTCTGGCTCTAAGCGTAGTAATACTTCTCGCTATAGACGTTAGGAGGTGTCTTGCCAATAACCCCCAATTTTTTAAGGTTGACCTCGGATCAGGTAGGGATACCCGCTGAACTTAA
>71bd534a7455f18c324e52226e27927a59a4b226
AACGCACCTTGCGCTCCTCGGTGTTCCGAGGAGCATGCCTGTTTGAGTGTCAGTAAATTCTCAACCCCTCTTGATTTGTTTCGAGGGGGAGCTTGGATTGTGGGGGCTGCCGGAGACTAGGACTCGTCCTTGACTCGGGCTCTCCTTAAATGCATCGGCTTGCGGTCGACTTTCGACTTTGCGCGACAAGGCTTTCGGCGTGATAATGATCGCCGTTCGCTGAAGCGCATGAATGAAGGTTCCGTGCCTCTAATTCGTCGACTTAGTATCTCTTCCGAGAGAAAACGTCTTCTTCATTGACTTTTGACCTCAAATCAGGTAGGACTACCCGCTGAACTTAA
>68308beeb4ce7661638d5f4cc0c41c7153ff90e2
AACGCACATTGCACTCCTTGGTATTCCGAGGAGTATGCCTGTTTCAGTATCATGAGCACTCTCACAGCTAACCTTTGTTGGTTAAGATTGTGGAATTGGGATGCGCCAATTGTTATTGATTGGCCCTCCTAAAATGTAGCTCTTGACTGTGGACTACTACAGTAGTTTGGCCTAATAGTTTTGGCACTTGTTTTGTCAAATCTTTGGCTACATTTACTTTGGTCCATGCAGTCTTGATATACAGAAAACTCTAATACAACTTTGATCTGAAATCAGGTAGGGCTACCCGCTGAACTTAA
>976027a12b6a23e69149f503f11cd10954a6da72
AACGCACCTTGCGCTCCTTGGTATTCCGAGGAGCATGCCTGTTTGAGTGTCATGAACATCATCAACCTCTCTCTTCCTTTCGGGGAAGGGCGGAGGCTTGGACTTTGGGAGTCTGCTGGCTGCCGCTTGCGCGGTCGGCTCTCCTGGAATGCATTAGCGGTGGACCCTTGCTGGGCGAAGCGGCTCGCGGTGTAATACTTGTTTTGTTCACCTCGTCGCCTGTCTTTGTTCCTGCGGGCTTTTTTCAACGCTCATAAAACACCGAGTCGCCCTTCGGGATGCGACCGCACTTTGACAATCTGGCCTCAAATCAGGTAGGACTACCCGCTGAACTTAA
>1b6d78da04dc8649101731059423950d6a3ae7ba
AACGCACATTGCGCCCGCCAGCATTCTGGCGGGCATGCCTGTTCGAGCGTCATTTCAACCCTCGAGCCCGACTTCCTTGCGGAGGACGGCTCGGCGTTGGGGGACGGCACACTCCCCCCGGCTTGCCGGGGACGCCGCCCCCGAAATTCAGTGGCGGCCCTCGGAGGCGACCTCTGCGTAGTAACTCAACCTCGCAAAGGAAAGCTCCGAGCGGCCACGCCGTGAAACCCCAACTCTTCAAGGTTGACCTCGAATCAGGTAGGACTACCCGCTGAACTTAA
>fc7e0add862bfc170bf98e8b73ac297383f2e990
AACGCACCTTGCGCCACGTGGTATTCCACGGGGCACGCCTGTTTGAGTGTCACGTAAACCCATCGCGTCGCGGATTGTCATGATCTGCGGGGCGGATTTGGACGCTGCCGTAGTTGGCTCGTCTCGAAATGCATTAGCCAGTCCGAGGACGCGCGCCACTGGTGTGATAATTCACTTTGCGCCGCTGGTGTGTCCGACGAAGGCTCATAATCGCCCGCAAGGGCAACATTTTTAATGCTCTGGCCTCAAATCAGGTGGGACTACCCGCTGAACTTAA
>378a22a96e62e5d881a0cb65135ed0f3286cddaf
AACGCACATTGCGCCCCTTGGTATTCCGGGGGGCACACCTGTTCGAGCGCCATTTTCACCATCGAGCCCTGCTCGGAGATGGGCTTTGTCCTCGCGGACGGGCCCGAAACCCGTGGGCGCCTTCGTCCGGCCCTGAGCGTAGCAAGAGAAATCCCTCGCTCGGTGGACCGTATGGTGGCCGCCCCGACTATTTTTCATAAGATTGGCCTCGGATCAGGTGGGGATACCCGCTGAACTTAA
>b70ba3e78edb9d5eeea9892be622055e432547a6
AACGCACATTGCGCCCTCTGGTATTCCGGGGGGCATACCTGTTTGAGCGTCAGTAACCATCTCAAACACTTGATTGTGTTTGGCTGCTGGGCCGTGCGTTTGCCTATGGTGAACGCTGGCCTGAAATGCATGGGCTAGGCCGCGACCGTCTTGGGTCTTCAGTGTGATAGGGTCATTCCAATTCGCTGGACCTTGGGAGCGCGCTTATGTCTTCGACGATGTTATACTTGACATTTGACCTCAGATCAGGCAGGAGTACCCGCTGAACTTAA
>b28a69d1698a772b19b763a51bd3c66073187eb3
AACGCACATTGCGCCCCCTGGCATTCCGGGGGGCATGCCTGTTCGAGCGTCATTACAACCCTCAAGCTTTGCTTGGTGTTGGGCTCGCCCGCTGTGGGCCTGCCTCAAAATCAGTGGCGGCTTTCGTCCGGTCTCAAGCGCAGTAATGCTCGTCGCTTGTCAGGCTCGGGCGCCGGCCTGCCAGCAACCCCCACCTCACAAGGTTGACCTCGGATCAGGTAGGGATACCCGCTGAACTTAA
>a4f160b525246bdd6a014e887edb55c494695b78
AACGCACCTTGCGCTCCTTGGTATTCCGAGGAGCATGCCTGTTTGAGTGTCATTAATATAATCAACCTTCTCTTGTTTTGAGAATGGTTTGGAAGTGGGGGTTTGCTGGCCTCTCTCAAAAGGTTCAGCTCCTCTGAAATGCATTAGCAGAACAACCTTTGCTCATTGGTGTGATAACATCTACGCTTATGAATACGAGGGGGCAGTTCAGCTTTCTAACAGTCTTTGGACAATTCATCATTAATGTGACCTCAAATCAGGTAGGACTACCCGCTGAACTTAA
>7ae66001f316f35a045655374372f6c67f9e879b
AACGCACATTGCACCCTCTGGTATTCCGGAGGGTATGCCTGTTTGAGTGTCATTAATCTCTCAACTCAATCAAGTTTATTCTTGCATTGAGCTTGGATCTTGAAGGCTGCTGGTGTCATAATCAGCTCCTTTTAAATATATTAGTGGAACTATGAAGGACCAGCCTCGGTTTGATAATCCTATCTATGCTGTCGCTGAGAATTGTTTGATCTGCTTATAATTGTCCTTAGGGACTGTCTCTTATGAGGCATACATTTGACTCTTGACCTCAAATCAGGTAGGACTACCCGCTGAACTTAA
>f353edab775f0712d196942a1eb5c2a711d0dc32
AACGCACCTTGCGCCCTTTGGTATTCCGAAGGGCATGCCTGTTTGAGTGTCATTAAATTCTCAACCTTGAAAGGCTTGTCTTTTCAATGGCTTGGATGTGAGGGTTTTGCTGGCTTCCTTCAGTGGATGGTCTGCTCCCTTTAAAAGCATTAGTGGGATCCTTTGTGGACGGTCACTTGGTGTGATAATTATCTACGCCGTTTGTACTGTGAAGCAAAACTTGTGGGAACCTGCTTATAACCGTCTGTAATGGACAATTTTGAACCTTTGACCTCAAATCAGGTAGGACTACCCGCTGAACTTAA
>084a21e4fa59fadc02d2b284e788812a0c0b0a05
AACGCACATTGCGCCCCCTGGCACTCTGGGGGGCATGCCTGTTCGAGCGTCTCCAGTAAGAGCTCTCGCGCTAGTGAAGGCGCGGTCGTGGCGGCGGTGGCGTGCCCGAGCGGGCTGCCACCGGGCTGGAATGCATGGGCGGGACGCCTGCAGCGTTGCCGAGCGTGATATTTCGCATTGGCGCCGGCTCGCGGCGAGGCTCCCGGCCCTGGCCCGTCCGACGGGCGGGGGATTGCGTAGTGACGGAACTCCTCGAATCAGGTAGGGATACCCGCTGAACTTAA
>9b1c2a4c541a0cfbee002155142225075f4a63cf
AACGCACATTGCGCCCCTTGGTATTCCGGGGGGCATGCCTGTTCGAGCGTCATTTCAACCCTCAAGCCTAGCTTGGTCTTGGGCTCTGCCGGTAACGGCTGGCCTTAAAATCAGTGGCGGTGCCATCGAGCTCTACGCGTAGTAATTAAACCCTCGCGTGTGAGTCCCGGTGAGTGCTTGCCAGTAACCCCCAATTTTCTATGGTTGACCTCGGATCAGGTAGGGATACCCGCTGAACTTAA
>f712c94ef4f048d007103efe176c5e29038a594d
AACGCACATTGCGCCCTCTGGTATTCCGGAGGGCACACCTGTTCGAGCGCCGTTGACACACTGAGGCTCAGCCTTGTGTTGGCCATTCCCGCTAGGGATCGGTCAAAAAACATGCAGATCCCAGAAAATCGGAAGCATACGCAATAGTATAGCGGAAGACACTCTGAATCTCAATTATCAACCAGTTTGGCCTCGGATCAGGTGGGGATACCCGCTGAACTTAA
>035035b583d8c68db87ed82056974642c18650c4
AACGCACATTGCGCCCGCCAGTACTCTGGCGGGCATGCCTGTTCGAGCGTCATTTCAACCCTCAAGCCCTGCTTGGTGTTGGGGTCCTACGGCTGCCGTAGGCCCTGAAAGCTAGTGGCGGGCTCGCTACAACTCCGAGCGCAGTAATATATCTCGCTAGGGAAGTGTTGCGGGTTCCGGCCGTTAAACCCCCCAATTTTACAAGGTTGACCTCGGATCAGGTAGGAATACCCGCTGAACTTAA
>0519e206aa3817841521ab92b8775a7ccbecb3ad
AACGCACCTTGCACCCTTTGGCATTCCGAAGGGTATGCTCGTTTGAGTGTCATTGTACTCTCACACTCCCGGTCTTTGGATTGGGAGGTGGACTTGGGTGTTGCTGCTTACCGTGGCTCACCTCAAATGGATTCGTGCAACTCTTGGTTGGACATAGTACGGCGTAATAAGTGTTTCGCCGGCACCTCACTAGAGGGTGGCTGATCGGGAGCTCTGTGCTTCAAACCGTCTTCGGACAATGACTGACAACTTGACCTCAAATCGAGTAGGACCACCCGCTGAACTTAA
>338cec87b7d76eea19fe5823d1be7329503564da
AACGCACCTTGCGCCCCTTGGCATTCCGAGGGGCACACCCGTTTGAGTGTCGTGAAATTCTCAAAACCCCCTTTTCTTTGATCCTTTTTTGGGGTTTGAAAAAGGAGTTTTGGACTTGGAGGTTCAATGCTTGCCTTTCACTTTTGTTGAAAGCGAGCTCCTCTCAAATAAATTAGTGGGGTCCGCTTTGCTGATCCTTAACGTGATAAGATGTTTCTACGTTTTGGATTTGGCACTGTCCTTTGGATGCCTGCTTCTAACTGTCTCACGGACAATGATGGTGCTCCGGTCACTACCATTTATATTGGTGGAAGGCTGGACCCACAAAAATAAAACCTTGACCTCAAATCGGGTGAGACTACCCGCTGAACTTAA
>16c327636b2cd02d56ff771a2019a2bba3e7e439
AACGCACCTTGCACTCTTTGGTATTCCGAAGAGTATGTCTGTTTGAGTGTCATGAAACTCTCAACCCCCCTGTTTTGTAATGAGACAGCGCGTGGGCTTGGATAATGGCTGCTTGTCGGATCCTAACCAGACCGGCTCGGCTGAAATACACGAGCGACCCAACTGAAAGAGACGGCTTGACTCGGCGTAATAACTATTATCGCTGAGGACGTCCCCTTCTCCGTGGCGCTTCTAATGCACATCATTTAAGCTTTAGACCTCAAATCAGGCAGGACTACCCGCTGAACTTAA
>af032e48685fdccb647af115523c4656b5bf1171
AACGCACATTGCGCCCGCCAGCATTCTGGCGGGCATGCCTGTTCGAGCGTCATTTCAACCCTCGAGCCCGACTCTTCGGAGGACGGCTCGGCGTTGGGGGACGGCAGACTCCCCCCGGCATCTCGCCGGGGACGCCGCCCCCGAAATTTAGTGGCGGCCCTCCGAGGCGACCTCTGCGTAGTAACTTGTTCTCGCACCGGAAAGCTCAGAGCGGCCACGCCGTAAAACCCCAACTTTTTTTAGGTTGACCTCGAATCAGGTAGGACTACCCGCTGAACTTAA
>c7ed69871ee3c405787fbfd5c33a83912b3321f2
AACGCACCTTGCGCTCCTTGGTATTCCGAGGAGCATGCCTGTTTGAGTGTCATTAAATTCTCAACCTTACCAGTTTTCACGAATTGGTAATGGCTTGGACTTGGGGGTTTTTTGCTGGCTTCGTCAAGAGGTCTGCTCCCCTTAAATGTATTAGCCGGTACCCTTGTGGAGTCGTCTATTGGTGTGATAATTATCTACGCCGTGGGCCTTCACTTTAAATGGATTGTACTGCTTCTAACCGTCCGTTAAGTCGGACAAATAATGACAATTTGACCTCAAATCAGGTAGGACTACCCGCTGAACTTAA
>8349c9beb8bab16635264abc96fe30a7f102986b
AACGCACCTTGCGCCCTTTGGCTATTCCGAAGGGCATGCCTGTTTGAGTATCATGAACACCTCAACTCTCGTGGCTTGCCATGACGAGCTTGGACTTTGGGGGTCTTGTTGGTCTGTGAGCCAGCTCCTCTTAAATGAATTAGCTTGCCGGTGTTTGGTGGCGTCACAGGTGTGATAACTATCTACGCTTGTGGTTTCCCACCAGGTAACCTTCAGCAATGGAGGTTCACTGGAGCTTATAAGCGTCTCTCCTCTGCGAAGACGCATTTTGACCATTTGATCTCAAATCAGGTAGGACTACCCGCTGAACTTAA
>ad9926373d1ef7e3ab18f80c51db9c0b2b746b46
AACGCACATTGCGCCCTTTGGTATTCCGAAGGGCATGCCTGTTCGAGCGTCATTACACCTCTCAAGCTCTGCTTGGTATTGGGCTCTCGTCCCCCGGGACGTGCCCGAAAATCAGTGGCGGTGCAGCCTGACTTCAAGCGTAGTAACTTAAAAACCCGCTTCGGAAGCCTTCAGGTTGGATCTGCCAGACAACCCAACTATTTTTCTATGGTTGACCTCGGATCAGGTAGGGATACCCGCTGAACTTAA
>cf92c6528a4e1f83eb959b50872cb8bd02459bdb
AACGCACATTGCGCCCTTTGGCATTCCGAAGGGCATGCCTGTTCGAGCGTCATTACACCCCTCAAACCTCACCGTTTGACGTTGGGCGCTGCCTCCAGGCACGCCTAAAAGACAGCGACGGTTCCAGCCAACCTCAGACGTGCAAGTATCGTCATCGGGCGCGGTTGGGGCCTGTCCCTAACTTAATTGTACCTAAATGTTGACCTCGGATCAGGTAGGAATACCCGCTGAACTTAA
>409cdf83d9d239ea8ef83c155c18a5cf5eb7684d
AACGCACCTTGCGCTCCTTGGTATTCCTTGGAGCATGCCTGTTTGAGTATCATGAAATTCTCAAAACAAACCTTTTGTTAATTCAATTGGTTTTGTTTTGGACTTGGAGGTCTTGCGGATTCACCTCTGCTCCTCTTAAAAACATTAGCTGGATCTCAGTGAGCTCGGTTCCACTCGGCGTGATAAGTATCACTCGCTGAGGACACCCGTAAAAAAGGTGGCCGGGATTGCAGATGAACCGCTTCCAATAGTCTATTAAATTGGACAATATACTTTATGATCTGATCTCAAATCAGGTAGGACTACCCGCTGAACTTAA
>cfc129b85e8b9316ffb9af8ee17209d0b1f2016b
AACGCACATTGCGCCTATTGGTATTCCAATAGGCATGCCTGTTCGAGCGTCATTTAAGCCTTCAAGCCTTGCTTGGTGTTGGGCGTTGTCTGCGTGTGTGCGGACTCGCTTCAAATGCATTGGCAGTCAGCAATGGGGTTGTTGGAGCGCAGCACATTTTGCGTTCCCAGCCACAGGTGCCGGCGTCCACAAAGCTTATTTCAACGTTTGACCTCGGATCAGGTAGGGATACCCGCTGAACTTAA
>059ad53b6c50788f107044dfd19db0d471629817
AACGCACCTTGCGCTCCTTGGTATTCCGAGGAGCATGCCTGTTTGAGTGTCATTAAATTATCAACCTTTCTGGCTATGTCATGTAGCTGGTCAGGCTTGGATGTGGGGGTTGCGGGCTTCTCAGAAGTCGGCTCTCCTTAAATGTATTAGTGGAACCTTTGTTGATTCTCGCTCTGGTGTGATAGTTTATCTACGCCAAATGCAAAGTCGACGCTTTTTAAAAAAAGGGGTTTTGCTATCTAACCGTCCCTTTTATGTGGACAACTTCTTGACATTTGACCTCAAATCAGGTAGGACTACCCGCTGAACTTAA
>629c81cf235cee09f418102908f5113bb75ca479
AACGCATCTTGCGCTCCTTGGTATTCTGAGGAGCATGCCTGTTTGAGTGTCTTTAAATTCTCGACCGCTTCGATTTGTTTGAAGTGGATCGGATGTGGCTGTTGCCCTCCAAGTATTTGGTGAAGGCTCGGCTTAATGATATAATGCTGGTCTAATGAAACTAGCTAATTCGATGTCATACACATGATCCATCGAAGATGTTTCAGTGGCCGGACCCCAGATTTGGGGAACCCCTTGAAATCTAGACCTCAAATCAGGTAGGACTACCCGCTGAACTTAAG
>2c1e2ec1b7c1d3d2a3a38997c1b7fe0246991a8c
AACGCACATTGCGCCCCCTGGTATTCCGGGGGGCATGCCTGTCCGAGCGTCATTACAACCCTCAAGCTCTGCTTGGTGTTGGGCCCCGCCGCCCCGGCGGGCCCTAAAGTCAGTGGCGGTGCCATCCGGCTCCGAGCGTAGTAATTCTTCTCGCTCTGGAGGTCCGGTTGTGTGCTTGCCATCAACCCCCAATTTTTTTCAGGTTGACCTCGGATCAGGTAGGGATACCCGCTGAACTTAA
>8eb002eee8b59413448bd923075f351d41592fa2
AACGCACCTTGCACCCTTTGGTATTCCGAAGGGTACACCCGTTTGAGTGTCATTGTAATCTCACCCCTTTGACTTTTTTGTTGATCGGTGTGGACTTGGATGTTGCTGTGTAACAAACGGCTCGTCTGAAATGCCTGAGTGTACCCTGCTTTGCGGCGTATTTGGTGTGATAAATCTTCACCAGAGTTGACTTTTTCAAGTCGCGCTTGTACCTGTGGGCTCTATGCTTCCAACCGTCCTGACAAGACAATCTTTGACAATTTGACCTCAAATCGGGTGGGACTACCCGCTGAACTTAA
>3fb3910702d63110eed0967fc8397234a44edcad
AACGCACATTGCGCCCCTTGGTATTCCGAGGGGCATGCCTGTTCGAGCGTCATTACACCACTCAAGCTATGCTTGGTATTGGGCGTCGTCCTTAGTTGGGCGCGCCTTAAAGACCTCGGCGAGGCCACTCCGGCTTTAGGCGTAGTAGAATTTATTCGAACGTCTGTCAAAGGAGAGGAACTCTGCCGACTGAAACCTTTATTTTTCTAGGTTGACCTCGGATCAGGTAGGGATACCCGCTGAACTTAA
>01e27c466ac3281dddbdb7b48f59aa4137ce2b10
AACGCACATGGCGCCTTCCAGTATCCTGGGAGGCATGCCTGTCCGAGCGTCGTTTCAACCCTCGAGCCCCCGTGGCCCGGCGTTGGGGATCTGCCACGGCAGGCCCCTAAAACCAGTGGCGGACCCGAAGGGCCCTCTCCTTTGCGCAGTAGCATCAGCCTCGCATCGGGAGTCCTCGGCGTCCTGCCTCTAAACCCCCTACAAGCCCGCCCCGGCGGCACCAAGGTTGACCTCGGATCAGGTAGGAATACCCGCTGAACTTAA
>0a5507de6d12c81634d480429d6e89460146e99f
AACGCACATTGCGCCCCTTGGTATTCCGGGGGGCATGCCTGTTCGAGCGTCATTTCAACCCTCAAGCTCTGCTTGGTCTTGGGCGTCACCGGCTCTGGTGTGCTCTAAAATCAGTGGCGGCGCCGTCTAGCTCTAAGCGTAGTACATACCCTCGCTATAGATGCCTGCTGGATGCTTGCCAGCAACCCCTAATTTATCAAGGTTGACCTCGGATCAGGTAGGGATACCCGCTGAACTTAA
>5b0cdbc3f6838aea115844004052088f46d32c14
AACGCACCTTGCGCCCCTTGGCATTCCGAGGGGCACACCCGTTTGAGTGTCGTGAAATCTTCAAAACCCTTTTTTCCTTTGAACCATTGCGGTCGGGAAAAGGATTTTTGGACTTGGAGGCTCAATGCCCGCCCTTTCTTTTTGAAAGCGCGAGCTCCTCTCAAATGAATTAGTGGGGTCCGCTTTGCTGATCCTTGACGTGATAAAATGTTTCTACGTTTTGGGTTTAGCACTGTTCCTTGGATGCCTGCTCCTAATCGTCTCATTGACAATGATGGTGCTCTGGTCACCGCCGTCTACATCGGCGGGAGGCTGGACCCACAAAAAGAAAACCTTGACCTCAAATCGGGTGAGACTACCCGCTGAACTTAA
>02ee5a8ba043e85c8e9c3651f95cf57d24a99a61
AACGCACCTTGCGCTCCTTGGTATTCCGAGGAGCATGCCTGTTTGAGTGTCTTGTAATCATCAATCCTTCCCTCTTTGCTTGCGAAAAGGGTGGGCTTGGATTTGGGGATTGTCGGTCCAGTTCATCGACTTCCCTTGAATGCATTGGTGTTGGGTTAGACGACCGACGGCGTAATAATATTTCGCTTCAAGTCTGAAATCTGATGCTTCACCGTCCGAGAGGACAACTTTTTGACACTTTGACCTCAAATCAGGTAGGACTACCCGCTGAACTTAA
>03aafe0515141325f7348717793c7c49a16aecbe
AACGCACCTTGCGCTCCTTGGTATTCCGAGGAGCATGCCTGTTTGAGTGTCATTAAATTCTCAATCCTCTCTGGGTTTATTCTCAGTTAGGCTTGGATATGGGGGCTTTGCTGGCTTTTATATGGTCAGCTCTCCTAAAATACATTAGCAAGACTCTTGTTGCAGCCTTCTATATGGTGTGATAATTATCTACATCATAGATTGTATGCAGTAAAATTATGTCAGGCTTCTAACAGTCCATTCAATTGGACAAAACAATTGACAAATTTGACCTCAAATCAGGTAGGACTACCCGCTGAACTTAA
>9dd1c69dabbbba0a84f02101c481754041adac9c
AACGCACATTGCGCCCGCCAGCATTCTGGCGGGCATGCCTGTCCGAGCGTCATTTCCCCCCTCAGCACGCCCCTTCTGTTATTTATAGGAGGCGGGGCGTCGCTGGCGTTGGGGCTCCTCCGCCCTCGTCTGGCGGCAGGGCCCTCAAATCCAGTGGCGGGCCCGGCTGGTTGGCTCCGAGCGCAGTACCGAACGCATGTTCTCTCTCTCGCTCTGCAGCCCCGGCCGGCGCCCTGCCGTCAAGCCGCGCAGGAGGCCCTCTCGGGGGTCGCCTCGCACTATTTTTACAAGGTTGACCTCGGATCAGGTAGGACTACCCGCTGAACTTAA
>aa1a06377a8bcaa1307d1f841ae8d9d3624c76ad
AACGCACATTGCGCCCCTTGGTATTCCGAGGGGCATGCCTGTTCGAGCGTCATTATAACCACTCAAGCCTCGGCTTGGTATTGGGGTTCGCGGTCTCGTGGCCCTTAAAATCAGTGGCGGTGCCGTCTGGCTCTAAGCGTAGTAATTCTCTCGCTACAGGGTCCGGGCGGTTGCTTGCCAAAATCCCCCCCTTTTATAGGTTGACCTCGGATCAGGTAGGGATACCCGCTGAACTTAA
>18ab2bc4e5d5d33f4317ed094fb5b85b3255a151
AACGCACATTGCGCCCCCTGGCATTCCGGGGGGCACACCTGTTCGAGCGCCGTTTACATCTAAGGCTCAGCCTTGTGTTGACCGTTCCCGACTGGGATGGTCGAAAAACATGAAGACTCCAAAAACGGGAAGCAGTACGCAAAAGTATTAGCAACTAGATTTGGGTCTTGATTACCAAAGTATGGCCTCGGATCAGGTGGGGATACCCGCTGAACTTAA
>a2bcb144d9b4052112846ea1f45400b9f03a6530
AACGCATCTTGCGCTCCTTGGTATTCCGAGGAGCATGCCTGTTTGAGTGTCATTAATATCTCAACCACGCACGAAAGCGTGTGGCTTGGACTTGGGGGATGATGCAGGCTCGGACTCAGTCGGTCAGTCTGCTCCCCTGAAATACATGAGCGAAATAAAAGGCCTCTTTGTTGGGTGTGATAACTCTATCTGCATCCGAGGGTCGTTTACGTTTGCCAGATTGGATTGGATTGGATTTCATTTGACTTGACCTCAAATCAGGTAGGACCACCCGCTGAACTTAA
>c9329cb32ee6c8c22510ee09181e54c54d7444a8
AACGCATATTGCGCTCTTTGGTATTCCGAAGAGCATGCTTGTTTGAGTATCAGTAAACACCTCAAAGCTTTTGGATTTTTTTTGAAAGCTTTGGACTTGAGCAATCCCAACGCCAATCTTTTTCAGATTGGCGGCGGGTTGCTTGAAATGCAGGTGCAGCTGGACTTTCTCCTGAGCTAAAAGCATATTCATTTAGTCCCGTCAAACGGATTATTACTTTTGCTGCAGCTAACATAAAGGGAGTTTGACCGTATTGGCTGACTGATGCAGGATTTTACAAGGGTCGGCAACGATTCTTGTTAAACTCGATCTCAAATCAAGTAAGACTACCCGCTGAACTTAA
>c6042e5629fb704c9197e294cf4063f89dae1a0a
AACGCACCTTGCGCTCCTTGGTATTCCGAGGAGCATGCCCGTTTGAGTGTCGTGATGCCCTCGAGGCCGGCCGCCCCTGTGGCGTTCCGACTCGGACTTTGGATGTGCTGCCGGACGGCAACGACCGGCTCATCCCAAACACATTAGCCAGACCTTTTTCGGGGCCTTCTTTTGGTTCTCACTCGGCGTGATAAGATCGCCCGTCGAGGACAAGAGGGGTGCCCCCGGCAGGACCGGCTTCCAAACCGCGTGTTCTTGCGCACTTTGACCGTCTGACCTCAAATCGGGTAGGACCACCCGCTGAACTTAA
>a16ba5a4cc20c9f36750bccb3fbe03e70bc5abe4
AACGCACATTGCGCCCCGTGGTATTCCGCGGGGCATGCCTGTTCGAGCGTCAGTACAACACTCAAGCTCTGCTTGGTATTGGACCGCATCAGTTCTGATCGGTCTTAAAATCAGTGGCGGTGCCATCGTGCTCTAAGCGTAGTAATACTCCTCGCTACAGGGTCCCGGTGCGTGCTTGCCAACAACCCCCAACTTTCTAAGTTTGACCTCGGATCAGGTAGGGATACCCGCTGAACTTAA
>87d263bcfd9163e6df7707af619d056574c196af
AACGCATATTGCGCTCTTTGGTATTCCGAAGAGCATGCTTGTTTGAGTATCAGTAAACACCTCAAAACTTTTGATTTATTTTGAAAGCTTTGGACTTGAGCGATCCCAACACCAATCTTTTAAGATCGGCGGCGGGTTGCTTGAAATGCAGGTGCAGCTGGACATTCTCCTGAGCTAAAAGCATATTTATTTAGTCCCGTCAAACGGATTATTACTTTTGCTGCAGCTAATATAAAGGGAGTTTGACCGTTTTGGCTGACTGATGCAGGATTTCACAAGGGTCGGCAACGATTCTTGTTAAACTCGATCTCAAATCAAGTAAGACTACCCGCTGAACTTAA
>c1aa230504c3dddad38ea74c064467c0bc175d16
AACGCATATTGCGCTCGAGACCTCGGTCAAGAGCATGTCTGGCTCAGCGTCGGCTCACCCCCTCGCCACCCTCTCCCCTGTGGAGATGGGCAGGCGGATCTGGCCGTGTCTGTACTCCTTGAGAGAACAGGCTCGGCTGAAGAACAGAGGCTTGAGCATGGTCCCGCTGATAGGGCGCCAGCTTGGTAGGTAGCTTACGCTGCATGCCGCTGACTCCCCTAGGGACCTGTGCTGTAAAGCCGGCAGGAATCGGAGCGCAAGCTCCGAACTCTTACTTTCGACCTGAGCTCAGGCAAGACTACCCGCTGAACTTAA
>6e4055a1bd1e4322615aaae5c72ae910ce1f5044
AACGCACCTTGCGCTCCTAGGTCTTCCGAGGAGCATGCCTGTTTGAGTGCCCAGAATTACTCTCAACCAACACCTTGTGTATTGGTTGGACGTGGGGGTCTGCCGTGTTCTTCACGGCTCCTCCTAAATGTGTTAGCTCATGGGTGATGAACCGCTGTCGGCTTGATATCAATGTCTATGCTGCAGTTGTGCATGTGCCGTGGCTTCCAATCGTCCCTTGGGACAATTATTCTAACCTCGGGCCTCAAATCAGGTAGGACTACCCGCTGAACTTAA
>6e5e42db0f08101805ea0191b9b0c85180676216
AACGCATCTTGCGCTCGCTGGTATTCCGGCGAGCATGCCTGTTTGAGTGTCATGAAAACTTCAACCCTTCAATTCCTTGTTGAATTGTAAGGTGTTTGGATTCTGAATGTTTGCTGGCTTGAAGCGGCCTTGGCTGCTTCGAAAGCGTAGCTCGTTCGTAATACATTAGCATCTCAATTTCGAGTATTCGGATTGACTCGGCGTGATAGACTTTATTCGCTGAGGACACCTTTACAAGGTGGCCGACTTTCGAGGTAGAAGCTTCTAATTTGATTTTAAAGTCACTCTTATGTTAGACCTCAGATCAGGCAGGACTACCCGCTGAACTTAA
>f48169e0a059d63af11ff81f83bc7866884d3386
AACGCACCTTGCGCCTTTCGAGGCATGCTGGTTTGAGCGCCTTATAACCCTGGACTATCAGCTCGCTGTTAGACCGATTTGAGTGTTGCCGTAGGCTCGCTCTGAATGCATTAGCGATTGAAGGCTTGTCACAGTGTAATAAGATTCCATTGTAGCAAGTCCTAGACCGCTCCTAACCGTCCTCGGACAACACCATGAACTAGGCATCAAAGTAGTAGGACTACCCGCTGAACTTAA
>3601292f9785fdada84cad25fe3c9e53e30b0ac2
AACGCACCTTGCACTCCTTGGTATTCCGAGGAGTATGCCTGTTTGAGTGTCATGAAATTATCAACTTCATAGTTTTATTACTCTGAAGCTTGGATTTGGAAGCTTGCTGGCTCTCAAGCCGGCTCTTCTTAAATGTATTAGCTGCTTGTCCGTGGGTTGGCTCAGAGTGTGATAAGTATCTACACTTGGTGGCTGCTCGCTTGGATGTGGCTTCTAACCGTCTTCGGACAATTCCTTAAGATCTGACCTCAAATCAGGTAGGACTACCCGCTGAACTTAAG
>2ec46a0ad9e43f8d23cb6e19fe2e7db4f3c1963a
AACGCACCTTGCGCTCCTTGGTATTCCAAGGAGCATGCCTGTTTGAGTGTCATAAATATCTCAGTCTTCTGCTGCACCTTGTGTGCAGCGAGATTGGAAATGGGGGTACTCTGCTGGGCTGTTTTTCAGCCCAACTCCCCTTGAATACATCGTTGGACTTGAAGCGAAGTGGTTCATATGGTGTGATACATATCTTCACCTGATTACACCCTTCAATACAAGTCTGGCTTGCAGCTTGTTCTTTGAACAATCTCTTTCATCAACTGACCTCAAATCAGGTAGGACTACCCGCTGAACTTAA
>f3b93ea346fd52109da2fd763a52fae3df9e04d4
AACGCACCTTGCGCCCTTTGGCATTCCAAAGGGCATGCCTGTTTGAGTGTCATGTATTAACAGCACCACCATTGCTTGTCGATGGAAGGTGGAATTGGATGCTTGCCGTCGTTGGCTCGTCCTTAAATGCATTAGCCTTGGTGGTTACCAAGGCCTTTTCGGTGTGATAGCCTATCTACGCCGCTGGGTCTGGTCCACTGGCTTATAGCCTTCGCTCCGGCGAAACTTTTTTTGTTCTGACCTCAAATCAGGTAGGATTACCCGCTGAACTTAA
>ec20ad2b9974d8ae9e507f9c24f0ac5103bcf00c
AACGCACCTTGCGCTCCTTGGTATTCCGAGGAGCATGCCTGTTTGAGTGTCATTAATATAATCAACCTTTTCTTGTTTTGAGAATGGTTTGGATGTGGGGGTTTGCTGGCCTCTCTCAAAAGGTTCAGCTCCCCTGAAATGCATTAGCAGAACAACCTTTGCTCATTGGTGTGATAACTATCTACGCTTATGAATACGGAGGGGCAGTTCAGCTTTCTAACGGTCTTTGGACAATTCATCATTAATGTGACCTCAAATCAGGTAGGACTACCCGCTGAACTTAA
>1c92749f61560439b79e543d16c598e8996831a3
AACGCACATTGCGCCCCTTGGTATTCCGAGGGGCATGCCTGTTCGAGCGTCATTATAACCACTCAAGCCTAGCTTGGTATTGGGGTTCGCGTGCTCGCGGCCCTTAAAATCAGTGGCGGTGCCGTCTGGCTCTAAGCGTAGTAATTCTCTCGCTATAGAGTCCCGGCGGTTACCTGCCAGAACCCCCCACTTTTAAGGTTGACCTCGGATCAGGTAGGGATACCCGCTGAACTTAA
>a669d23b7d583f59d5884485d4cea970c7492397
AACGCACCTTGCGCTCCTTGGTATTCCGAGGAGCATGCCTGTTTGAGTGTCATGAAATCCCTCGACCGCAAAGTTTATGCTTTGTTCGGTTGGATTTGGAGGCTTTGCCGATGATTATTATTATCGGCTCCTCTGGAATGCATTAGCCTGGCTCGTTTGTTGCTGCAAATACGGCGTGATAATTTAATAGTATCCTCCGACCGCTTGTAGCACACGATAGCTCACGCTTCAAACGTTAACGTCTTTTCACAAAGGTGTTACTTCATGAATTTGACCTCAAATCAGGTAGGACTACCCGCTGAACTTAA
>379f126dfa7164eef830d454aafce60383d5336b
AACGCACCTTGCGCCCTTTGGCCACCCCCAAAGGGCATGCCTGTTTGAGTATCATGAACACCTCAACTCTTCATGGTTTTCCATGATGAGCTTGGACTTTGGGGGTCTTGCTGGCCTTATAAGTCAGCTCCTCTAAAATGAATCAGCTTGCCAGTGTTTGGTGGGCGTCACAGGTGTGATAACTATCTACGCTTGTGGTTTTCCACCAGGTAACCTTCAGCAGTGGAGGTTCACTGGAGCTCACAGACGTCTCTCCTCAGTGAGGACAGCCCTTTGAATGTTTGATCTCAAATCAGGTAGGACTACCCGCTGAACTTAA
>81af8ca8a79b26726d6c7734dec96310bb18caf3
AACGCACCTTGCACCCTTTGGTATTCCGAAGGGTACGCCCGTTTGAGTGTCATTGTAATCTCACACCCCAAGATTCTTGTCGAGGGGATAGTGGATCTGGATGCTGCCGTGTAACGACGGCTCATCCGAAATACATGAGTGTAACCTGCGGATCAGTGTTATCTGACGTGATAAGCATCTTCGTCGGAGTCGAGGGAACCAACCTTGGCACTGTGTCTGTGGGCTCTATGCTGCAAACCGTCCTCGGACAAACCTTTGACAATTTGGCCTCAGATCGGGTGGGACTACCCGCTGAACTTAA
>0356d9115e6667275b84f374e37e58b3d61b6b03
AACGCACATTGCGCCCTTTGGTATTCCGAAGGGCATGCCTGTTCGAGCGTCATTATCACCCCTCAAGCCCCGTGCTTGGTGTTGGACGGCCGGTCGAGGGCCCCCTCGACCCCTCCTAAAGACAACGACGGCGGCCTGTGGTTCCCCCGGTACACTGAGCTTCTTACCGAGCACGTACCGGACGAGGGCACCCAGGACCCGGTCTTCTCCTCTCACGAGGAAATTTTTTCAAGGTTGACCTCGGATCAGGTAGGAATACGCGCTGAACTTAA
>e1c564baf7c045ad7f33e80373e0a0088ade6580
AACGCACATTGCGCCCCTTGGTATTCCGGGGGGCATGCCTGTTCGAGCGTCATTTCAACCCTCAAGCTCTGCTTGGTCTTGGGCCGCGCCGGCAACGGCGGGCCTCAAACATAGTGGCGGCGCCATCGTGTCCCTCAGCGTAGTAATTCTTCTCGCTGTTGGGTTCCGGTGGTCGTTGGCCAGCAACCCCCAATTTTCTATGGTTGACCTCGGATCAGGTAGGGATACCCGCTGAACTTAA
>d9fa198b290bc250f5894b84fc3a7288670b302b
AACGCACATTGCGCCCGCTAGTATTCTGGCGGGCATGCCTGTTCGAGCGTCATTTCAACCCTCAAGCACTGCTTGGTGTTGGGGACCGGCCGCTGCCTAACCGCCGCGGCCGCCCCCGAAATATAGTGGCGGTCTCGCTGTAGCCTCCCCTGCGTAGTAGCACACCTCGCACCGGAGCGCGGCGCGGCCACGCCGTTAAACCCCCCACACTTCTGAATGTTGACCTCGGATCAGGTAGGAATACCCGCTGAACTTAA
>edf693538d4bd3860ab6fcf9e96a316667620509
AACGCACATTGCGCCCTGTGGTATTCCGCAGGGCATGCCTGTTCGAGCGTCAGTACAACACTCAAGCTCTGCTTGGTCTTGGGCCGCACCGGCGACGGTCGGCCTTAAAATCAGTGGCGGCGCCATCTGGCTCTAAGCGTAGTAATACTCCTCGCTATAGAGTCCCGGTGGATGCTTGCCAGCAACCCCCAACTTTCTAAGTTTGACCTCGGATCAGGTAGGGATACCCGCTGAACTTAA
>c7ce450ca89d8a373c3879e2d48e094d10b10051
AACGCACCTTGCGCTCTCTGGTATTCCGGAGAGCATGCCTGTTTGAGTGTCATGAACTCTTCAACCCACCTGTTCCTTGTTGAACTGCCGTGGTGCTTGGATTCTGAACGCTTTGCTATGTACTTAGCTCGTTCGTAATACATTAGCATCTCAATTTCGTAATCGGATTGACTCAGCGTAATAGACTATTCGCTGAGGACACTCTCAAGAGTGGCCGAGACATGAAGAGTTAGAAGCCTCCAGCCCATCTAGTCATATTCAAGATTAGACCTCAGATCAGGCAGGATTACCCGCTGAACTTAA
>bf0c062f72d8c05f633f612c9d4fa2fbb3dcc336
AACGCACCTTGCGCCCTTTGGCTATTCCGAAGGGCATGCCTGTTTGAGTATCATGAACACCTCAACTCTCATGGCCTGCCATGATGAGCTTGGATTTTGGGGGTCTTGCCGGCCTAACCGTTGGCTCCTCTCAAATGAATCAGCTTGCCAGTGTTTGGTGGCATCACAGGTGTGATAACTATCTACGCTTGTGGTTCTCCACCAGGTAACCTTCAGCAATGGAGGTTCGCTGGAGCTCACAGACGTCTCTCCTCAGGGAAGACAGCTTTTTGAACGTTTGATCTCAAATCAGGTAGGACTACCCGCTGAACTTAA
>44e43df4903f7cfa883ac894f523afb01b680f9e
AACGCACATTGCGCCCGCCAGCACTCTGGCGGGCATGCCTGTCCGAGCGTCGATTACGCCTCTCGAGCTACTCCGGCTCGGTGTTGGGGCGCTAGGAGGTGGCACTTGTCACCTTCTAGGCCTCCAAATCCAGTGGCGGTCCCCGAGGGGTTCCGGGCAAGTAACTCACTTACGCCCTGGGCATCCCAGAGGGTCTGGCCGTAAACCCCCCGACACAGGCCGCCCGGGCTCCCCTGAGGAGCAAGGGCGACCGCCTATGTTGACCTCGGATCAGGTAGGAATACCCGCTGAACTTAA
>a25ece7cf955d88b5f644e72e466e5faa9e64abc
AACGCACATTGCGCCCCTTGGTATTCCGGGGGGCATGCCTGTTCGAGCGTCATTACAACCCTCAAGCCTGGCTTGGTATTGGGCTCTCGCCGTTAACCCGGCGGGCCTTAAAATCAGTGGCGGTGCCGTCGTGGCCCTGAGCGCAGTAAATATCCTCGCTATAGGGACCCGGCGGTTACCGGCCAGCAACCCCCAACTTTCTAAGTTTGACCTCGGATCAGGTAGGGATACCCGCTGAACTTAA
>44efc5d46bc78cb3effe96a11c7cc387a219a270
AACGCACATTGCGCTCTCTGGTATTCCGGAGAGCATGCTTGTTTGAGTATCAGTAAACACCCTCAGTTCCTATTCTCTTTTGAGAGTTAGGGACTGGACTTGAGCAGTCCCAACGTCAGAAGACTTGTTCTACTGTCGGCGGGTTGCTTAAAATGCAGGTGCGGCAGGACACATCTTCTGAGCTAAAAGCATTACTTATTTAGTCCCGTCAGACGGACTATTACTATTGCTGCAGCTAAGATATTAAAGGTCGATTGTCCTTATTGCCCGACTGATGCAGGAATTGTCAGAGGACTCTTTGTCCTCTGTTCAACTCGATCTCAAATCAAGTAAGACTACCCGCTGAACTTAA
>c5d75c35229f9ddd8a45450a998e45735ef2e2ed
AACGCACATTGCACTCCTTTGGAGTATGCCTGTTTGAGAATCTATAGTATTTATTTTTGGTTATTTCGCAAGAGATAACCAAGAGATTTGAGGTGTCTCTCGCAAGAGAGTACCTTTAATGTTATAGCCTCTTTTGTGGTAAAACAACTCTGCAGAACAGTATTTGAATGGAACTTTGTGTTTCTTTAATGCCTAATACGCAGACTTACCTATTGAAAAGGGGGTCCATAAACTTAAAGTAGTACCTCGGTGCTGCTTGAACCATGGTCTCAAATCAGGTAGGAAGACCCGCTGAACTTAA
>061316a84be83cf9393a5e51b59e32441097f685
AACGCACCTTGCGCCCTTTGGTAATCCGAGGGGCATGCCTGTTTGAGTGTCTTGAAGCTCTCAAACGTTTACTTAATTGTTAAACGTTTGGATTTGGGTGTCCTTTGCCGGTCGCAAGATTGGCTCACCCTAAATGCATTAGCTGGCTTTTGGGTCCGCGAACTCGGTGTGATAATTGTCACTCGCTGAGGTTTCGTAGACTTGCTATGGAAGCTGCTTACAATCGTCTTTTCGGAGACAATTCATCTAAGTGTTTGACCTCAAATCAGGTAGGACTACCCGCTGAACTTAA
>baf01ac04cf1a4e31b82ee94000c5ca4f828f15d
AACGCACATTGCGCCCTCTGGTATTCCGGGGGGCATGCCTGTTCGAGCGTCATTACAACCCTCAAGCTCTGCTTGGTATTGGGCACCACCGGCTCGGTGTGCCTCAAAATCAGTGGCGGCGCCACCTGGCTTCAAGCGTAGTAACACCTCTCGCTTCTGGAGACCCGGTGCGTGCCCGCCAGCAACCCCCTCTCTTTTAAAGGTTGACCTCGGATCAGGTAGGGATACCCGCTGAACTTAA
>0345e3a263562f9ee365889b465820363fe638dc
AACGCACATTGCGCCCTCTGGTATTCCGGAGGGCACGCCTGTCCGAGCGCCATTACACCCCCCAAGCTTCGCTTGATGTTGGGCCATGATGCGCTATCAGACCCTAAACCTCTAGGCGCCCCCCGCTGGCCGCGAGCGTAGCAAGATTTTCAATCCTCGCTCCGCGTGTCCAACGGGTCGGCCGCCTGTGAAACCCATCTTTACAAGGTTTGGCCTCGGATCAGGCGGGGATACCCGCTGAACTTAA
>498b25f5a68a923c8873c92e025b0e59733f1409
AACGCACATTGCGCCCTCTGGTATTCCGGGGGGCATGCCTGTTCGAGCGTCATTATGACCAATCACGCAAGTGGTATTGGGGCTTGCCAGCTTTCGGCATCCCTTAAAAACAGTGGCGGTGCCATAGGCTCTCAGCGTAGTAATTATTCCGCTCTTGAGTCCTGGACGTACTTGCCAAAACCCCAACTTTCTTAAGGTTGACCTCGGATCAGGTAGGGATACCCGCTGAACTTAA
>14d0b78718db6fd1c03968f36e51cae7544d850c
AACGCACATTGCGCCCCTTGGTATTCCGAGGGGCATGCCTGTTCGAGCGTCATTTGACCAATCAAGCCTGGCTTGGTATTGGGGCCCGTCTTCCAGCGGCCTCTAAACGCAGTGGCGGTGCCGTTAGGCTCTCAGCGTAGTAATTCTTCTCGCTACAGGGACTTGCGGTTGCCTGCCATAACCCCCAACTTCTTAAGGTTGACCTCGGATCAGGTAGGGATACCCGCTGAACTTAA
>58fd3bd7654817840b64544bd2eea9bd14c4378b
AACGCACATTGCGCCCGCCAGCACCCTGGCGGGCATGCCTGTTCGAGCGTCATCTCAACCCTCAGGCCCTAATCGCCTGGTGTTGGGGCACTATAGCGTCTATAGGCCCCCAAAGACAGTGGCGGGCTCGCCGCGACCCCGAGCGCAGTAGTTTCTTTCTCGCCCGGGCGCCGCGGTGGGCGCTTGCCGTTAAACACCCCCCATATTTTAAAATTTGACCTCGGATCAGGTAGGAATACCCGCTGAACTTAA
>1038206b11755af0f5f30f674517a1e311ee908b
AACGCACCTTGCGCTCCTTGGTATTCCTTGGAGCATGCCTGTTTGAGTATCATGAAATTATCAAAACACACTTTTTGTTAATTCAACTGGTTTTGTTTTGGACTTGGAGGTCTTGCGGATTCACGTCTGCTCCTCTTAAAAATATTAGCTGGATCTCAGTGAACTCGGTTCCACTCGGCGTGATAAGTATCACTCGCTGAGGACACCCGTAAAAAAGGTGGCCGCGATTGCAGATGAACCGCTTCTAATAGTCTATTAAATTGGACAGCATACTTTATGATCTGATCTCAAATCAGGTAGGACTACCCGCTGAACTTAA
>71147346bb0a6b037000ff667fc9086b4541a40c
AACGCACATTGCGCCCCTTGGTATTCCGAGGGGCATGCCTGTTCGAGCGTTATTTTAACCCCTCAAGCTTTGCTTGGTGTTGGGGCATGCTATATTAGCAGCTCTTAAAGCCAGTGGCGGTACCTTTAGGCTCTAAGCGTAGTAATTTATCCTCGCTATAGTGTTCTAGGGATTACTTTGCCATTAACATAAACTTTTCTATGGTTAACCTCGGATCAGGTAGGGATACCCGCTGAACTTAA
>05b1948d72cf265970a02895daba875e93ef3494
AACGCACATTGCGCCCCCTGGTATTCCGGGGGGCACGCCTGTTCGAGCGCCATTTCACCTCTCAAGCCTCGCTTGGTGATGGGCACCGCCTGTGGGCGTGCCCGAAACTCGTGGGCGCCGAAGGCCGGCTCCGAGCGTAGCAAACCCCTCGCTCGGGACCCCGGCCGGCGGCCGCCCCAGACCCCAAAATATTTCAATGGTTGGCCTCGGATCAGGCGGGGATACCCGCTGAACTTAA
>6cf8936eabc661cbe869c029d16703237303abc7
AACGCACATTGCGCCCACTAGCACTCTAGTGGGCATGCCTGTTCGAGCGTCATTACAACCCTCAGGCCGCCCTCGAGAGGGGAGCGAGCCTGGCGTTGGGGCGCTACAGCGTTTTTGAGCGCTGTAGGCCCCGAATTGCAGTGGCGGGCCCGCCGGGACCTCAGCGTAGTAGATTCTATCGCTCGGGACGTTCCGGCGCGTGTCCGGCCGTAAAACCCCCTAACCCCACAAGGTTGACCTCGGATCAGGTAGGAATACCCGCTGAACTTAA
>97c7cc2f376ca9766cd5a7a87ebd11a3b4e80029
AACGCACATTGCACTCTCTGGTATTCCGGAGAGTATGCTTGTTTGAGTATCTGTAAACATCTCAAATCTCTTTGCGCTTGCGCATAAGAGGGTTGGATTTGAGCGATCCCGACTCTTTTGAAAGAAAGAGGAGGGTCGCTTGAAATGCAGGTGCAGCTGGACATTCTTCTGAGCTAAAAGCATATCTATTTAGTCCCGTCAAACGGATTATTACTTTTGCTTCAGCTAATACAAAGGTCGAATGAACTACCAACGCTGATTGCAGGAAAACTCGTTTCTTTATTGAAACTTGTAAACTCGATCTCAAATCAAGTAAGACTACCCGCTGAACTTAA
>d88576e92b6a8a6097c16c0917befd63304f4034
AACGCACATTGCGCCCGCTAGTATTCTGGCGGGCATGCCTGTTCGAGCGTCATTTCAACCATCAAGCCTTAGGCTTGTGTTGGGGCCCTGCGGCCGTCCGCAGCCCCCTAAAAATAGTGGCGGGCTCGCTATATACCGAGTGCAGTAGTTTACTCTTCGCTCAGGACGTGTAGCGGGTTCTGGCCGTAAAACCCCCAAATTTTCAAGGTTGACCTCGGATCAGGTAGGAATACCCGCTGAACTTAA
>12e29bad76f3fa8cd3283a11a57ad562917a44d4
AACGCACATTGCGCCTGGCAGTATTCTGCCAGGCATGCCTGTCCGAGCGTCATTTCACCACTCAAGCTCTGCTTGGTGTTGGAGGACCCGCATCTTGCGGGCCACCGAAATGCATCGGCTGTTATATTTGCAGCTTCCCTGTGTAGTAATATTTATTTACGCTTTGAAACTCTTATACAACATGCCGTTAAACCCTCAAATTTTTGAAAGGTTGACCTCGGATCAGGTAGGAATACCCGCTGAACTTAA
>d901e30bc06e549e54260fdfc3f33675160770d7
AACGCACATTGCGCCCTCTGGTATTCCGGGGGGCATGCCTGTTCGAGCGTCATTATAACCAATCACGCGAGTGGTATTGGGGCTTGCGGTCCGCATCCCTTAAAGTCAGTGGCAGTGCTATAGGCTCTCAGCGCAGTAATCATTCCGCTCGTGAGCCCTAGAATCACCCGCCAAAACCCCAACTTTCTCAGGTTGACCTCGGATCAGGTAGGGATACCCGCTGAACTTAA
>c0356e739d8e92b306ee3744ecd3d3f2e8266cc6
AACGCACCTTGCGCTCCTTGGTATTCCGAGGAGCATGCCTGTTTGAGTGTCATTAAATTCTCAACTCCTTTTGATTTCGTTATCGAAAGAAGCTTGGATAGTGGGTTTGCTGGTGTCACCATCAGCTTTCCTTAAATGCATTGGCAAAGGCGATGGCACGATAACGTCTTTCGGTGTGATAATGATCGCCGTGGATGGAAGTGTCCTTGTTCTCCTATGCCTATAACCCGTGTCGTTTGTTGCTTCATTGCGATGAATACACTCTGAACCTTTTGACCTCAAATCAGGTAGGATTACCCGCTGAACTTAA
>2a6d9b1b2236d510fe81cfecb6283952a015102d
AACGCACCTTGCACTCTTTGGTATTCCGAAGAGTATGTCTGTTTGAGTGTTGCGACACAAGCGGCCTCCCTGTTTCTTACGAGATGGGCGTGGGACCGGATCGTGGCCGCTGCCGGACTCTCAGAGACCGGCTCGGCTGAAATTCATGAGCGACCACATTGAATACAGTGACGGTTTGACTCGGCGTAATAATCATATCTCGCTGAGGACGTCGCATAATTCAAACAGGCGCTTCCAATGCAATTAATTTTAAAGGTTAAACCTCAAATCAGATAGGACTACCCGCTGAACTTAA
>d1e65c5ba329b79d590fa35d98c54dddd9f02a13
AACGCATCTTGCGCTCCTTGGTATTCCGAGGAGCATGCCTGTTTGAGTGTCATTAAGTTCTCAACTGCACTAGTTCTTTCTGGTGCAGCTTGGATGTGGGGGTGTTTTTTTGCAGGCTTTTCAAAGTCGGCTCCCCTGAAATGCATTAGTGGTCTCCTAGCAGAGAAACTGCTACAGGTGTGATAATTATCTATGCCTTTAGTACTCTGCAAGAATGGATTGCACTGCTTCTTAACAAGTGAATCCCTGTTATGGGGAGTGCACATTTGACAAATTTGACCTCAAATCAGGTAGGACTACCCGCTGAACTTAA
>b19bff783d04b552d7fb00198b81483eead9502f
AACGCACCTTGCGCTCCTTGGTATTCCGAGGAGCATGCCTGTTTGAGTGTCATTAAATTCTCAACCTTTATTAGCTTTCGCAAGCTTGGTAAAGGATTGGATGTGAGGGCTTATGCTGGCTTCGAAAGATGTCTGCTCCCTTCAAATATATTAGCTGGTGCCCGTGCGGAACCGTCTATTGGTGTGATAATTATCTACGCTATTAGACATCTGCATTAAATGGGTTATACTGCTTCTAACTGTCTATTTAATTAGACAATACATGACTATTTGACCTCAAATCAGGTAGGACTACCCGCTGAACTTAA
>df52dfe2bf7049ff4cdcf65857e9e3eefb1d83ee
AACGCACATTGCGCCCGCCAGCACTCTGGCGGGCATGCCTGTTCGAGCGTCATTTCAACCCTCAAGCCCCAGCGGCTTGGTGTTGGTGGCCGGCCGGGACTCCATGTCCTGGCCGCCGCCGAAATGCAGGGGCGGTCGCCTCGCGGTAACCATTACGCAGTAGTAACATCTCGTAACTTGGGACGCGGAGCGGCCACGCCTAACCCCACGAAACTCCTAGAGTTGACCTCGGATCAGGTAGGGATACCCGCTGAACTTAA
>2abacc15ad99c8342071d3084e67a1c30e689eb1
AACGCACATTGCGCCCTTTGGTATTCCGAGGGGCATGCCTGTTCGAGCGTCATTTGACCAATCAAGCCTGGCTTGGTATTGGGGTCCGCCTTCCAGCGGCCTCTAAACGCAGTGGCGGTGCCGTTAGGCTCTCAGCGTAGTAATTCTTCTCGCTACAGGGACTTGCGGTCGCTTGCCATAACCCCCAACTTCTCAAGGTTGACCTCGGATCAGGTAGGGATACCCGCTGAACTTAA
>94d1e5c65f2894b6a53a8953b9f58c5eea9dcf89
AACGCACATTGCGCCCGCGAGTATTCTCGCGGGCATGCCTGTTCGAGCGTCATTTCAACCCTCAAGCCCCCGGGCTTGGTGTTGGAGATCGGCGTGCCTTAGGGCGCGCCGGCTCCGAAATATAGTGGCGGTCTCGCTGTAGCTTCCTCTGCGTAGTAGCACACCTCGCACTGGGAAACAGAGTGACCACGCCGTTAAACCCCCCACTTCTGAAAGGTTGACCTCGGATCAGGTAGGAATACCCGCTGAACTTAA
>ff184ecbd73fae2f3e6726e10021e74c543ba593
AACGCACATTGCGCCCCTTGGTATTCCGAGGGGCATGCCTGTTCGAGCGTCATTATAACCACTCAAGCCTCGGCTTGGTCTTGGGGTTCGCGGTTTCGCGGCCCTTAAAATCAGTGGCGGTGCCGTCTGGCTCTAAGCGTAGTAATTCTCTCGCTATAGGGTCCAGGTGACCACTTGCCATAACCCCCCATTTTTTACGGTTGACCTCGGATCAGGTAGGGATACCCGCTGAACTTAA
>7eaa615c61ca180e479626956a0a99b865ab388c
AACGCACATTGCACTCTCTGGTATTCCGGAGAGTATGCTTGTTTGAGTATCAGTAAACACCTCAAGTCTCTTCTCTAGAGAAGAGAATTGGACTTGAGCAATCCCAACTCTTTGCAAAAGGAGGCGGGTTGCTTGAAATGCAGGTGCAGCTGGACATTCTTCTGAGCTAAAAGCATATTTATTTAGTCCCGTCAAACGGATTATTACTTTTGCTCTAGCTAATATAAAGGTCGAATGCGCTATATGCTGACTGATGCAGGATTACCAAGTTTTACCTAGTAAAACTTGTAAACTCGATCTCAAATCAAGTAAGACTACCCGCTGAACTTAA
>0fadee1cb297d740d0be16fb4e840cca0c8ead6b
AACGCACCTTGCGCTCCTTGGTATTCCGAGGAGCATGCCTGTTTGAGTGTCATTAAATTCTCAACCTCAACATTCTTGTAATGTTTGTAGATTGGATGTGGGGGTTTATGTGGGGTCTTGCAAAAGTTCCACTCCCCTAAAATGTATTAGCTGGAATGCCTTTGCAAACCAACTATCAGTATGATAATTATCTATGCTGGAGTTGATGCGATAGGGAATCTGCTTCTCAACCGTCTTTCTAAGACAATTTGAAACATTTTGACCTCAAATCAGGTAGGACTACCCGCTGAACTTAA
>1f6e772ff794fd55f6b78511d4f37ffac2a6eff9
AACGCACATTGCGCTCCCTGGTATTCCGGGGAGCATGCCTGTTCGAGCGTCATTACAACCCTCAAGCTCTGCTTGGTGTTGGGCCCCGCCGCCCCGGCGGGCCCTAAAGTCAGTGGCGGTGCCGTCCGGCTCCGAGCGTAGTAATTTTTCTCGCTTTGGAGGCCCGGGCGCGTGCTCGCCATCAACCCCCAATTTTTTTCAGGTTGACCTCGGATCAGGTAGGGATACCCGCTGAACTTAA
>2348508d3de35eb3d2f84fdd0c85a4030a54cad4
AACGCACCTTGCGCCCCTTGGCATTCCGAGGGGCACACCCGTTTGAGTGTCGTGAAATTCTCAAAACCCTTTTCTTTTGAAGAGGATTTTGGACTTGGAGGCTTTTTGCTGGTTTCGCACAGAAGCGAGCTCCTCCTAAATGGATTAGTGGGGTCTGCTTTGCCGATCCTTGACGTGATAAGATGTTTCTACGTCTTGGGTTTGGCACCGCACCTGCTTCTAACCGTCTCATCGACAATGATGGCGTTCCGGTCACCACCGTTTCATCGGTGGGAGGCTTGACCCACCAAAAAAACCTTGACCTCAAATCGGGTGAGACTACCCGCTGAACTTAA
>cced7625626dd59ea517ff507e52e6210487bf70
AACGCACATTGCGCCCTCTGGTATTCCGGGGGGCATGCCTGTTCGAGCGTCATTACAACCCTCAAGCTCTGCTTGGTATTGGGCCCTGCCGCCCGGCAGGCCTTAAAATCAGTGGCGGTGCCGTCCGGCTCCAAGCGTAGTAATTCTCTCGCTTCTGGGGTCCGGGCGAGCCCTTGCCAGCAACCCCCAATTTTATCAAGGTTGACCTCGGATCAGGTAGGGATACCCGCTGAACTTAA
>06c87043738113f174d7192916c4e3686f4f944b
AACGCACATTGCGCCCCCTGGTATTCCGGGGGGCATGCCTGTTCGAGCGTCATTACAACCCTCAAGCAATGCTTGGTATTGGGCTCCGCCGCTTACCCGGCGGGCCTTTAAACCAGTGGCGGCGCCGTCGAGGCCCTGAGCGTAGTAAATCTCCTCGCTATAGGGACCCGGCGGACGCTGGCCATCAACCCCCACCTTCTTAGTTTGACCTCGGATCAGGTAGGGATACCCGCTGAACTTAA
>277fc754923485fe63ad9ef8cf2b154394d66628
AACGCACCTTGCGCCCTTTGGTATTCCGAAGGGCATGCCTGTTTGAGTATCATGAACACCTCAACTCTTCATGGTTTTCCATGATGAGCTTGGACTTTGGGGGTCTTGCTGGCCTGCGGTCGGCTCCTCTCAAACAAATCAGCTTGCCAGTGTTTGGTGGGCATCACGGGTGTGATAACTATCTACGCTTGTGGTCTTCCACCAGGTAACCTTCAGCAGTGGAGGTTCGCTGGAGCTCACAGATGTCTCTCCTCAGTGAGGACAGCCCTTTGAATGTTTGATCTCAAATCAGGTAGGACTACCCGCTGAACTTAA
>d3f9f86f0b81ef69005fdac62141aa1e4b0897ee
AACGCACATTGCGCCCTCTGGTATTCCGGAGGGCATGCCTGTTCGAGCGTCATTACAACCCTCAAGCTCTGCTTGGTATTGGGCTTCAGGCGTCAGCCTGGGCCTTAAAATCAGTGGCGGTGCCGTCTGGCTCTAAGCGTAGTAAATCTCTCGCTATAGATGTCGGGTGGAGACTTGCCATAACCCCCAATTTTTACAGGTTGACCTCGGATCAGGTAGGGATACCCGCTGAACTTAA
>fcb6318fe02c2cbb4384c1413a722262d179e369
AACGCACCTTGCGCCCTTTGGTATTCCGATGGGCATGCCTGTTCGAGTGTCTTGAATTCATCGCCGCCTCCGGTTTTGCGACCGGCTGGCGGCGGACTTGGGGGTCTGCCGCGGCAACGCGGCTCCCTTTGAATGTATCGGTGGGGTCTCCGAGCACCCACGGGCGTTGTATTGTCCTCGTCCGACCGGGCCTCGCGTCCCCCGCCTCGACCTGCCGTCTGAGCGGCGGTCAAGCACACTTTGAAATCTGACCTCGAATCAGGTAGGACTACCCGCTGAACTTAA
>1b5d6347e7e226ec4d2ea13d8e8f575d8dd0f274
AACGCACCTTGCGCTCCTTGGTATTCCGAGGAGCATGCCTGTTTGAGTGTCATGGAATTCTCAACTTCCACCGCTTTTCAGTGGCGGAGGCTTGGACTTGGAGGTCGTGTCGGCTTGCAAAGGTCGACTCCTCTGAAATGCATCAGTGCGAGCCTTACGGATCGCTTCGGTGTGATAATTGTCTACGCCGTGGTGTGAAGTATGCTTGTGTTCGCGCTTCTAACCGTCCGAGAGGACACTTTGTAACGATTTGACCTCAAATCAGGTAGGACTACCCGCTGAACTTAA
>ada6d92f6171dd6ef759386f61f670d590f3730f
AACGCACCTTGCGCTCTCTGGTATTCCGGAGAGCATGCCTGTTTGAGTGTCATGAACTCTTCAACCCACCAGTTCCTTGTTGAGCGGGTGGTGCTTGGATTCTGAGTGTTTGCAGTTGTATTTATAACTGCTCATTCGTAATGCATTAGCATCTCAATTTCGAACCTCGGATTGACTCAGCGTAATAGACTATTCGCTGAGGACACCTCGACGTTTTGTCGGGTGGCCGAACTGTAGATAAGAGTGGAGGCTACCAATTCTTCTAGTCAAATTCTATTAAGATTAGACCTCAGATCAGGCAGGATTACCCGCTGAACTTAA
>4b8bbd8f01b9af0488c658efaa0b48f2f6e2f12c
AACGCACATTGCGCCCGCCAGCATTCTGGCGGGCATGCCTGTCCGAGCGTCATTTCCCCCCTCAGCACGCCCTTTGGGTGCGCTGGCGTTGGGGCTCCTCCGCCCTCTGTGGCGGCAGGGCCCTCAAATCCAGTGGCGGGCCCGTCTGGTTGGCTCCGAGCGCAGTACCGAACGCAAGTTCTCTCTCTCGCCCTGCAGCCCCGGCCGGCGCCCAGCCGTCAAGCCGCGCAGGCGACCCTCTCGAGGGCCGCCTCGCATTTTTACAAGGTTGACCTCGGATCAGGTAGGATTACCCGCTGAACTTAA
>8e556c4c5829ecc97ab4219c2daadd560b736b96
AACGCACCTTGCGCTCCTAGGTCTTCCGAGGAGCATGCCTGTTTGAGTGCCCAGAATTACTCTCAACCTAAACTCTGGTTTTGGTTGGATCTGGGGGTCTGCCGTTGACTTGTTCACGGCTCCTCCTAAATGTGTTAGCCTTTGGTGACAAACTGCTGTCAGCTTGATATTAGTGTCTATGCTTAAGCAGTTTGTATTCCTGGCTTACAGTCGTCTTCGGACAATCTATTCTGACCTCGGGCCTCAAATCAGGTAGGATTACCCGCTGAACTTAA
>96488b019a36284977119afda74ba10037e55494
AACGCACATTGCGCCCATTGGTATTCCGATGGGCACACTGCAGCGAGCGTCGCTTCTATTCTCAGCACCAGCTGGTTTTGGACATGCCCAAGGGCTGCTCCCTAATGAAGTGACCGTTCGCTCGGCTGACAGGAGTCGCCGACAGCGGCAAAACTTTTTACAATTTTTGACCTCGCTGCAGTGAGAATACCCGCTGAACTTAA
>a5cb6c2fe6c1f9bebf896377eb49d1766c8e44f3
AACGCACCTTGCACCCTTTGGTATTCCGAAGGGTATGCCTGTTTGAGAGTCATTATCATCCTCAACTGGAATATTTGTTTATTCCAGCTTGGATTTGGAGGTCTTGCTGGTTGCAAAATCAGCTCCTCTTAAATGCATTAGCGGTACAAGCAGAATCGGCTTCGGTTTGATAGAAATATCTATGCTGTCGCTGAGGAACATTATGTGCAGCTTCCAATTGTCTTCGGACTGTCTTTCATTAGGCATATATTGACTCTTGACCTCAAATCAGGTAGGACTACCCGCTGAACTTAA
>c682cb1e2e36890eb6f7b673280c143a74277a3f
AACGCACATTGCGCCCTGTGGTATTCCGCAGGGCATGCCTGTTCGAGCGTCATTACAACCCTCAAGCTCTGCTTGGTGTTGGGCCACACCGGTAACGGTCGGCCCTAAAATCAGTGGCGGTGCTGTCAGGCCCTAAGCGTAGTAATCTTTCTCGCTACAGGGTCCTGCTACGTGCTCGCTAGACAACCCCCATTCTATGGTTGACCTCGGATCAGGTAGGGATACCCGCTGAACTTAA
>706e471f7208b22dd521eef2c675d1d91a8640eb
AACGCACCTTGCGCCCCTTGGTATTCCGAGGGGCACACCCGTTTGAGTGTCGTGAAAATCTCAACCTTCTCGGTTTCTTCTGGACACCGAAGGAGGCTTGGACTTTGGAGGCTTTTGCTGGCGTATCTCCCAGCTCCTCTCAAACGAATTAGCGGGGTCCTCTTTGCCGATCCTCGACATGTGATAAGATGTTTCCATGTCTTGGTTTATGGCTCTGTTGCCTTTGGGACCCGCTTCTAGCCGTCTCACCGAGACAATGTCCGAGCGTGTCTCCCTTCTCGGGAAACCCTCTCAGACCCACGAACCCTTGACCTCAAATCGGGTGAGACTACCCGCTGAACTTAA
>ffba6b859a2112976ef3ebb06e2807f42e7a73bf
AACGCAACTTGCGCTCCTTGGTATTCCGAGGAGCATGCCTGTTTGAGTGTCATGAACATCTCAACCCTTCCAGGTTTTCACAAACATTGGTATGGGTTGGACTTGGGCATTGCTGGCGTACAGCTGGCTGGCCTGAAATATATTAGCTGGTTCCATTCAGATCTGGTTCCACTTGGCGTGATAATTATCTTCGCTGAGGACATCTCTTTCGAGAGGTGGCCAGGACTGTCTGTGCTTAGAACTGCTTCTAATCAGTCCTATGGACAATTTTTGACATTTGGCCTCAAATCAGGTAGGACTACCCGCTGAACTTAA
>23de352f23e8c5e1f002eed35228927850b610c4
AACGCACCTTGCGCTCCTTGGTATTCCGAGGAGCATGCCTGTTTGAGTGTCATTAAATTCTCAACCTTTTCAGCTTTTGCGAGTTGAATTGGCTTGGATGTGGGGGTTTGCGGGCTTCTCAGAAGTCGGCTCCTCTTAAATACATTAGCGAAACCTTTGTGGACCAGCTTTGGTGTGATAATTATCTACGCCATGGCCGTGAAGCAGCTTTATATGGGGTTCTGCTTCTAACCGTCCATTGACTTGGACAATTTCTGACATTTTGACCTCAAATCAGGTAGGACTACCCGCTGAACTTAA
>9cd6fb47c57f961bb727e8db1930a7578369f5d7
AACGCACATTGCACTCTCTGGTATTCCGGAGAGTATGCTTGTTTGAGTATCTGTAAACATCTCAAATCTCTCGACTTTCGAGTCTGAGAGAATTGGACTTGAGCAATCCCAACTCCTTCGTCAGAAAGAGGAGGGTTGCTTGAAATGCAGGTGCAGCTGGACATTCTTCTGAGCTAAAAGCATATTTATTTAGTCCCGTCAAACGGATTATTATTCTTGCTTCAGCTTACATAAAGGTTGAATGACTACCAAGGCTGATTGCAGGTAAACTCGTTCCGTTAAAAGAACTTGTGAACTCGATCTCAAATCAAGTAAGACTACCCGCTGAACTTAA
>a8e4a0bf7227d6a23e61280cff498a05ef705953
AACGCACCTTGCGCTCCTTGGTATTCCGAGGAGCATGCCTGTTTGAGTGTCATTAATATATCAACCTCCTCAAGTTTTTACTTGTTGAGTGTTTGGATGTGGGGGTATTTTTTGCTGGTCTCTTATGAGGTCGGCTCCCCTAAAATGCATTAGCGGAACAATTTTGTTGACCGTTCATTGGTGTGATAACTATCTACGCTATTGACGTGAAGCATGTTCAGCTTCTAACAGTCCATTGACTTGGACAAATTTTCATTAATGTGACCTCAAATCAGGTAGGACTACCCGCTGAACTTAA
>e038e43687bb8915803e5f64da65a1dfb988b3a6
AACGCACATTGCACTCTATGGTATTCCGTAGAGTATGCCTGTTTCAGTATCATGAACACCTCACTACTATAACATTTTTTTTGTTGTAATTAGTGGACTTGGGATGCGCTGGTGTCAAATCAGCCCTTCTAAAATGGAGTTCTTGCACTGTTGATTTGTTTTAACAGCATGTTGGCCTAATAAGTTTCGGCAGTAATGTTGAAATCCTGGCTTTTTTTGCTTAGAATCTGACAGTCTTGATATACAGAATTTTTTGAGGTTTTACCTCTTTCAAATTTTGATCTGAAATCAGGTAGGATTACCCGCTGAACTTAA
>a728acb0f68071181005dd3ff5f7fcf52b6e97d0
AACGCACCTTGCGCTCCTTGGTATTCCGAGGAGCATGCCTGTTTGAGTGTCATGAAATTCTCAACTGCCTTTTAGCATTTATGTTAAGGGTGAAGTTGGAGTTGGAGGATAACTGCTGGCGCGACTCAGGTTGCTTGTTGGCTCCTCTTAAATGGATGAGCTTTTCTGATGGGATTATAGCTCGGTAACGCTGATGTGATAATTATCTACGTTAGACGTGAATGGCTCCTACGGAAAAGGGACGTCTTTTGACTTGTAACAAATCTGACCTCAAATCAGGTAGGACTACCCGCTGAACTTAA
>b8ccc80ebe55d8e2ca1357d1ea3375cd917958ee
AACGCACATTGCGCCCGCCAGTATTCTGGCGGGCATGCCTGTCCGAGCGTCATTTCAACCCTCGAACCCCTCCGGGGGGTCGGCGTTGGGGATCGGCCTTCTACCGGCCGGCCCCGAAATGCAGTGGCGGTCTCGCCGCAGCCTCTCCTGCGCAGTAGTTTGCACACTCGCACCGGGAGCGCGGCGCGCCCACGTCCGTAAAACACCCAGCTTTCCGAAATGTTGACCTCGGATCAGGTAGGAATACCCGCTGAACTTAA
>1087963005c83dfb218e320a35da1a3c7b8a0398
AACGCACATTGCGCCCTTTGGTATTCCTTAGGGCATGCCTGTTCGAGCGTCATTTTCACCTTCAAGCACAGCTTGGTGTTGGGCGTCTGTCCTCGCGGACTCGCCTCGAAACTATTGGCAGCCACTCCAGCGGCTTTGAGCGCAGCAGAATTGCGTCTCTTGCGGCGAGGGGGGGCATCCATAAGCATACTTTTTATTTTGACCTCGGATCAGGTAGGGATACCCGCTGAACTTAA
>bc62754c165543fcb184f972c4b2e64a1eafa1ad
AACGCACCTTGCGCTCCCTGGTATTCCGGGGAGCATGCCTGTTTGAGTGTCATTAAATTCTCAACCCCGATCGGATTTGTTTTCGATTCGGAGGCTTGGATCGTGGAGCGTGCTGGCCCCCTGCCATGGGTCGGCTCCTCTCAAATGCATTCGCGGAATTGACTTTGGTCCGTTTCGGTCATCGGTGTGATAAATGTTGCGCCGTTGGCTAGGATCGAGGTGCCGCATACAATGGTCTTCGGACAACCCTTTAAGCATTTGACCTCAAATCAGGTAGGACTACCCGCTGAACTTAA
>21ffdd760622b46a7b26bdcad2e149738a508c42
AACGCACATTGCGCTCGCCAGTATTCTGGCGAGCATGCCTGTTCGAGCGTCATTTCAACCATCAAGCTCTGCTTGCGTTGGGGATCCGCGGCTGCCCGCGGTCCCTCAAAAACAGTGGCGGGCTCGCTAGTCACACCGAGCGTAGTAACTCTACATCGCTATGGTCGTGCGGCGGGTTCTTGCCGTAAAACCCCCCAATTTCTAAGGTTGACCTCGGATCAGGTAGGAATACCCGCTGAACTTAA
>9e2bf82ff9f7121b634a04b385171a5e131cc472
AACGCACATTGCGCTCCTTGGTATTCCGAGGAGCATGCCTGTTTGAGTGTCAGTAAACTCTTATCCCGACAACTTTGCGGTGCAAAGTTGGACGGATAGTCGTGGGCGTGCGCTATGCTCGCCTGAAACGCATGGTTCTGTGGATACATTTGCAGAACAGCATCTTTATATATTTTGACCTCAAATCAGGCAGGAAAACGCGCTGAACTTAA
>f514032721ec78ece6da975b3226618d8ba49f1e
AACGCACATTGCGCCCCGTGGTATTCCGCGGGGCATGCCTGTTCGAGCGTCAGTACAACACTCAAGCTCTGCTTGGTATTGGGCCGCACCAGCAATGGTGAGCCTTAAAATCAGTGGCGGCGCCATCTGGCTCTAAGCGTAGTAATACTCCTCGCTATAGGGTCCCGGTGGATGCTTGCCAGCAACCCCCAACTTTCTAAGTTTGACCTCGGATCAGGTAGGGATACCCGCTGAACTTAA
>512d39297c14089d195d73c19ebb6063f514c453
AACGCACATTGCGCCCTTTGGTATTCCGAAGGGCATGCCTGTTCGAGCGTCATTATCAACCCTCAAGCTTGGCTTGTCATTGGACTCTGGTCGCTCACAGACTGGTCTGAAAGATAATGACGGTGTCATGTTAGACCCTAGACGCAACGAGCTTATCTGAGCACGCGTTCAAGGGACTGACTGGCCCGGACTTAACTATATTTTTTTACAGGTTGACCTCGGATCAGGTAGGAATACCCGCTGAACTTAA
>de4a6b13262d8c3856637c119c38e02467a7619d
AACGCATCTTGCGCTCCTTGGCATTCTGAGGAGCATGCCTGTTTGAGGGTCATTAAACTATCGAAACACCCTTTCTTTGGGGTGTTTTGGACTTTGGGAGTGTTTTGCTGGCCTTGTTTGAGCCAGCTCTCCTCAAAAGCATTAGCTTTGGAGACTGTCAGTGTGATAACTTTGTTTAACACTGAGTCTCTGCTTCTTAAATATATATGTCCCCTTTGACCTCAAATCAGGTAGGACTACCCGCTGAACTTAA
>f7241cf63d8e7d8298c2b557887d0966b1cce99e
AACGCACATTGCGCCCCCTGGCATTCCGGGGGGCATGCCTGTCCGAGCGTCATTTCTGCCCTCAAGCCCGGCTTGTGTGTTGGGCGTGGTCCCCCCCATCTTCGGGGGGGACCTGCCCGAAAGGCAGCGGCGACGTCGCGTCGAGTCCTCGAGCGCATGGGGCTTTGTCACCCGCTCGGGAGGGACCGGCCGGTGTTGGTCATCACTGTATTTTTCCACGGTTGACCTCGGATCAGGTAGGAGTTACCCGCTGAACTTAA
>75a34feb4eb96502f4fdeb5793d3d6a66eba29be
AACGCACATTGCGCCCGCCAGCATTCTGGCGGGCATGCCTGTTCGAGCGTCATTTCAACCCTCAGGCCCTGCCTGGTGTTGGAGGACTGCGCACGCAGCCTCCCAAAGCAAGCGGCGGCGGCGCCCCGAGACCGAACGCAGTAGTTACTTCTCGTTCTGGGACTGGGTCGTTGTCCTGCCGGAAAACCCCCATCTTTTTAATGGTTGACCTCGAATCAGGTAGGAATACCCGCTGAACTTAA
>e8ac33ffec7e45eeb129e76e0cffc508c514b3f0
AACGCACCTTGCGCTCCTTGGTATTCCGAGGAGCATGCCTGTTTGAGTGTCATTAAATTCTCAACTCCGATCGATTTGTTTCGACTCCGGAGCTTGGATTTGGAGCGTGCTGGCGTCGGTCGGCTCCTCTTAAATGCATCAGCGGAATCTAACGTTTCGGATGTCAGTGTGATAATCATGTTGCGCTGTCTGTCCGATCCGAAAGCCCGCTCACAATGGTCTTCGGACAACTTCATATCAAATTTGACCTCAAATCAGGTAGGACTACCCGCTGAACTTAA
>21c0c8835cf1f930ac8571dab55b35519dd54055
AACGCACCTTGCGCTCCTTGGTATTCCGAGGAGCATGCCTGTTTGAGTGTCATGGAATCATCAACTCTCTTCCTTCTTTGCTGAAGGGATTGAGCTTGGACTTGGAGGTGTATGCTGGCCTTTTTTGGGTCAGCTCCTCTTGAATGCATTAGCTTGAACCTTTGCTGTATCGGCTGTTCGGTGTGATAATTGTCTACGCCGTCACCGTGAAGCATTACACTTCTTGTGTGGGGCTCAGCTTATAACCGTCCTGTAGAAGGGACAACATCATATTGACCTCTGACCTCAAATCAGGTAGGATTACCCGCTGAACTTAA
>a49f6ce343ec6fc7a3b2769a55494d1f0c0e7e15
AACGCATCTTGCGCTCCTTGGTATTCCGAGGAGCATGCCTGTTTGAGTGTCATCAAGTTCTCAACCATACCTCGGTGTGGCTTGGATCTGGGGGTTTTTGCAGGCTTCAAAGAAAGTCGGCTCCCCTGAAAAGCATTAGCGGTGTCAGAGTACCTTTGGTGTGATAACTATCTATGCCTTGGTGTATACGATGCATGCTGCTTCTGAACTTCATTTTATTGACAAATTTGACCTCAAATCAGGTAGGATTACCCGCTGAACTTAA
>3f28712210a5c6b4036666dba5b4137131487e41
AACGCACATTGCGCCCCCTGGCATTCCGGGGGGCATGCCTGTTCGAGCGTCATTACACCACTCAAGCTCAGCTTGGTATTGGGCCCTCGTCCCCCCGGGACGTGCCTGAAAATCAGTGGCGGTGCTGCCTGACTTCAAGCGTAGTAATTTCTACCCTCGCTTTGGAAGCTCGGGACGTGTGCCTGCCATACAACCCCCATCTTTTTATGGTTGACCTCGGATCAGGTAGGGATACCCGCTGAACTTAA
>d38fb3f9fc36dbd94f026950541a746b61c4e6f8
AACGCATCTTGCGCTTCTTGGTATTCCAAGGAGCATGCCTGTTTGAGTGTCATTAAAGTTCTCAAAACCCACATGGTGGAATTTTGGATAATGGGGGCTGCAGGCTTCTAGAAGTCGGCTCTCCTGAAATGTATCAGTGGTATCTGTGGAGTCCTACTGGCGTGATAAATAAAATCTATGCCTTGTCTCTCATTGTGCTGCTTCTGACGAGTTGGATTGACAAATTTGACCTCAAATCAGGTAGGACTACCCGCTGAACTTAA
>6bbcd654ef4a786833b744d1448395f053edc462
AACGCACCTTGCACTCCTTGGTATTCCGAGGAGTATGCCTGTTTGAGTGTCATGAAATTCTCAACTGCCTTTTTAGCATTTATGTTAAGGGTGAAGTTGGAGTTGGAGGATAATTGCTGGCGCACAACTTAGGTTGTTTGTTAGCTCCTCCTAAATGGATGAGCTTTTCTGATAGATCATGGCTCAGTAACACTAATGTGATAATTATCTACATTAAATGTGAAAGCTATGAGTAGAGTAACTTCAATTGTGGAGAAGCTCCTATAGAAAGGGTATCATACGTCTTGGGGATAAATAAACCCTTGACTTGAAATATAATGACAAATCTGACCTCAAATCAGGTAGGACTACCCGCTGAACTTAA
>266ea2c697809b01b57c8c823697aa2c0e2aa800
AACGCACATTGCGCCCCTTGGTATTCCGAGGGGCATGCCTGTCCGAGCGTCATTACACCCCTCAAGCCTCGCTTGGTATTGGGCGTCCCGCGGTCAAAGCGAGTAGCCGACCGCGCGCCCCAATGTCTATGGCACGAGCCGTCCGTCTCCGAGCGTTGTGGCCTCTCCGTTCGCTCGCGAGTACGCGTTGGCCCGCGGCCTCAACCAAACCCAAAGGTTGACCTCGGATCAGGTAGGGATACCCGCTGAACTTAA
>8dee899b286cc66fc001222710ff4e773ad38745
AACGCACCTTGCGCTCCTTGGTATTCCGAGGAGCATGCCTGTTTGAGTGTCATTAATATATATATCAAACTTCTCTTATTGAGTGGTTTGGATGTGGGGGTTTGCTGGCCTTTTTAAAAGGTTCAGCTCTCCTGAAATGCATTAGCAGAACAAACCTGTTCATTGGTGTGATAACTATCTACGCTATTGAATGTGAGGGGCAGTTCAGCTTTCTAACAGTCCTTGGACAATTCATCATTAATGTGACCTCAAATCAGGTAGGACTACCCGCTGAACTTAAG
>d651636e31dceae5290fe5fa74b5f82705ee7854
AACGCACCTTGCGCCCTTTGGTATTCCGAAGGGCATGCCTGTTTGAGTGTCATTAAATTCTCAACTTCAATAGTTTTTATAGCTCATTGAAGCTTGGATGTGGGAGCTTGCTGGCGTCTTAGATGTTCGGCTCTCCTTAAAAGCATTAGTGGAAACTCGTTTGTTGGACCACCCTTGGTGTGATAATTATCTACGCCTTGGTCAGTCTGGCAGCTCTGGTTTGATTGTCCTCAGGCGTTCCAGTGGAGCGTTCTGGTTGGGGCGGCTGCATTAACTTGCTCTGCCTGCAATAAGATCTCACTAGAGTAGGGATGTCTGCTTTCTAACCGTCTGTGTATTCAGACAATTTATTGACTATTTGACCTCAAATCAGGTAGGACTACCCGCTGAACTTAA
>dcc6563957e514e55c3b7e931279a3ad54da1387
AACGCACCTTGCACCCTTTGGTATTCCGAAGGGTATGCCTGTTTGAGTGTCATTAAATTCTCAAACCAGTATGGTTTTTACGAATCTACTGGTTTGGATTTGAGGGTTATGTTGGCTTTAACAAGTCAGACTCCCTTTAAATGCATGAGTGGCTTAACTTGATCCCCATTATTTGGTGTGATAACTCTATCTACATCATATGGTGATAGTGGCTGCTTTACTTACAGTCGTAAGACTATTGAACCATTTGACCTCAAATCAGGTAGGACTACCCGCTGAACTTAA
>33ea470bf4eed52670dc13fc94023f8b9f554b0c
AACGCACATTGCGCCCTCTGGTATTCCGGGGGGCATGCCTGTTCGAGCGTCATTACAACCCTCAAGCTCTGCTTGGTATTGGGCTTCACCCGCAAGGGCGGGCCTTAAAATCAGTGGCGGTGCCATTCGGCTTCAAGCGTAGTAATTTTCTCGCTTTGGAGTACCGGTTGCGTGCCTGCCAGCAAACCCCAAATTTTTAAAGGTTGACCTCGGATCAGGTAGGGATACCCGCTGAACTTAA
>5ed6e0d0da2f6ecb0ca2268a4682497e0bb1f693
AACGCACATTGCGCCTGCCAGCACTCTGGCAGGCATGCCTGTTCGAGCGTCATCTCAACCCTCAGGCCTCTATCGCCTGGTGTTGGGGCATCTATAGCGTCTGCTATAGCGCCCCCAAAGACAGTGGCGGGCTTGCCGCGACCCCGAGCGCAGTAGTTTCTTTCTCGTTCGGGCGCCGCGGCGGGCGCTTGCCGTAAACCCCCCCCCTATATTATAGAAGTTTGACCTCGGATCAGGTAGGAATACCCGCTGAACTTAA
>b7336efa3160af4e63285afee30229b07f1dd480
AACGCACATTGCGCCCCTTGGTATTCCGGGGGGCATGCCTGTTCGAGCGTCATTACAACCCTCAAGCTCTGCTTGGTCTTGGGCGCCACCGGTCCCCCGGTGTGCCTTAAAATCAGTGGCGGCGCCACCTGGCTCTAAGCGTAGTACCTACTCTCGCTACAGATGCCCGGCGGACGCTGGCCAGCAACCCCCAATCTATCAAGGTTGACCTCGGATCAGGTAGGGATACCCGCTGAACTTAA
>f10eef907237077fb028d3df2ef4aa316afc096a
AACGCACCTTGCGCCCCTTGGTATTCCGAGGGGCATGCCTGTTTGAGTGTCATTAAATTCTCAACTCTGATTTGATTTGTTTCTAATCAGAGCTTGGACTTGGAGTGTGCTGGCGTCTAGTCGGCTCCTCTCAAATGCATCAGCGGAATCTAACCTTTGGTTTCCGGACGTCGGTGTGATAATAAAAGTTGCGCCGTCTTTCGACTTCAAAGTCCGCTTATAATGGTCTTCGGACGAACTCTTATGTCAAATTTGACCTCAAATCAGGTAGGACTACCCGCTGAACTTAA
>71684eb4730531c225d0353c35d82c173a3603a4
AACGCACCTTGCGCCCCTTGGCATTCCGAGGGGCACACCCGTTTGAGTGTCGTGAAATTCTCAAAAACCTTTCTTTTGAAAGGGTTTTGGACTTGGAGGCTTTTTGCTGGCTTTTAAGCGAGCTCCTCCCAAATAAATTAGTGGGGTCCGCTTTGCCGATCCTTGACGTGATAAGATGTTTTCTACGTCTCGGGTTTGGCGATGCCTCTTGGGCACCTGCTTCTAACCGTCCGATGGACAATGATGGCGTCCCGGTCACCACCGTTTTATCGGTTGGGAGGCTTGGCCCACCAAAAAAACCTTGACCTCAAATCGGGTGAGACTACCCGCTGAACTTAA
>fe9d125dd0d553648206c5368ea5c5df354131b6
AACGCACATTGCGCCCTCTGGTATTCCGGAGGGCATGCCTGTCCGAGCGTCATTGCTGCCCTCAAGCACGGCTTGTGTGTTGGGCCCCGTCCTCCGATCCCGGGGGACGGGCCCGAAAGGCAGCGGCGGCACCGCGTCCGGTCCTCGAGCGTATGGGGCTTTGTCACCCGCTCTGTAGGCCCGGCCGGCGCTTGCCGATCAACCAAATTTTTATCCAGGTTGACCTCGGATCAGGTAGGGATACCCGCTGAACTTAA
>6580c76cf78e12714ba521e3c1796e44a2785e30
AACGCACATTGCGCCCCGTGGTATTCCGCGGGGCATGCCTGTTCGAGCGTCATTTCAACCCATCAAGCTTCGGCTTGGTCTTGGGGCCTGCGGTTTCGCAGCCTCTAAACCCAGTGGCGGTGCTATTGAGCTCTGAGCGTAGTAATTTCTCTCGCTATAGAGTCTCGGTGGTGACTTGCCAACAACCCCCAATTTTTATCAGGTTGACCTCGGATCAGGTAGGGATACCCGCTGAACTTAA
>5e2c15f73aa185121ceb0e768ab7c4606ae69346
AACGCACATTGCGCCCCCTGGCATTCCGGGGGGCATGCCTGTCCGAGCGTCATTTCTGCCCTCAAGCACGGCTTGTGTGTTGGGTGTGGTCCCCCCGGGGACCTGCCCGAAAGGCAGCGGCGACGTCCGTCTGGTCCTCGAGCGTATGGGGCTTTGTCACTCGCTCGGGAAGGACCTGCGGGGGTTGGTCACCACCACATTTTACCACGGTTGACCTCGGATCAGGTAGGAGTTACCCGCTGAACTTAA
>281e21cc8bfa052b732d8b360a7e8b508d523d3f
AACGCACATTGCGCCCGCCAGCATTCTGGCGGGCATGCCTGTCCGAGCGTCATTTCCACCCTCACGCGCCCCTTTAGTGCGTGGTGTTGGGGCATACTGCGGCTGCCGCGAGGCGCCGCAGGCCCTGAAACCCAGTGGCGGGCCGGCAGAAGGCTCCGAGCGCAGTAAGCATCACGCCCTCGCTCCGGACGCCCCTGCTGGCAGCTCGCCCTGCGGCGGAAACGCTTGCAGCAACCATCTTAAAGGTTGACCTCGGATCAGGTAGGATTACCCGCTGAACTTAA
>5fe5ab9a9f27decdfbad2303847c37459f9a833e
AACGCACATTGCGCCCCTTGGTATTCCGAGGGGCATGCCTGTTCGAGCGTCATTACACCACTCAAGCACTGCTTGGTATTGGGCACTCGTCCGTCGAAAGACGGGCGTGCCTCGAAGACCTCGGCGGGGTTTCTCCAACTTCGGGCGTAGTAGAGTTAAATCAAAACGTCTTATAAGCTTGGTGAGATCTCATTGCCGTTAAACCTTTTTTTTTCAGGTTGACCTCGGATCAGGTAGGGATACCCGCTGAACTTAA
>34de689824d2319304f7600abc2193d0085e1e58
AACGCACCTTGCACTCTTTGGTATTCCGAAGAGTATGCCTGTTTGAGTGTCATTAAATTCTCAAACCTTCTTGACTTTATTGACTCGAAGGCTTTGGATGTGGGGGTTGCTGGCTTTTACGGGTCAGCTCTCCTTAAATACATTAGTGGTTACTGTTCTTCCACTTCCTGGTGTGATAATTATCTACGCCATAGTGAAGATGTTAAGTGTAGCTGCTTTCGAACCGTCCATGCAATGTGGACAATTTGAACCTTTTGACCTCAAATCAGGTAGGACTACCCGCTGAACTTAA
>8e46ccd5da93c67004f38d76875da4ebd9abc758
AACGCACATTGCGCCCCTTGGTATTCCGAGGGGCATGCCTGTTCGAGCGTCATTACAACCCTCAAGCACTGCTTGGTGTTGGGCCTCGCCGGTCACCCGGCGGGCTCTAAAATCAGTGGCGGCGCCGTCGGGCTCTGAGCGTAGTAATTCTTCTCGCTACAGGGTCCCGGCGGAGGCTGGCCAGCAACCCCCAACTTTCTATGGTTGACCTCGGATCAGGTAGGGATACCCGCTGAACTTAA
>9c87f426aab13fa3fba774473980c144c635799f
AACGCACATTGCGCCCTTTGGTATTCCGAAGGGCATGCCTGTTCGAGCGTCATTTCAACCCTCAAGCTCTGCTTGGTATTGGGCCTCACCACACAGTGGGCCTTAAAATAAGTGGCGGTGCCATCTTGGCTCTAAGCGTAGTAAATCTCTCGCTCTAGGACCTTGGTGGTGCTTGCCAGCAACCCCAAATTTTCTATGGTTGACCTCGGATCAGGTAGGGATACCCGCTGAACTTAA
>b1d30deda8f07e8282561937191fb472e02ff4d1
AACGCACATTGCGCCCGCTGGTATTCCGGCGGGCATGCCTGTTCGAGCGTCATTATGACCAATCAAGCTCTGCTTGGCCTTGGGGCCCGTTGTACCGGCGGCCCTTAAAACCAGTGGCGGTGCCGTCGGGCTCTAAGCGTAGTAATATTTCTCGCTATAGGGTCTCGGCGTCCACCCGCCAGAACCCCCAACTTTCTTAGGTTGACCTCGGATCAGGTAGGGATACCCGCTGAACTTAA
>dceed06ffb80786409265829b53c7d4d272126be
AACGCACATTGCGCCCTTTGGTATTCCAAAGGGCATGCCTGTTTGAGCGTCATTTCTCTCTCAAACCTTCGGGTTTGGTATTGAGTGATACTCTTAGTCGAACTAGGCGTTTGCTTGAAAAGTATCGGCATGAGTCGTACTGAATAGTGCTTTTAGGAACATTTTCAATGTATTAGGTTTATCCAACTCGTTGAGAATTCTTATTAGTGAATTTTTGGTATATTTGGCTTTGCCTTACAAAACAACAAACAAGTTTGACCTCAAATCAGGTAGGACTACCCGCTGAACTTAA
>ab634b59ae816a37168a77fa5483fd2ccc8e56f0
AACGCACATTGCGCCCGCCAGTATTCTGGCGGGCATGCCTGTTCGAGCGTCATTTCAACCCTCAAGCCCCAGCGGCCTGGTGTTGGGGACCGGCGACCTCGCCCGAGCCCGCCCTCCGGGGCGCGTGCCCGGTGCGTCCGCCGCCCCCGAAATGAATTGGCGGCCTCGTCGCGGCCTCCTCTGCGTAGTAGCACAACCTCGCAAGCGGGAGCGCGACGCGGCCACTGCCGTAAAACGCCCAACTTTTTTAGAGTTGACCTCGGATCAGGTAGGAATACCCGCTGAACTTAA
>2ddc152f95157297008b5a23621c9611aa509fb9
TGAACGCACATTGCGCCCTATGGTATTCCGTAGGGCATGCCTGTCTGAGCGTCAGCTCCCACCCACTCAAGCATCTTTTATTTGGGATTCTTGGAATGATTTGGAGAGATGTCTTGTCATAGAGACGTCCTCCAGAAATTCATAGGCAGTATGGTTTGCACCTGAACCAGACGTAATAATAATAAAATCGTTTGATTGGGAATAATTGTGCTTGCCTTAACCCACCCATTTTTCTCATTTGGGTGACCTCAGATCAGGTAGGGATACCCGCTGAACTTAA
>74b131ae1f9d71e87022831c0465be269ea65ed0
AACGCACATTGCGCCTGCTAGCATTCTGGCAGGCATGCCTGTCCGAGCGTCATTTCCACCCTCACGCTCCGCGTGGTGTTGAGGCTCTCTCGCAACGAGAGGCCCCGAAAGCGAGTGGCGGGCCGCCTGGTTGGCTCCGAGCGCAGTAGAAACGCATGTTTTTTTCCCGCTCTGGACGCTGCCGGCGGTGCCCTGCCGTCAAAACGCACCATGACGTGCAACTTTCTCACAAGGTTGACCTCGGATCAGGTAGGACTACCCGCTGAACTTAA
>8a5d0cf0aa1d463a97d30c1bd9379aff3e8e2e7d
AACGCACATTGCGCCCCTTGGTATTCCGAGGGGCATGCCTGTTCGAGCGTCATTACAACCAAATCAAGCCCTGCTTGGTGTTGGGGTGCGCGGTACCCGCGGCCCCTAAACGCAGTGGCGGCGCCGGTGGGCTCTAAGCGTAGTAACTTCTCTCGCTATAGGACCCCCCGGTGTCTCGCCAGCAACCCCCCATTTTTTTCAGGTTGACCTCGGATCAGGTAGGGATACCCGCTGAACTTAA
>1776364005f3c886b051f66e4b680b4b4df7709e
AACGCACCTTGCGCTCTCTGGTATTCCGGAGAGCATGCCTGTTTGAGCGCCTTAATACAGTTGTGCAATTGCATTCGTGTAGTTGCGCAGTACTGGGCATTGCCGTGTGAACGGCTCGCCCTGAATGCATTAGCATTTCTGAACTTGAAACCGACGTGATAAGTATCTTCGTTGGCGCCTTGTAAAGAGATGCTTCAAATCGTCCTTGGACAAAACCTAATGCTAGGCATCAAATCAGGTAGGATTACCCGCTGAACTTAA
>0389d705c2a3bf2f9abda80a7a80473536a6598e
AACGCACCTTGCGCTCCTTGGTATTCCGAGGAGCATGCCTGTTTGAGTGTCATTAAATTCTCAACCTTTCCAGTTTGTTATGAACGGGTCAGGCTTGGATGTGGGGGTTGCAGGCTTCTCAGAAGTCAGCTCCTCTTAAATACATTAGCAGTACCTTTGTGGACCAGCTTTGGTGTGATAATTATCTACGCCATGGTTGTGAAGCAGCTTTACATGGGGTTCAGCTTCTAACAGTCCATTGACTTGGACAATTTTTGACATTTTGACCTCAAATCAGGTAGGACTACCCGCTGAACTTAA
>83aed559faf3fc4712e5f0ac2127d3f9921e81b1
AACGCACATTGCGCCCCCCGGTATTCCGAGGGGCATGCCTGTTCGAGCGTCATTACAACCCTCAAGCACTGCTTGGTCTTGGGCTCCGCTGGGCAACCAGCGGGCCTCAAAGTCAGTGGCGGCGCCGTCGGGCCCTGAGCGTAGTAAACTATCCTCGCTACAGGGACCTGCCGGACGCTGGCCAGCAACCCCCAGCTTTCTAAGTTTGACCTCGGATCAGGTAGGGATACCCGCTGAACTTAA
>f7617ae4cd4919ffad42a75ecbeb01667b54680b
AACGCACCTTGCGCTCCTGGGTCTTCCTAGGAGCATGCCTGTTTGAGTGTCCAGAACATACATCAACCCCAAAACATTCGTGTTGAAAGGGTTGGAGTTGGAGGCCTGCCGTGTCACCACGGCTCCTCTCAAATGTGTTAGCTGGCTGTTGCTGCGTCTCGCACGTTGGCTTGATATTTATGTCTACGCCTCTATGAGACCTTGCATCCGGCCGCTCCTAACCGTCCCTCACCGGACAACATCTTCTTGACCTCGGGCCTCAAATCAGGTAGGACTACCCGCTGAACTTAA
>12b8713d5d07db57d1f3e58db4cb933c7c418247
AACGCACCTTGCGCTCCCTGGTATTCCGGGGAGCACGCCTGTTCGAGCGTCATGAAGCTCTCAAATAGCCTCTTTTCTTAATTGCAAAGATGGATGTTTGGATTTGGACTCTGCTGTGTTACAAACAGCTGGTCCGAAAGATATTAGCTGATCCTAGCAAGACTTGGTTCTACTCGGCGTGATAATTATCTAACGTTGAGGACATCGCAAGATGGCCAAATCGAAACTATATGGATTGCTTCTAATCGTCTTCATCGACAACTTTTTATCAATCTGACCTCGAATCAGGCGGGACTACCCGCTGAACTTAA
>1ee5d9272364f7d38212cef552ea363f355c016f
AACGCACATTGCGCCCTCTGGTATTCCGGAGGGCATGCCTGTCCGAGCGTCATTGCTGCCCTCCAGCCCGGCTGGTGTGTTGGGCCCCGCCCCCCTTCCCGGGGGGGCGGGCCCGAAAGGCAGCGGCGGCACCGCGTCCGGTCCTCGAGCGTATGGGGCTTTGTCACCCGCTCTTGTAGGCCCGGCCGGCGCCAGCCGACCCCCTCAATCTATTTTTTCAGGTTGACCTCGGATCAGGTAGGGATACCCGCTGAACTTAA
>fc6a7a623592c64777e76c78a688562dd5bf073b
AACGCACCTTGCGCCCTTTGGCCATTCCGAAGGGCATGCCTGTTTGAGTATCATGAACACCTCAACTCTTCATGGTTTTCTGTGATGAGTTTGGACTTTGGGGGTTTTGCTGGCCTATGGTCAGCTCCTCTAAAATAAATCAGCTTGCCAGTGTTTGGTGGGTATCATAGGTGTGATAACTATCTACGCTTGTGGTTCTTCCATCAGGTAACCTTCAGCAGTGGAGGTTCACTGGAGCTCACAGATGTCTCTCCTCAGTGAGGACAGCCCTTTGAATGTTTGATCTCAAATCAGGTAGGACTACCCGCTGAACTTAA
>593a2b1f87249fb6b701319d583e603676be0f0e
AACGCACATTGCGCCCGCCAGCATTCTGGCGGGCATGCCTGTTCGAGCGTCATTTCAACCCTCAAGACCCCTTCGTGGTGCGTCTTGGTGTTGGGGCGCTACAGGACCCCCGTCCGCGGGGGCGCCTGTAGGCCCTGAAATGCAGTGGCGGGCTCGCTGTGGTCCCGGGCGTAGTAGTTCTATTCTCGCCCTGGGCACCGCTGCGGGTGCTTCTAGCCATCGACCGCTCCTGCCAGGAGCAGCCGTACCTACAAGGTTGACCTCGGATCAGGTAGGACTACCCGCTGAACTTAA
>07f8230f43429fe0681fb8461c2d9b6c347aacaa
AACGCACCTTGCGCCCTTTGGTAATCCGAGGGGCATGCCTGTTTGAGTGTCTTGAAGCTCTCAAATGTTTATTTACTTAAACATTTGGATTTGGGTGTCTTTTGCCGGTCTTGTATCGGCTCACCCTAAATGCATTAGCTGGCTTTTGGGTCCGCGAACTCGGTGTGATAATTGTCACTCGCTGAGATTTCGTAACCTTAAGGAAGCTGCTTCCAGTCGTCTCTTGAGACAATACATCTAAGTGTTTGACCTCAAATCAGGTAGGACTACCCGCTGAACTTAA
>402e60a6d1e32493c6d973e2ef22a5191c74611a
AACGCACATAGCGCCCGCCGGCCATTCCGGCGGGCATGCCTGTCCGAGCGTCGATTTACGCCTCTCGAGCCCTTCCGGGCCCGGTGTTGGGGCACTAGGGGCCTTCGTGGCCCCTAGGCCCCCAAGAAGCAGTGCGCGGTCCGGCTGAGGACCCCGGGTACAGTAACTTCATCTGTGAGATGCCCTGGGAGACACAGCTGGTCCTGCCGTAAAACCCCCGACATAGGTGTGCCCTCTCCCCGAGGGTGCGCCGCCATATGTTGACCTCGGATCAGGTAGGAATACCCGCTGAACTTAA
>15c217c57ca147912b140fc1c157ba225025ebb8
AACGCACATTGCGCCCGCCAGTACTCTGGCGGGCATGCCTGTCCGAGCGTCATTTCAACCCTCGAGCACTGCTCGGCGTTGGGGGCCTACAGCCGGTAGCCCTCTAAAACCACCGGCGACGTCGCCCGCGGCTCCTTGCGTAGTAAGTCTTTCGCACTGGAACGCGGCGGCGCTGGCCGCTAAATCGCCCTATAGGGCACACAGAACGGTTGACCTCGGATCAGGTAGGAATACCCGCTGAACTTAA
>6d3d10cbba0c327b25991e70fe7235e1c227d718
AACGCAAATTGCGCTCTCGGGATAGGCCTGAGAGCACGCCTCTTTGAGCATCGATTCTACCACAAGTCGACGACGTCCTTGCAAAAGGATGTGCAGTCGGACATTGAGCCTTGCCGGCCGTTCGCGGCTAAGCTGGCTTCAAATAGAGCGAGATACACAGCGATCCTTCTGACACATCAGGAGTGATTTGTGACGTGGATAACTTCACTACTCGTGAACCTTCCAATACGTGACAGTCTCTCATTCAACTGCTGTGCTAGTGGAAAGCAACGTGTGTTGGATCGTCATTCGTGACAACTCTTTTGAATTAGATCTCAAATGAAGCGAGACAACCCGCTGAACTTAA
>476548def84de0f756aff9af3c867ca26bb2a77a
AACGCACCTTGCGCCTCTTGGTATTCCGAGAGGCATGCCTGTTTGAGCGTCATTAAATTCTCAACCTCAAAAGCTTTTTGTTTCTGAGGCTTGGATGTGGAGGCTTTGCCGGCTCTTTCAGAGTCAGCTCCTCTTAAATGCATGAGTGGAAACCGCTTGTAGTCCGCATTGGTGTGATAATTATCTGCGCTATTGTTGGCTACAGCTCTGAGGTGTTCGTTTAGGGAAGTGCATTAATTTGCTCTTTCTGTTTACTTGACCCGCAGAGTTGGTATCTGCTTCGAACCGTCCTAAGTTACTGGACAATACTTGACTATTTTGACCTCAAATCAGGTAGGACTACCCGCTGAACTTAA
>bf38d1329c032cfd5a8139389877064a65b9f159
AACGCACCTTGCGCTCCTAGGTTTTCCGAGGAGCATGCCTGTTTGAGTGCCCAGAATTACTCTCAATCTACACCTTGGTGGCGATTGGAATTGGAGGTTTGCTGCGACCTGGATTGCTGCTCCTCCTAAATATGTTAGCTAGTTGTTATTAACGCTGTCGGCTTGATATTACTGTCTATGCCACGGTCGTGAATGTGCAGCAGCTTTCTAATCGTCTTCGGACAATATTTAACCTCGGGCCTCAAATCAGGTAGGATTACCCGCTGAACTTAA
>2ecc8b2fde0586b0e077e10b24a7bd57cabe8e12
AACGCACATTGCGCCCTTTGGTATTCCGAAGGGCATGCCTGTTCGAGCGTCATTATCAACCCCTCAAGCCACGGGTTTGGTGTTGGACCTTTGGTGGTGATCGTCACGATCCCACCGGTCCCAAAGGCAACGACGGCGTCTGTTGGACCCTCGGTACACTGAGCTTTTACAAGCACGTACCGCGGCGGCCGACGCACGCGAGTCTCTCTTTTATCTTTCAAGGTTGACCTCGGATCAGGTAGGAATACCCGCTGAACTTAA
>a81cae1aaebec720745adeb9efd6d94530efa3e2
AACGCACCTTGCGCTCCTTGGTATTCCGAGGAGCATGCCTGTTTGAGTGTCATGGAATCATCAACTCTTATTTCTTTTTTGGAGATGAGAGCTTGGACTTGGAGGTCTTTGCTGGCTTTTTGAGCCGGCTCCTCTTGAATGCATTAGCTTGAACCTTTGCTGTATCGGCCTCGGTGTGATAATTGTCTACGCCGTGGCTGTGAGGCTTACTTTAACTGGGCTCAGCTTCCAACCGTCTGCTTGCGGACAACATCTCATTGACCTCTGACCTCAAATCAGGTAGGATTACCCGCTGAACTTAA
>f58fce32e43633e085c8bbe93c97ad03304f328b
AACGCACATTGCGCCCGCCAGCATTCTGGCGGGCATGCCTGTTCGAGCGTCATTTCAACCCTCGACTTCCCTTTGGGGAAATCGGCGTTGGGGACCGGCCGTATACCGCCGGCCCCGAAATGAAGTGGCGGCCCGTCCGCGGCGACCTCTGCGTAGTAATCCAACTCGCACCGGAACCCCGACGTGGCCACGCCGTAAAACCCCCGACTTCTGAACGTTGACCTCGGATCAGGTAGGAATACCCGCTGAACTTAA
>9cccf22b88698ffdff6c23426f1c50642697d19a
AACGCACATTGCGCCCGCTAGTATTCTGGCGGGCATGCCTGTTCGAGCGTCATTTCAACCCTCAAGCCCCCCCGGGGCTTGGTGTTGGGGATCGGCCCGCCCCTCGCGGCGAGCCGGCCCCGAAATCTAGTGGCGGTCTCGCTGTAGCTTCCTCTGCGTAGTAATACACCTCGCTCCGGAACGCGGCGCGGCCACGCCGTAAAACCCCCCACTTCTGAAGGTTGACCTCGGATCAGGTAGGAATACCCGCTGAACTTAA
>54c5c68ec22792b9f3309b0e116354fe0f721ffa
AACGCACATTGCGCCCCTTGGTATTCCGAGGGGCATGCCTGTTCGAGCGTCATTATGACCACTCAAGCCTAGCTTGGTATTGGGGTTCGCGGTCTCGCGGCCCTTAAAATCAGTGGCGGTGCCATCTGGCTCTAAGCGTAGTAATTTTATCTCGCTATTGGGTCCGGTGGTTGCTTGCCAATAACCCCCAACTTCTAAGGTTGACCTCGGATCAGGTAGGGATACCCGCTGAACTTAA
>339abcd23f4d80a20271efd2fdf6bdf11422296c
AACGCACCTTGCACTCCCGGGTATTCCTGGGAGTATGTCTGTTTGAGTGTCATGAACTCTTCAACCCACCAGTTTCTTGTAGACTGAATGGTGTTTGGATTTTGAGTGTTTGCTGGTCCTTAGTGACGAAGCTCGCTCGTAATGCATTAGCATCTCTAATTTGAGTTCGGATTGACTCAGTGTAATAGACTATTCACTGAGGATCACCTTAACTGGTGGCCGAATTAGAAAAAGCGGAAGCTTCCAATTATTGTAGTCAATTCTAGATTAGACCTCAGATCAGGCAGGATTACCCGCTGAACTTAA
>e5801197d4f6b287831fafdafdaa5641f3410356
AACGCACATTGCGCCCGCTAGTACTCTAGCGGGCATGCCTGTTCGAGCGTCATTTCAACCCTCAAGCTCCGCTTGGTGTTGGGGCCCTACGGCTGCCGTAGGCCCTGAAAAGAAGTGGCGGGCTCGCTACGGCTCCGAGCGCAGTAGGACACTATCTCGCTAGGGAGCTTCGGCGTGACCCTGCCGTTAAAGACCCCATCTTTAACCAAGGTTGACCTCGGATCAGGTAGGAATACCCGCTGAACTTAA
>ecd7a355be2e680b4ff6844689f97e2d8392ceae
AACGCACATTGCGCCCTCTGGTATTCCGGAGGGCATGCCTGTTCGAGCGTCATTACAACCCTCAAGCTCTGCTTGGCCTTGGGCGTCACCGGTAACGGTGGGCCCCAAACTCAGTGGCGGTGCCGTCTGGCTCTAAGCGTAGTAATTCTTCTCGCTATAGATGTCCGGTGGATGCTTGCCAGTAACCCCCAATTTTTACAGGTTGACCTCGGATCAGGTAGGGATACCCGCTGAACTTAA
>593b846922c0e3c3ba09571b106403be876dd182
AACGCACCTTGCGCTCCTAGGTCTTCCGAGGAGCATGCCTGTTTGAGTGCCCAGAACTACTCTCAACTAACACCTTGTGTGTGAGTTGGATATGGGGGTCTGCCGTTGACTTGTTCACGGCTCCTCCTAAATATGTTAGCTGTTAGTGACACACTACTGTTGGCTTGATATCATGTCTATGCTGCAGTTGTATGTTTCTTGGCTTACAATCGTCTTCGGACAATTTATTCTGAGCTCGGGCCTCAAATCAGGTAGGATTACCCGCTGAACTTAA
>758bdcace46197bb87486f41a088abe0544f1fb2
AACGCACATTGCGCCCTTTGGTATTCCGAAGGGCATGCCTGTTCGAGCGTCATTATCACCCCTCGAGCCCCTGTGGCTTGGCTTTGGACGGTCTGGTTAGGCGACTGACCCCTCCTAAAGACAATGACGGCGGCCTCGCAGGACCCCCGGTACACTGAGCTTCTTAACTGAGCACGTATCGGATCGAGGGTTCTCGGGGCACGGTCTCCTTTCCCCCCTCCCCTCGGGGCGGTGGGAAAACAATCTTTCTCAGGTTGACCTCGGATCAGGTAGGGATACCCGCTGAACTTAA
>4e5a41e69b907e7b62bdbd92fbeeec3140f9a6c7
AACGCACATTGCGCCCTGTGGTATTCCGCAGGGCATGCCTGTTCGAGCGTCATTTCAACCCTCAAGCACTGCTTGGTGTTGGGCCCTGCCCGTCGCGGCCGGCCCTAAAGACAGTGGCGGCGCCGTCTGGCTCTAAGCGTAGTACAACTCTCGCTCTGGAGTCCTGTGGTAGCTTGCCAGAACCCCTAATCTTATGGTTGACCTCGGATCAGGTAGGGATACCCGCTGAACTTAA
>460d4c4c33e644de614194057d4e8cdb7277745f
AACGCACCTTGCGCTCCTTGGTATTCCGAGGAGCATGCCTGTTTGAGTGTCATGAAATTCTCAACCTCTCTAGTTTTTTTAAAGACTAGTTAGGCTTGGATTTGGAGGTTGCTGGCTCGTTCAGCTCTTCTTAAATATATTAGCGAAGATCTTTGCTGCTCATCATTGGTATGATAATTATCTATATCATTGATAAACAGTGTCCTTCACGGGAGAGCTCTTGCTTCTAATCGTCTTTCTAAGACAATTTGACAACTTTTGACCTCAAATCAGGTAGGACTACCCGCTGAACTTAA
>2bc7be32930c52c0d524f73ff9270e95b1683f26
AACGCACATTGCGCCCCTCGGTATCCCGGGGGGCATGCCTGTTCGAGCGTCATTTCTACCACTCAAGCATAGCTTGGTATTGGGCATCGTTGCTTTTTTAAACGTGCCTTAAATGTAGACGGCGGCAAACACTAGTTCCGAGCGTAGCAGTAAAACATTTCGCTTTAGAGAATCTAGTATATTGTCAACCGCATAGTTTTTACTACAGTTTGACCTCGGATCAGGCAGGGATACCCGCTGAACTTAA
>bcd6e594dd75304aefc20f119e7e7cfcfc4d20d2
AACGCACCTTGCGCCCTTTGGCTATTCCGAAGGGCATGCCTGTTTGAGTATCATGAACACCTCAACTCTCATGGTCCACCATGATGAGCTTGGAATTTGGAGGTATTGCCGGCCCAATTGTCGGCTCCTCTCAAATGGATCAGCTTGCCAGTGTTTGGTGGCATCACGGGTGTGATAACTATCTACGCTCGTGGTTTTCCACCATGCAACCTTCAGCGATGGAGGTTCGCTGGAGCTTACAGACGTCTCTCCTCAGGGAGGACAGCTTTTTGAACGTTTGATCTCAAATCAGGTAGGACTACCCGCTGAACTTAA
>aa7a73462c9a286469cdf5484c0efd22f3db851f
AACGCACATTGCGCCCGCTGGTATTCCGGCGGGCATGCCTGTTCGAGCGTCATTATGACCAATCAAGCTATGCTTGGCTTTGGGGCCTGCTGTACCGGCGGTCCTTAAAATCGGTGGCGGTGCCGTCTGGCTCTAAGCGTAGTAATACTTCTCGCTACAGAGTCTAGGCGCCCACCCGCCAAAACACCCAAACTTTCTTAGGTTGACCTCGGATCAGGTAGGGATACCCGCTGAACTTAA
>7a5ef5f7f44b8036470c139b40f65368913b7f5b
AACGCACCTTGCGCTCCTTGGTATTCCGAGGAGCATGCCTGTTTGAGTGTCATTAAATTCTCAATCTCAACATTCTTGTAATGTTTGCAGATTGGATGTGGGGGTTTATGTGGGTCTTTCACAAGTTCCACTCCCCTAAAATGTATTAGCTGGAATGCCTTTGCAAACCAACTATCAGTATGATAATTATCTATGCTGGAGTTGATGCGATAGGGAATCTGCTTCTCAACCGTCTTTCTAAGACAATTTGAAACATTTTGACCTCAAATCAGGTAGGACTACCCGCTGAACTTAA
>86d6ad0b4f389e8703101ee5e5bbf5d980907819
AACGCACCTTGCGCTCCCTGGTATTCCGGGGAGCATGCCCGTTTCAGTACCATTAAATTCTCACAAGCTCTTTTTGCTTTGTAATGAAGCAATCTGGGCGGGTGGATATGGGCGCTTTTTGAGTAGCTACACTTTTGGGTGTAGTTGCGCAATCGCCTGGAATTCATTTGCGTGCTGCAGTTCGGCTCTTCTGCCGGTCAATCAAGTGCAACAGATTTTTCTATTCGCTTGTGAACGGTAAATATGGCAGTGCTGCTCGGTATGCAGAATACAATTATACCAGCTGTAGTTCTTTGGAGCTGCATCTGTTTAACTTGGTCTGAAATCGGGTAAGAAAACCCGCTGAACTTAA
>857b990ec9a6fb6c3076d1348a8ca421cf0e442f
AACGCACCTTGCGCTCCCTGGCATTCCGGGGAGCATGCCTGTTTGAGTGTCATGAACTCTTCAACCCACCAGTTTCTAGTAGACTGTGTGATGTTTGGATCTTGAGTGTTGCTAGTCTGACTAGCTCGTTCGTAATATATTAGCATCTCTAATTCGACTTCGGATTGACTCAGTGTAATAGGACTATTCGCTGAGGACACTTTTATTAGTGGCCGTATGAGAACCAGTAGAAGCTTCCAACTACTTAGTCAACTTTGATTTAGACCTCAGATCAGGCAGGATTACCCGCTGAACTTAA
>f142e0027695b59e4d985f3fe38dc9066cc9a837
AACGCACCTTGCGCCCTTTGGCTATTCCGAAGGGCATGCCTGTTTGAGTATCATGAACACCTCAACTCTCATGGTCTGCCATGATGAGCTTGGACTTTGGGGGTCTTGCCGGCCCAGTGTCGGCTCCTCTAAAATGGATCAGCTTGCCAGTGTTTGGTGGCATCACAGGTGTGATAACTATCTATGCTTGTGGTTCCCTGCCATGTAACCTTCAGCGATGGAGGCTCACTGGAGCTCACAGACGTCTCTCTTCGGTGAGGACAGCTCTTTGAACGTTTGATCTCAAATCAGGTAGGACTACCCGCTGAACTTAA
>e6d4e5849217787bf792184d63834feddb0e52c8
AACGCACATTGCGCCCTCTGGTATTCCGGGGGGCATGCCTGTTCGAGCGTCATTACAACCCTCAAGCTCTGCTTGGTATTGGGCCTCACCGGTTCTGGTGGGCCTTAAAATCAGTGGCGGTGCCATTCGGCTTCAAGCGTAGTAATTCTTCTCGCTTCTGGAGACCCGGCTGTGCCCCTGCCAACAACCCCCAATTTTATCAAAGGTTGACCTCGGATCAGGTAGGGATACCCGCTGAACTTAA
>ea24b21bf8da0f88f748f9635d9245d5cc89c1c5
AACGCACATTGCGCCCCCTGGTATTCCGGGGGGCACGCCTGTTCGAGCGCCATTTCAACCCTCAAGCCCAGCTTGGTTATGGGCCACGCCCGCAGGGGCGGGCCCGAAACTCGTAGGGCGCCGTCCGCCGGCTCTGAGCGTAGCAAGAGAAATCCCTCGCTCCGGATGTCCGTCGGGTGGTCGCCTCGAAAAACCCACGAAATAACACAAGGTTGGCCTCGGATCAGGCGGGGATACCCGCTGAACTTAA
>a6f7931732b6ee6f55614f18d02f1ed08df96e7d
AACGCACATTGCGCCCTTTGGTATTCCAAAGGGCATACCTGTTTGAGCGTCATTACAACTCTTAAATCAAATTTTTGATTTAGTATTGAGCCATATTTTTCGAAAGCAATTTTGAAAATGGTTTGAAATTGATAGGGCTGAAGCAATTCCAGTATTTGGAGGCTTTGATTACAACGTAATAGGTTTTACCAACTCGTTGGCTTATCGAAGTTCTTTCTTTTGGAATTTTCGCTTTTGCGTTATAAAATGACACTTTAAAGTTTGACCTCAAATCAGGCAGGATTACCCGCTGAACTTAA
>a9681b68ec96d199fcc5ee8d2826199b2e65974a
AACGCACATTGCGCCTCTCGGTATTCCGGGAGGCACGCCTGTTCGAGCGCCATTACACACCCCAAGCTCGGCTTGATGTTGGACGCTGTCTGTGAAAGGACAGGTCTGGAACGCGTGGGCGCCGGCGCCGGACCACGAGCGTAGCAAGACGCAAGTCAATTCGCTCTGTGGGCTTACTCGGTGGACGGCCGTCTAGGTGTGGGGGTACCACCCTGCGTCGAAAACACATAACCAAAGTTTGGCCTCGGATCAGGCGGGGATACCCGCTGAACTTAA
>56da192c3ddcabbd5b315aec28cde038a3abef9d
AACGCACATTGCGCCCCTTGGTATTCCGAGGGGCATGCCTGTTCGAGCGTCATTATAACCACTCAAGCCTAGCTTGGTATTGGGGTTCGCGTGCTCGCGGCCCTTAAAATCAGTGGCGGTGCCGTCTAGCTCTAAGCGTAGTAAATACTCTCGCTATTGAGTCCGGGCGGTTGCTTGCCAAAATCCCCCACTTTCTTAGGTTGACCTCGGATCAGGTAGGGATACCCGCTGAACTTAA
>68e45916112ebf4391b2752b5d12bf05b14c2480
AACGCACCTTGCGCTCCCCGGTATTCCGAGGAGCATGCCTGTTTGAGTGTCATTAAATTCTCAACCCAAACGATTTGTTTCGTTTCGGGCTTGGACTTGAGGTGTGCCGGCCTTTGAGGTTCGGCTCCCTTTCAAATATATTAGTGGAACACTTCTTGTGAAACTCGGCGTGATAAGTTGTTGTGCCGTGGATACCTTGAAGGACCTGCTTCTAACGGTCCCTTGTCGGACAACCATTCGTGCATTTGCATGATGACCAATTTTGACCTCAAATCAGGTAGGACTACCCGCTGAACTTAA
>511fe710e493864608b9919db611dcc637dd4c01
AACGCACATTGCACCCTCTGGTATTCCGGAGGGTATGCCTGTTTGAGTGTCATTAATCTCTCAACACAATCAAGTTTGTCTTGCGTTGTGCTTGGATGTTGAAGGCTGCTGGCGTCATTGTCAGCTCCTTTTAAATTCATTAGTGGAACTATGAAGGACCAGCCTCGGTTTGATAATCCTATCTATGCTGTAGCTGAGAATCGTTTGATCTGCTTCTAATTGTCCCTTGGGACTGTCTCTTTGAGGCATACACTTGACTCTTGACCTCAAATCAGGTAGGACTACCCGCTGAACTTAA
>10615e8d050e331c6286307d3ae8d546facd3462
AACGCACATTGCGCCCCTCGGCATTCCGGGGGGCATGCCTGTTCGAGCGTCATTGCACCCCTCAAGCGTAGCTTGGTCTTGAGCCTTCGTCCTCGCGGACGTGCTCGAAAAACAGTGGCGGTCCGGTGAGACTTCAAGCGTAGTAAATCTTCTCCCGCTTTGGAAGCTTCGCACCGTGGCTGGCCAACATACCCCCCACCATTTTCAATGATTGACCTCGGATCAGGTAGGGATACCCGCTGAACTTAA
>b567f1fb1d65fd53f2c9e834ffb7805cded6e30c
AACGCACCTTGCGCCCTTTGGTATTCCGAAGGGCATGCCTGTTTGAGTGTCATTAAATTATCAACCTTGCTCGCTTTTACCGGCTTGAGTGAGGCTTGGACGTGAGGGCTTGCTGGCTTCCTTCAGTGGATGGTCTGCTCCCTTTAAATGCATTAGTGGGATCTCTTGTGGACCGTCACTTGGTGTGATAATTATCTATGCCAGTTGACTTTGAAGCAAACTAATGGGAACCTGCTTATAACCGTCTTCGGACAACTTTTGACATTTTGACCTCAAATCAGGTAGGACTACCCGCTGAACTTAA
>1b44b2fa5ef881bdcae949c212269315b3210da6
AACGCACCTTGCGCTCCTTGGTATTCCGAGGAGCATGCCTGTTTGAGTGTCATTAAATTCTCAACTTCTTCAGTTTTCTGTATGAAGCTTGGATGTGGGGGTTTGTGCAGAAAAGCTTTACAGCGTTGCTGCTCCCCTTAAATAAATTAGCGAGTTTAAACTAGGCTCCGTCTATTGGTGTGATAATTATCTACGCCGTGGAATGGGCTTAGACTTGCTTCTAACCGTCTGAAAGGACATACTTTTGACAATTTGACCTCAAATCAGGTAGGACTACCCGCTGAACTTAA
>3c28c18556ed63f8115b014b930c5a0f1e6ce60e
GAACGCATCTTGCGCTCCTTGGTATTCCGAGGAGCATGCCTGTTTGAGTGTCATTAAAAGTTCTCAACCACTCTGGTTCTTTCCGGTGTGGCTTGGATTTGAGGGGTTTTGCAGGCTTTTGAACTGAAGTCAGCTCCCTTGAAAAGGATTAGTGGTGTCTGAGCAGAAGCCATCATGGGTGTGATAATTATCTATGCCTTGGTGGAATGCCTGAACCGCAAAAAGTGTTGTGTTTTGATGAATTTGACCTCAAATCAGGTAGGACTACCCGCTGAACTTAAGC
>9545cb0891f29c390214247ee6124b7be1d545f5
AACGCACCTTGCGCTCCTTGGTATTCCGAGGAGCATGCCTGTTTGAGTGTCATTAATATATCAACCTTCTCTTTTTTGAGTTGTTTGGATGTGGGGGTTTGCTGGACTCTTTAATGATTCAGCTCCCCTGAAATGCATTAGCAGAACAACCTGTTCATTGGCGTGATAATTATCTATGCTATTGAATGTGAGGGCAGTTCAGCTTTCTAACCGTCCTCGGACAATTCATCATTAATGTGACCTCAAATCAGGTAGGACTACCCGCTGAACTTAA
>5a71bef36ebf214fd3adb592e170f781b7226bbf
AACGCACCTTGCGCTCCTTGGTATTCCGAGGAGCATGCCTGTTTGAGTGTCTTGAAGTCATCAACCTCTCCCGTTTTGCGACGGGTCCGGGTTTGGAGCCTGGGGGATTGCGGCCGCGAGGCTGCTCCCCTCAAATGCATCGGTTGGGCCTGCGGGTCGAACTCGGTTGGGCGTTGTACCATCCTCGCTCTTATCCCGAGATGTTCCCCCATTAACGTGCCCTCCCACGACCGCCCCCGTTCTGGAGTCGGCGGTCAAGCTTTTGAAGCACTTTTGAAATCTGACCTCAAATCAGGTAGGACTACCCGCTGAACTTAA
>49e7948b9594725b85e1563f235e19c2272a7e94
AACGCACCTTGCGCTCCTTGGTATTCCGAGGAGCATGCCTGTTTGAGTGTCACGAAAATCATCAACCCCGACTTGCTCTTCGGAGCGTTTTCGGTGGCTTGGACTTGGGGGACTTATGCTGGTGCCGCAAGGCGGTCGGCTCCTCCTGAATGCATTAGCAGCTGGCCTTTTGAGGTCCTCTCGCGGCGTGATAATTTATTTCGCCTCGATGACCTCTGCGTTGGACTCTGCTTATAATCGTCCTTCACGGGACAGACTTTACCTTTTCAAATATGACCTCAAATCAGGTAGGACTACCCGCTGAACTTAA
>749e6111e2fad87e1cdd2711d336736eef23e6b0
AACGCACCTTGCGCTCTTTGGCATTCCAAAGAGCATGCCTGTTTGAGTGTCACGTTAACCTCACCTCTACAACTTTTTGTTGTGGTCGGTGGATTTGGATGTCTGCCGTCGTTGGCTCGTCCTGAAATGCATTAGCCTGGCGTTGCTGAGGCCCTCTGGTGTGATAAATATCTACGCCGTTTGGTCTGTGGCTGCTGGCTTACAGTCGTCTTCGGACAATTTCTAATGCTTTGGCCTCAAATCAGGTAGGACTACCCGCTGAACTTAA
>2eb7660ba2ce9a563f3a998b6f33747e0b03065c
AACGCACATTGCGCCCTGTGGTATTCCGCAGGGCATGCCTGTTCGAGCGTCAGTACAACACTCAAGCCTAGCTTGGTATTGAGCCACGTCCGCAAGGGCCGGCTTTAAAATCAGTGGCGGCGCCATCTGGCTCTCAGCGTAGTAATACTCCTCGCTGTTGAGTTCTGGTGGATGCTGGCCAGCAACCCCTAACTTCTAAGTTTGACCTCGGATCAGGTAGGGATACCCGCTGAACTTAA
>886387598d743b4e0c123416befd5d114cb45079
AACACACCTTGTGCTCCTTGGGTCACCTATGGAGCATGCCTGTTTGAGTGTCATATTGAATCAACTCCCCTCAGGTTTTTCGTTCTGAATGCCTGTTCAGGTGGAGTTGGATTTGGAGGTTTCATGCAGGTCTCCCCTTGGGGGATCAGCTCCTCTTAAATGCATTAGCTTATAGGATGAAGCAAAAAGGCTCTTTAGCATTGTTCATTGGCTATGGTGTAATAATTGTTCCATCATGGTGTTTTAAATGATCAGTGTGTTTGACTGGAGCCTTTCTGCCCATCATTGTCAGCTTCTAATTGTCGGGTGTAGCCTGACAGATATTTTGACCCTTTGACCTCAAATCAGGTAGGACTACCCGCTGAACTTAA
>642911de2e065893e04b8e7ca97e92753c2962e8
AACGCACATTGCGCCCCTTGGTATTCCGGGGGGCATGCCTGTTCGAGCGTCATTAATACCCTCAAGCTCTGCTTGGTATTGGGATTCACTAGTAATATAGTGGCCCCTAAAATCAGTGGCAGTGCCATTCGGCTTCAAGCGTAGTAAATTTCTCGCTCTGGACGTCTGAGTAGTACCCGCCAAAACAGCCTAATTTTTTTAAGGTTGACCTCGGATCAGGTAGGGATACCCGCTGAACTTAA
>5c44325464dde9835d500c7966ecd89b72ec67af
AACGCATCTTGCGCTCCTTGGTATTCCGAGGAGCATGCCTGTTTGAGTGTCATTTAACTTCTCAACCACACATGTTGTTGTGTGGCTTGGATGTGGGGGAATGTTTTGCAGGCTTTCATGTGAATGAAGGTCGGCTCCCCTGAAATGTATTAGTGGTATCTGAGGCTACTACTATAGGTGTGATAATTTATCTATGCCTTTGGTATGCCGCATGAACAGATTACGCTGCTTCTAAACAAACAATATTGATAAATTTGACCTCAAATCAGGTAGGACTACCCGCTGAACTTAA
>5d03a1bb9a67bb0b793e997c65b0930dc7104aa0
AACGCACCTTGCGCTCCTTGGTATTCCGAGGAGCATGCCTGTTTGAGTGTCATGAAATCATCAACCACTCCCTTGGTTTTTCCGAGGTGTTTGGCTTGGACTTGGGTGTCTTGCCTCTGCTCGTCGGACGGCTCACCTTAAAAGCATCAGTGGATCCTGTCTTGTGCGACATGGTTTGACTCGGCGTGATAAGTGTTTCGCTGAGGACATCCTTCGGGATGGCCAGGTCGCCGGACTCCATGTCTGCTCCCTAACCCTTCTCCCCCCGGAGAACTACTTTTGACATCTGGCCTCAAATCAGGTAGGATTACCCGCTGAACTTAA
>8ad141bebd260e58be713e5e6e33ce4632475596
AACGCACCTTGCGCTCCTTGGTATTCCGAGGAGCATGCCTGTTTGAGTGTCATTAAATTCTCAACCCATCCAGCTTTAGCGAGTTGGTATGTGGCTTGGATTGTGGGGGTTATGCTGGCGTAAAGTCAGCTCTCCTGAAATGCATTAGCGGAACGGTTTGCGATCTGTCACTGGTGTGATAATTATCTACGCCAAAGACCTGGAACGCTCTCTGTCTGTTCAGCTTCTAATGGTCCCATCATGTGGACAACTTTTTGAATGTTTGACCTCAAATCAGGTAGGACTACCCGCTGAACTTAA
>cd2bcf60a7785f01d5c27475e01e4bf27f4d01f2
AACGCATCTTGCGCTCCTTGGTATTCCGAGGAGCATGCCTGTTTGAGTGTCATTTCATCTTCTCAACCCACACCACTGGGTTTATTTTCTAAGGTGTGTGGCTTGGATGTGGGGGGATGTATTTTTGCAGGCTCTCGAGTCTGCTCCCCTAAAATGCATTAGTGGTATCCGAGCAGATTAACTACTACAGGTGTGATAATTTATCTATGCCTCAGTATGCTGCATGAAAGGATCACACTGCTTCTAACAAAAAAAGAAAAACGGGCCACCGTTTTGATAAATTTGACCTCAAATCAGGTAGGACTACCCGCTGAACTTAA
>823ef10323ee74baa8b589d41b10d87bae5266fb
AACGCACCTTGCGCTCTCTGGTATTCCGGAGAGCATGCCTGTTTGAGTGTCATGAACTCTTCAACCCACCGGTTTCTTGTTAGACCGAGTTGGTGCTTGGATTTTGAATGCTGCTATTTAGTTAGCTCACTCGTAATATATTAGCATCTCAATTTCGTAATCGGATTGACTCAGCGTAATAGACTATTCGCTGAGGACACTTTCTTGAAAGTGGCCGAACATGAAGAGTGGAAGCTCCAAATCCTTCTAGTCAACCTTAGATTAGACCTCAGATCAGGCAGGATTACCCGCTGAACTTAA
>1e537b55d7af901aab7c5b4e9b70ec75ab4f1165
AACGCACATTGCGCCCGCCAGTATTCTGGCGGGCATGCCTGTCCGAGCGTCATTTCAACCCTCGAACCCCTCCGGGGGTCCGGCGTTGGGGATCGGCCCTTACCGGCCGGCCCCGAAATACAGTGGCGGTCTCGCCGCAGCCTCTCTTGCGCAGTAGTTTGCACACTCGCATCGGGAGCGCGGCGCGTCCACGTCCGTAAAACACCCAACTTCTGAAATGTTGACCTCGGATCAGGTAGGAATACCCGCTGAACTTAA
>eba19017a01bcc0da7127a6d8a5a01775d534786
AACGCACATTGCGCCCCGTGGTATTCCGCGGGGCATGCCTGTTCGAGCGTCATTTCAACCCTCAAGCTCCGCTTGGTGTTGGGCCCTGCCCGTCGCGGCCGGCCCTAAAGACAGTGGCGGCGCCGTCTGGCTCTAAGCGTAGTACATCTCTCGCTCTAGGGTCCTGCGGTGGCTTGCCAGAACCCCCAAACTTCTATGGTTGACCTCGGATCAGGTAGGGATACCCGCTGAACTTAA
>de2806bca6a115b1c26c7dbb0b541685873bd332
AACGCACATTGCGCCTCCTGGTATTCCGGGAGGCACGCCTGTCCGAGCGCCATTACACCCCCCAAGCCTTGCTTGATGTTGGGCCATGACGCGCTGTCAAGCCCCAAACCTTTAGGCGCCCCCTACTGGCCGCGAGCGTAGCAAGAATTTTTTTCCCTCGCTTCGCGTGTCCAATGGGTGGGTCGCCGATTGACCCCCTAAATTTTACAAGGTTTGGCCTCGGATCAGGCGGGGATACCCGCTGAACTTAA
>757282527facc85ce4d4e8c4c42404a8f2b134c3
AACGCACATTGCGCCCCCTGGTATTCCGGGGGGCATGCCTGTCCGAGCGTCATTGCTGCCCTCAAGCACGGCTTGTGTGTTGGGCTCCGTCCTCCTCCCGGGGGACGGGCCCGAAAGGCAGCGGCGGCACCGCGTCCGGTCCTCGAGCGTATGGGGCTTCGTCACCCGCTCTGTAGGCCCGGCCGGCGCTTGCCGACACATCAATCTTTTTTCCAGGTTGACCTCGGATCAGGTAGGGATACCCGCTGAACTTAA
>f31df5290eb66f879059a665baa68593caebb279
AACGCACATTGCGCCCTCTGGTATTCCAGAGGGCATGCCTGTTCGAGCGTCATTTCAACCCTCAAGCCTAGCTTGGTGTTGGGGCATTACCTTCCTTCGGGAGGGTAAGCCCTGAAATTCAGTGGCGAGCTCGCCAGGACTCCGAGCGTAGTAGTAAAACCCTCGCTTTGGACTGTTCTGGCGCGGCCCTGCCGTAAAACCCCCAACTTCTGAAAATTTGACCTCGGATCAGGTAGGAATACCCGCTGAACTTAA
>439a5a9d5275511997c67da333e7fae286b3b400
AACGCACCTTGCGCTCTTTGGTATTCCGAAGAGCATGCCTGTTTGAGTGTCATGAAATTCTCAACCTCTCAAGCTTTTTGAGCATGATGAGGCTTGGACTTGGGGGTTGCTGGCCTTTGTTGGTCGGCTCCTCTTGAATGCATTAGCTGGACTTTTCTGATCACAGAGTGGTTCACGGTGTGATAATTATCTACGCCATGGTAAGCCCATCTCTGAGTTCTGGTCGAGCTCATAAACTGTCTTAGGACACTTTTCAAATCTGACCTCAAATCAGGTAGGACTACCCGCTGAACTTAA
>79de4664d96cc89f48078f383d1e0584d81ab13b
AACGCACATTGCGCCCTTCGGTATTCCGTTGGGCATGCCTGTTCGAGCGTCATTTAAACCTTCAAGCTCTGCTTGGTGTTGGGTGTTTGTTCCGCCTTGGTGCGTGGACTCGCCTTAAATTCATTGGCAGCCGGTATGTTGGCTTCGTGCGCAGCACATTGCGTCACGCTTCTGGCAGACCTCCTCCCACTAAGCCTCTTTTTTACTTTGACCTCGGATCAGGTAGGGATACCCGCTGAACTTAA
>72f39723d0df51f145aabfec80e80657a1ac8b47
AACGCACCTTGCGCCCTTTGGTATTCCGAAGGGCATGCCTGTTTGAGTGTCATTAAATTCTCAACCTTGCAAGCTTTGCTTGCGAGGCTTGGATGTGAGGGTTTTGCTGGCTTCCTTTTCGGATGGTCTGCTCCCTTTAAATTCATTAGTGGGATCCTTTGTGGATGGTCACTTGGTGTGATAATTATCTACGCCGCCTGACTCTGACGCAAGACTTGTGGGAACCTGCTTATAACTGTCTCTTTCAGAGACTTATCTTTTGACAATTTGACCTCAAATCAGGTAGGACTACCCGCTGAACTTAA
>fdc0af69755cd6c03402a11d8916f0c337df1d69
AACGCACCTTGCGCTCCTTGGCATTCCGAGGAGCATGCCTGTTTGAGTGTCATTAAATTCTCAATCCCTACAATCTTGTGTTGTTTGGTGATTGGATTTATGGGGGTTTGCTGGCCTCGTTCAGCTCCCCTGAAAAGCATTAGCAGGACATTATGCCATCTGTGCTTTGTATGATATTTATCTATACACTGTACTTATTGTGCACAACTGCTTCTAACTGTCACTTCTGACATTTGACCAATTTGACCTCAAATCAGGTAGGACTACCCGCTGAACTTAAG
>2e28d95f0ef75d0f3a5b0a33f6074bd73f5a529d
TGAACGCACCTTGCGCTCCTTGGTATTCCGAGGAGCATGCCTGTTTGAGTGTCATTAATATATATATCAAACCTCTCTTGTTGAGTGGTTTGGATGTGGGGGTTTGCTGGCCTTGTAAAGGGTTCAGCTCCCCTGAAATGCATTAGCAGAACAACCCTGTTCATTGGTGTGATAACTATCTACGCTATTGAATGTAAGGGGCAGTTCAGCTTTCTAACAGTCCTCGGACAATTCATCATTAATGTGACCTCAAATCAGGTAGGACTACCCGCTGAACTTAA
>e22650f65c93056feab2cac69a3c8f885cfdf356
AACGCACATTGCACCCCCTGGTATTCTGGGGGGTATGCCTGTTCGAGCGTCATTACAACCCTCAAGCTCTGCTTGGTATTGGGCCCTGCTGCCTCAGCAGGCTCTAAAGTCAGTGGCGGTGCTGTCTAGCTCCGAGCGTAGTAATTCTTCTCGCTCTGGAGATCTAGGCATGTGTCTGCCAAAACCCCCAATTTTTTTCAGGTTGACCTCGGATCAGGTAGGGATACCCGCTGAACTTAA
>838940aac1243904fb3bbd9cbab0a83e8de617f3
AACGCATATTGCGCCTTCTGGTATTCCGGAAGGCATGCTTGTTTGAGTATCAGTAACAACCTCAACTCCTTTTCAATCGTGTTGTGCGTGAGGGAAGGTGTTGGATTTGAGCATATCCACCGGGCCATATTGGCTTGAGGGATGCTTGAAATGGAGGTTCGGCCGACAGTGCCTGGGCTACAAGCATTTCATACTTAATCCCGTTAAACGGATTATATCCTTTGCTGCAGCCAACATACAGGGTAACTGTCAGTGTTCCGACTGATGCAGGAAAGTTGAGATGGGTTCTTCGGATCCTAGCTCTTCTAAACTCGATCTCAAATCAAGTAAGACTACCCGCTGAACTTAA
>84bef8507ba1b2d794ec673caf1f5325d468640b
AACGCACCTTGCACCCTTTGGTATTCCGAAGGGTACGCCCGTTTGAGTGTCATTGTAATCTCACCTCTATGACTTTTGTTGTAGAAAGTGGACTTGGGCAATGTCGTGTTACAACGACTGGCCTTAAATGCATGAGTGTACCCTGCTGTTGCAGCGTCTTCAGTGTGATAAACATCTTCACTGATCCAAGTTCCTTCGGGACACGTAAGCAAAGTGGGCTCTGCGCTGCGAACCGTCTTTGGACAACCTTGACAATTTGACCTCAAATCGGGTGGGACTACCCGCTGAACTTAA
>fbf64b030d1a54182be63a8f015c37fda4da1f94
AACGCACATTGCGCCCGCCAGTATTCTGGCGGGCATGCCTGTTCGAGCGTCATTTCAACCCTCAAGCCCTGCTTGGTGTTGGGGTCCTACGGCTTCGCGGCGGTAGGCCCCGAAACTTAGTGGCGGGCTCACTAAAGTCCTGAGCGCAGTAGCACATCTCGCTTGTGGTCCTTGGTGGGTTCCGGCCGTTAAACCCCCCAATTTTTTACAAGGTTGACCTCGGATCAGGTAGGAATACCCGCTGAACTTAA
>4f44adeaf15eec9dc688365825d4f0289851c9fa
AACGCACCTTGCGCCCTTTGGTATTCCGAAGGGCATGCCTGTTTGAGTGTCATTAAATTCTCAACCTTGCTCGCCTTTACCGGCTTGAGTGAGGCTTGGACGTGAGGGCTTTGCTGGCTTCCTTAAGTGGATGGTCTGCTCCCTTTAAATGCATTAGTGGGATCTCTTGTGGACCGTCACTTGGTGTGATAATTATCTACGCCTCGTCGACTTTGAAGCAAACTTATGGGAACCTGCTTATAACCGTCTCGCAAGGGACAACTTTCTGACATTTTGACCTCAAATCAGGTAGGACTACCCGCTGAACTTAA
>a28c4f6c66c17acfe7cecf9710d8e833f29559a1
AACGCACATTGCACTCCTTTGGAGTATGCCTGTTTGAGAATCTATAGTATTTATTTTTGGTTATTTCGCAAGAGATAATCAAGAGATTTGAGGTGTCTCTTTCGAGAGTACCTTTAATGTTATAGCCTCTTTTGTGGTAAAACAACTCTGCAGAACAGTATTTGAATGGAACTTTTGTTTCTTTAATGCCTAATACGCAGACTTACCTATTGAAAAGGGGGTCCATAAACTTAAAGTAGTACCTCGGTGCTGCTTGAACCATGGTCTCAAATCAGGTAGGAAGACCCGCTGAACTTAA
>6d19fa53c9e45c12cced18eb67450c95dbfed6ff
AACGCACATTGCGCCCTTTGGTATTCCGAAGGGCATGCCTGTTCGAGCGTCATTATCACCCCTCAAGCCCCGTGCTTGGTGTTGGACGGCTTGGTCGCGTCACCGCGACTCCTCCTAAAGACAATGACGGCGGCCTGTGGTTCCCCCGGTACACTGAGCTTTTAATTGAGCACGTATTGGATAAGGGCGCCCGGGACCCGGTCTTCTCCCTTTACCGGGAAATTTTTCAATGGTTGACCTCGGATCAGGTAGGAATACGCGCTGAACTTAA
>03242639afb9772bc8a69d2bd0eed3934e60dc5e
AACGCATCTTGCGCTCCTTGGTATTCCGAGGAGCATGCCTGTTTGAGTGTCATCAAGTTCTCAACCATACCTCGGTGTGGCTTGGATCTGGGGGTTTTTGCAGGCTTCAAAGAAAGTCGGCTCCCCTGAAAAGCATTAGCGGTGTCCGAGTACCTTTGGTGTGATAACTATCTATGCCTTGGTGTATACGATGCATGCTGCTTCTGAACTTCATTTTATTGACAAATTTGACCTCAAATCAGGTAGGATTACCCGCTGAACTTAA
>a1ce6360ffc810971d3996320e8d1ef465077d11
AACGCACCTTGCGCTCCCTGGTATTCCGGGGAGCACGCCTGTTCGAGTGTCGTGAATACCTCAAGCTGGATGGCTTTATTGCTTGTCTGGCTTGGATGTGGATGCTGCTGTCTTGGTCCTTGATTGGGCTGACGGCTCGTCTTAAATGCATTAGCTGATCCATGACTTGTGTACTTGGTTCTACTCGGCGTGATAATTCTCTGACCGCTGAGGACATCTGCTCTAGGGCGGATGGCCATGTATGCCTTGGATTGCTTCTAATCGTCCTTTGTGACAAACTCACTTCACCCTTTGACCTCGAATCAGGTGGGACTACCCGCTGAACTTAA
>dd9b6412cbf21043d32a430f9df0c753f2302b3c
AACGCACATTGCGCCCATTAGTATTCTAGTGGGCATGCCTGTTCGAGCGTCATTTCAACCCTTAAGCCTAGCTTAGTGTTGGGAGCCTACTGTATTGTAGCTCCCTAAATACAACGGCGGATCTGTGGTATCCTCTGAGCGTAGTAATTTTTTTCTCGCTTTTGTTAGGTGCTGCAGCTCCCAGCCGCTAAACCCCCAATTTTTAATGGTTGACCTCGGATCAGGTAGGAATACCCGCTGAACTTAA
>abfcb4e15b037d3be3a02d3f7410e6182bfc8182
AACGCACATTGCGCCCTGTGGTATTCCGCAGGGCATGCCTGTTCGAGCGTCATTTCAACCCTCAAGCTCTGCTTGGTGTTGGGCCCAGCCCGTCGCGGCCGGCCCCAAAGACAGTGGCGGCGCCGTCGGGCCCTAAGCGTAGTACATCTCTCGCTCTAGGGCCCCGTGGTGGCTTGCCAGCAACCCCAACTCCTATGGTTGACCTCGGATCAGGTAGGGATACCCGCTGAACTTAA
>a33c14deba2f279aef72a5298a2e0f804363a2a6
AACGCACCTTGCGCTCTCTGGTATTCCGGAGAGCATGCCTGTTTGAGTGTCATGAACTCTTCAACCCACCGGTTCCTTGTTGAACTGCTGTGGTGTTTGGATTTTGAACGCTGCTATGTAATTAGCTCGCTCGTAATACATTAGCATCTCAATTTCGTAATCGGATTGACTCAGCGTAATAGACTATTCGCTGAGGACACTTTTTCAGAGTGGCCGAGACATGAAAAGTTAGAAGCTTCAAACCCATCTAGTCATTCTTAAGATTAGACCTCAGATCAGGCAGGATTACCCGCTGAACTTAA
>c6c19e933b0f10a176c949bebc07e3e0c2920679
AACGCACCTTGCACCCTTTGGTATTCCGAAGGGTATGCCTGTTTGAGTGTCATTAAATTCTCAACTTCAAAAGAGTTTGCGCTTTTTTGAAGCTTGGACTATGGAAGCTTGCTGGTATCACTATCAGCTCTTCTTAAATGCATTAGCGGAACTGTAAAGGACCAGCTTTGGTTTGATAATCCTATCTATGCCGTTGCTGTGGACTCGTGTGTTCGGCTTCTAACTGTCTTCGGACTGTCTCCTATGAGGCATACAACTTTAAGCTTGACCTCAAATCAGGTAGGACTACCCGCTGAACTTAA
>c6eff5a605f4584adcf8d3aa0039aafb3cefa806
AACGCACCTTGCGCTCCCTGGTATTCCGGGGAGCATGCCTGTTCGAGTGTCACGTTAACACCTCACCCGCGGACTTCACCGTCTGCGGCGTGGACTTGGATGCTGCCGTCGCCGGCTCGTCCTGAAATGCATTAGCCTCGCGTCTGCCTCTGACGACCTGACGGTGTGATAGACATCTGCATCGTCGACGTCTCTGGTGGTGGGGCTCACAGTCGTCCCTCGGGACATTCTAAGCATTGGCCTCGAATCAGGTAGGACTACCCGCTGAACTTAA
>96c31eb4561d42b3d5f8170248a2d9b65d300300
AACGCATCTTGCGCTTCTTGGTATTCCAAGGAGCATGCCTGTTTGAGTGTCATTAAAGTTCTCAAAACCCACATGCTTGTCATGTGGAATTTTGGATATGGGGGTTTGCAGGCTTTTTAAAGTCGGCTCCTCTGAAATGTATCAGTGGTATCTGTGTGGACTACAGGTGTGATAAATAAAATCTATGCCTTGCCCCTCACCGTGCTGCTTCTTCTGACGAGTTGGGATTGACAAATTTGACCTCAAATCAGGTAGGACTACCCGCTGAACTTAA
>7188390c2a3eec196bbe320439a0a396637ed781
AACGCAAATTGCGCTCGAGGCCTCGGCCGAGAGCATGCCTGCCTCAGTGTCGGTTCCACCCTCGCCTCACCTCCCATCCGGTTGCGTGAGAGCGGACCTGGCCGTCCCGATCCTGGCGATCGGGTCGGCTGAAGCGCAGAGGCTTGAGCGGGAGTCCCTCCAATGTGGGAACAACAGACCGGTAGGTGAGCCGTCCTCTCTCCGGAGAGACGATCGCATGCCGCTGCTGGGCCCCGGGACCCCGCTGGACGCCGAGCAGGAGACGGTGCGGCTCGCGACGGGGGAGACCCCGTCGCGGCGACCGAATCATCCATTCGACCTGAGTTCAGGCAAGGGCACCCGCTGAACTTAA
>e4741a7f2acd413cd2fb445375c56e90b6469d3f
AACGCACCTTGCGCTCCCTGGTATTCCGGGGAGCATGCCTGTTTGAGTGTCATTAAATTCTCAACCCCGATCGGATTTGTTTTCGCATTCGGAGGCTTGGATAGTGGAGCGTGCTGGCCCCCTCTCATGGGTCGGCTCCTCTCAAATGCATTCGCGGAATCGACTTTGGTCCATTTCGGTCATCAGTGTGATAAATGTTGCGCTGTTGGCTAGGATCGAGGTGCCGCATACAATGGTCTTCGGACAATTTTATAAACCATTTGACCTCAAATCAGGTAGGACTACCCGCTGAACTTAA
>c9ea7714073bb689dcf88db24f4f67f5ea49cbba
AACGCACATTGCGCCCGCCAGCATTCTGGCGGGCATGCCTGTTCGAGCGTCATTTCAACCCTCGGTTTCCCTTTGGGGAAGTCGGCCGTTGGAGATCGGCGATCCATATCGGATCGCCGGCTCCCAAATTTAGTGGCGGCCCGTCCGCGGCGACCTCTGCGTAGTAACAACCACTCGCACCGGAGACCCGACGCTGGCCACGCCGTAAAACAACCCAATTTCTGAATGTTGACCTCGGATCAGGTAGGAATACCCGCTGAACTTAA
>4d6dbcda48ff905ae23a98faacf160d3d80ec5a8
AACGCACATTGCGCCCGCCAGCATTCTGGCGGGCATGCCTGTTCGAGCGTCATTTCAACCCTCGACATCCCCTTGGGGAAGTCGGCGTTGGGGACCGGCAGCACACCGCCGGCCCCGAAATTGAGTGGCGGCCCGTCCGCGGCGACCTCTGCGTAGTAATCCAACCTCGCACCGGAACCCCGACGTGGCCACGCCGTAAAACACCCAACTTTCTGAACGTTGACCTCGGATCAGGTAGGAATACCCGCTGAACTTAA
>f5e4bfa578bec08c1efd03e0e6f86a04e11fb7ce
AACGCACATTGCGCCCCCTGGTATTCCGGGGGGCATGCCTGTTCGAGCGTCATTACAACCCTCAAGCTCTGCTTGGTATTGGGCCCCGCCGGTTCCGGCGGGCCCTAAAGTCAGTGGCGGTGCCATCCGGCTCCGAGCGTAGTAATTCTTCTCGCTCTGGAGACCCGGCTGTGTGCTTGCCAGCAACCCCCAATTTTTTAAGGTTGACCTCGGATCAGGTAGGGATACCCGCTGAACTTAA
>ed19d7760a47236ada3399a46113ba906845cf44
AACGCACATTGCGCCCTTCGGTATTCCGTTGGGCATGCCTGTTCGAGCGTCATTTAAACCTTCAAGCTATGCTTGGTGTTGGGTGTTTGTTCCGCCTCAGCGTGTGGACTCGCCTCAAATTCATTGGCAGCCGGTATGTTGGCTTCGTGCGCAGCACATTGCAAGCGACTTCAGCAAACCCCCTCCCATAAGCCCTTTTTTTACTTTGACCTCGGATCAGGTAGGGATACCCGCTGAACTTAA
>56e83a485c7e460f0c9e4e47b20b980aadca8f01
AACGCACATTGCGCCCGCTGGTATTCCGGCGGGCATGCCTGTTCGAGCGTCATTATAACCAATCAAGCTCTGCTTGGCCTTGGGGCCCGCTATATCAGCGGCCCTTAAACCCAGTGGCGGTGCCGTCTGGCTCTAAGCGTAGTAATACTCCTCGCTACAGGGTCCAGTCGTTCACCCGCCAAAACCCTCAACTTTCTCAAGGTTGACCTCGGATCAGGTAGGGATACCCGCTGAACTTAA
>00f464445edb1ebc243e6ed6b62e9c740d69a8ff
AACGCACCTTGCGCTCCTTGGTATTCCGAGGAGCATGCCTGTTTGAGTGTCATTAAATTCTCAACCTTACCAGTTTTCACAAACTTGGTAATGGCTTGGATGTGGGGGTTATTTTGCTGGCTTCGTTAAGAAGTCTGCTCCCCTTAAATGTATTAGCTGGTGCCCCGTGTGGATCCGTCTATTGGTGTGATAATTATCTACGCCGTGGATGTCTACTTTAAATGGGATGTGCTGCTTCTAACCGTCCATTAAGTTGGACAATTAATGACAATTTGACCTCAAATCAGGTAGGACTACCCGCTGAACTTAA
>f7ae4d859e8c444aad2823307290585e3ba5605d
AACGCATCTTGCACCCTTTGGTATTCCAAAGGGTACGCCTGTTTCAGTATCATTATAACCTTTCTCCCCAAGGCTTTTTGGCCAAGGAGGGAAAGAGCATAACCGGTGGCCCAGCGGTCTCCCATCAGGGGGATTGTCTCGGCTGGAATGACTGTTGCAATGGTGGGCCAAATGGTCTTCCGCACTTGATAAATGTACTTTTATAAAGAGCGGGGCCGGTCTGCCGAAAGTTGTAACTAAACCCTTTACCTTTGATCTGAAATCAGGCGGGATTACCCGCTGAACTTAA
>255488ba43eefbdc9c437f083368f109d3c37418
AACGCACCTTGCGCCCTCTGGTATTCCAGAGGGCATGCCTGTTTGAGTGTCACGAATGAATCAGCACCGTGTTTTTGTTAATGCGGAGGCTGGACTTGGATGTTGCCGTCGTTGGCTCGTCCTTAAATGCATTAGCCTGGCGCGGCCAAGGCCTCTTTGGTGTGATAATTATCTACGCCGCTGGGGTTTGTGCTTTGTTGCTGGCTTACAGTCGTCCTCGGACAACTTTTTTTGCTTTGACCTCAAATCAGGTAGGACTACCCGCTGAACTTAA
>faff805aafcf7f6c1ff4376576898ef0188b9747
AACGCACATTGCGCCCGCCAGTATTCTGGCGGGCATGCCTGTCCGAGCGTCATTTCAACCCTCGAACCCCTCCGGGGGTACGGCGTTGGGGATCGGCCCTTTACGGGGCCGGCCCCGAAATACAGTGGCGGTCTCGCCGCAGCCTCTCCTGCGCAGTAGTTTGCACACTCGCATCGGGAGCGCGGCGCGTCCACGTCCGTAAAACACCCAACTTTCTGAAATGTTGACCTCGGATCAGGTAGGAATACCCGCTGAACTTAA
>9584b22f36c00a6f03cfb48256b27a3ce2244656
AACGCACATTGCGCCCCTTGGTATTCCATGGGGCATGCCTGTTCGAGCGTCATTTACACCCTCAAGCTCTGCTTGGTGTTGGGCGTCTGTCCCCGCTTCGTGCGCGGACTCGCCCCAAAGGTATTGGCAGCGGTCTTGCCAGCTTCTCGCGCAGCACATTGCGCTTCTCGAGGCTCCGGCGGATCGGCGTCCATCAAGCCCACATCACAGTTTGACCTCGGATCAGGTAGGGATACCCGCTGAACTTAA
>ad72d78e017cb3c61fe7fc7f129d1c76d1d06735
AACGCACATTGCGCCCTCTGGTATTCCGGAGGGCATGCCTGTTCGAGCGTCATTTGCTAAACTCAAGCCTACTTGTAGGCTTGGTCTTGGGTGCTGTCCTCTCTGGAGGACACACCTCAAATGCAACGGCGACACTGCCTGGCTTCAAGCGTCTAGGAAACTTCATCGCTTCTGTCAGATAAATGTCTGCCTCTCAACCCCAATTTTTATTCTGGGTTGACCTCGGATCAGGTAGGGATACCCGCTGAACTTAA
>2de9d7cd018b7c93755fcd8d30bc1d50b009ff57
AACGCACATTGCGCCCTCTGGTATTCCGGAGGGCATGCCTGTTCGAGCCTCAATGAAACCGCTCCCCGTGCGGCCGTTCCTCGAACGTCCCCGGGGGTAGTGGCGGACGCGAACGCCCCCAAAAGCGTGCGCGCCGCTCAAATCCGCGGTCCGCAGGCCCGAGGGCGCACCCGACGTAGTGATGAATTTTCTCGTCGACGTGCGACCTCAAGCGCCTGGGACCTTAAGCGCTCCGGCGCCGCTTACAATCGGTTGAGCTCGGATCAGGTAGGGATACCCGCTGAACTTAA
>a18faac01694d188c0394b94d50f213d7f1cd8e9
AACGCACCTTGCGCCCCTTGGCTATTCCGAGGGGCATGCCTGTTTGAGTATCATGAACACCTCAACTCTCCCGGTTTGCCGTGATGAGCTTGGACTTTTGGGGGTTTTGCTGGCCTACGGTCGGCTCCTCTGAAACGGATCAGCTTGCCAGTGTTTGGCGGCGTCACGGGTGTGATAACTATCTACGCTTGTGATTGCTTGCTGAGCAACCTCTGGAGACGGAGGTTCGCTGGAGCTTATAAATGTCTCTCCTCAGCGAAGACAGCTTTTTGACCGTTCGATCTCAAATCAGGTAGGACTACCCGCTGAACTTAA
>b781b19ba4ea2b09f0a156a212893acd0b5a3595
AACGCACATTGCGCCCTCTGGTATTCCGGGGGGCATGCCTGTTCGAGCGTCATTACAACCCTCAAGCTCTGCTTGGTATTGGGCGTCACCACTCGTGGTGTGCCTTAAAATCAGTGGCGGTGCCATTCGGCTTCAAGCGTAGTAATTCTTCTCGCTTCTGGAGTCCGGGTGTGTGCTTGCCAGCAACCCCCAATTTTTATAAGGTTGACCTCGGATCAGGTAGGGATACCCGCTGAACTTAA
>6d6bf640c8647b9c85103771be0273cfde3d3542
AACGCACCTTGCGCTCCCTGGTATTCCGGGGAGCATGCCTGTTCGAGTGTCACGTTAACACCTCACCCGCAGACTTCACCGTCTGCGGCGTGGATCTGGATGCTGCCGTCGCTGGCTCGTCCTGAAATGCATTAGCCTCGCGTCTGCCTCTGACGACCTGACGGTGTGATAAACATCTGCATTGTCGACGTCTCTGGTGCTGGGGCTCACAGTCGTCCCTCGGGACAGCTTTCTAAGCATTGGCCTCGAATCAGGTAGGACTACCCGCTGAACTTAA
>f9a70ba5d741c449f4902a8d66c830d26eb577d6
AACGCACATTGCGCCCCTTGGTATTCCGGGGGGCATGCCTGTTCGAGCGTCATTATAACCAATCTAGCCTGGCTAGGTATTGGACCTCGCTCTATCGCGGGTCTTAAAAATAGTGGCGGTGCTTTCAGGCTCTACGCGTAGTAATTTTCTCGCTATAGAGTCCTGGAGAGTTCTTGCCAACAACCCTTATTTTTCTTAGGTTGACCTCGGATCAGGTAGGGATACCCGCTGAACTTAA
>54d1dda2be493e250fc067f70a84177248ca5938
AACGCACCTTGCACCCTTTGGTATTCCGAAGGGTACGCCTGTTTGAGTGTCGTGAATTCCTCCTCCCACTCCATCTTTTGCGGATGCGAGCGGTGGGGGACTTTGGGAGCCTTTGCGGATTCCGAAGGGACCCGCTCTCCTTGAATGCATTAGCGAAGCCCGTCTTTGGGCCTCGGTGTGATAGACATCTACGCCGGGTCCATCGATGAAGGATCGCTTCCAACCCGTCCCGCGAGGGACAGCGTCTTCGAACTTGACCTCAGATCAGGTGGGACTACCCGCTGAACTTAA
>3123f483e5c70d08fc9d6b23eafcb71c96720237
AACGCACCTTGCACCCTTTGGTATTCCGAAGGGTACACCCGTTTGAGTGTCATTGTAATCTCACCCCAAAATTCTTTTTGGGTGTGGACTTGGACGCTGCCGATCCGTCGGCTCGTCTGGAATGTCTCAGTGTACCCCGCTCGTCGGCGTAAACAGTGTGATAAGTATCTTCACTGGTCAGTCTCTCCGGAGGCGCGCTTTCAGGTGGGCTCCTGCGCTTACAACCGTCTTCGGACAAATCTCTGACAATTTGACCTCAAATCGGGTGGGATTACCCGCTGAACTTAA
>ec9f5dffe5952c2208bdd28e9dfd09980831b9b2
AACGCACATTGCGCCCTTTGGTATTCCTTAGGGCATGCCTGTTCGAGCGTCATTTAAACCTTCAAGCTCAGCTTGGTGTTGGGTGTCTGTCCCGCCTCGGCGCGGACTCGCCTTAAATTCATTGGCGGCCGGTACATTGGCTTCGAGCGCAGCAGAAACGCGAACTCGTTGACAATGGATTGGCTCCCAGAAGCTATTTTCTATTTTTGACCTCGGATCAGGTAGGGATACCCGCTGAACTTAA
>cb0800234fbad6c3a696505ed7c5f5d3a3ee00c4
AACGCACCTTGCGCCCCTTGGTATTCCGAGGGGCATGCCTGTTTGAGTGTCATTAAATCCTCAACCCCTCCGATTCGTTTCGGCGGGGATTGGACTTGGAGCGTGCTGGCGAAGGTCGGCTCCTCTTTAAATGCATCAGCGGAGAAAATGCCTTTTGCGCCTCTGGCCGTTCAGCGTGATAATGACGTTGCGCTGCGGTCGAGCTCAAGGTCCGCTTCCAAAGGTCCTCGGACGATACGTAATGACTTTTGACCTCAAATCAGGTAGGACTACCCGCTGAACTTAA
>cd75c5a315794806b4953b20d2b2f8b138a12944
AACGCAAATTGCACTCCCTGGTATTCCGGGGAGTATGCCTGTTTGAGGGTCAGTTTAAATAAAAATCGATGTGTTGCTTTTTTGTATCACCTCGGAATTGGGCTTTCTTAGCCTTCGGGTTAAGAGACTTAAAATTGATTTTTTTTGTGCATTTTTTATAGACGTACATAAGATATTTTTTTATTCGTCTTGGAATGCCAAATTTATTAGGTATGATCATGTTGTGTGGTTTCGTACCTATAAGCTTCATCATCTGACCTCAAATCAGGTAGGGACACCCGCTGAACTTAA
>3cbcbcdca0b37b92fdef1b19875c9f4d7197f395
AACGCACATTGCGCCCCCTGGTATTCCGGGGGGCATGCCTGTCCGAGCGTCATTACAACCCTCAAGCTCTGCTTGGTGTTGGGCCCCGCCGCCCCGGCGGGCCCTAAAGTCAGTGGCGGTGCCATCCGGCTCCGAGCGTAGTAATTCTTCTCGCTCTGGAGGTCCGGTTGTGTGCTCGCCATCAACCCCCAATTTTTTTCAGGTTGACCTCGGATCAGGTAGGGATACCCGCTGAACTTAA
>abac4cff2ac6649b2a892d05970bbcddd741c2d0
AACGCACCTTGCGCCCTTTGGTATTCCGAAGGGCATGCCTGTTTGAGTGTCATTAAATTCTCAACTTCAAAATGCTTTGCTGCATTTTTGAAGCTTGGACTTTGGAGGATTGCCGGCATTGACTTGTCAGCTCCTCTTAAATGCATTAGCGGAACTTTATTAAGGACCAGCTTTGGTTTGATAATCCTATCTATGCCGTCGCTGTGGACTTTGCTTGTTCAGCTTCTAATGGTCTTCGGACTGTCTCTTAATGAGGCATACACTTTTAAGCTTGACCTCAAATCAGGTAGGACTACCCGCTGAACTTAA
>a2640f95187094ff785e23ecc8d207de0a6f70fd
AACGCACATTGCGCCCGCTAGTATTCTGGCGGGCATGCCTGTCCGAGCGTCATTTCAACCCTCAAGCCCCTCCGGGGGCCTGGCGTTGGGGATCGGCCCCGCTCCGGCGGCCGGCCCCGAAATGTAGTGGCGGTCTCGCCGCTGCCTCCTCTGCGTAGTAGAAACACCTCGCATTGGGACGCGGCGGGCCCACGCCGTTAACCAGATGAATTTTTTCAAGGTTGACCTCGGATCAGGTAGGAATACCCGCTGAACTTAA
>b5734f84b3f33e6ac5119af83844297b6eb74328
AACGCACCTTGCGCTCCTTGGTATTCCGAGGAGCATGCCTGTTTGAGTGTCGTGAAATTATCAACTCTCTTTCTTTTCGAAGTAAGATGAGATTGGACTTGGGGATTGCTGGTTTCTAATCAGCTTCCCTTGAATGCATTAGCTGGAATTTGATTCGCAGCATATATGCGGTGTGATAATGTCTTCACTGTGTAGCTCGAGTCGTCTGGCTTCTAATCGTCCTTCACGGGACAATCTTGACAATTAGACCTCAAATCAGGTAGGACTACCCGCTGAACTTAA
>7e6b7a647d0649a297d1e84c5dfe171bba12c7f6
AACGCACATTGCGCCCTCTGGTATTCCGGGGGGCATGCCTGTTCGAGCGTCATTACAACCCTCAAGCTCTGCTTGGTATTAGGCCTTACCTGCTACAGGCAGGCCGTAAAATCAGTGGCGGTGCCATTCGGCTTCAAGCGTAGTAATTTTTCTCGCTTCGGAGTACCGGTTGCGTGCCTGCTATAAAACCCCAATTTTATCAAAGGTTGACCTCGGATCAGGTAGGGATACCCGCTGAACTTAA
>70f9914842fcbaa01779ee14a14a8585e6a675ff
AACGCACATTGCACTCTCTGGTATTCCGGAGAGTATGCTTGTTTGAGTATCTGTAAACATCTCAAATCTCTCTGCGCTTGCGTTTGAGAGAATTGGATTTGAGCGGTCCCGACTCTTTCATCAGAAAGAGGAGGGTAGCTTGAAATGCAGGTGCAGCTGGACATTCTTCTGAGCTAAAAGCATATCTATTTAGTCTGGTGAAACAGATTATTACTTTTGCTTCAGCTAATATAAAGGTCGAATGAACTTCCAACGCTGATTGCAGGAAAACTCGTTCGTAACTGAACTTGTAAACTCGATCTCAAATCAAGTAAGACTACCCGCTGAACTTAA
>3aee39336ffaa48ecdac4543c668743764ae4498
AACGCACCTTGCACCCTTTGGTATTCCGAAGGGTATGCCTGTTTGAGTGTCATTAAATTCTCAAACCTGCTGGTCTTTATTGACTATGTAGGCTTTGGATGTGGGAGTTGCTGGCCTAACAGTTGGCTCTCCTTAAATGCATTAGTGGCTTGTCGATCCCCATTCACTTGGTGTGATAGTAATATCTACATTGAGGATGGCTAGGTCATGCTATGACAACTGCTTTCTAACTGTCCTTTACTGGACAACTTGAACCATTTGACCTCAAATCAGGTAGGACTACCCGCTGAACTTAA
>8369d58f13a095cce5e6741fab48b87f91e5b1c1
AACGCACCTTGCGCTCCTTGGTATTCCTTGGAGCATGCCTGTTTGAGTATCATGAAATTATCAAAACATACCTTTTGTTCATTCAACTGGTTTTGTTTTGGACTTGGAGGCCTTGCGGATTCACCTCTGCTCCTCTTAAAAATATTAGCTGGATCTCAGTGAGCTCGGTTCCACTCGGCGTGATAAGTATCACTCGCTGAGGACACCCGTAAAAAAGGTGGCCGGGGATCGCAGATGAACCGCTTCTAATAGTCTATTAAATTGGACAAACATACTTTATGATCTGATCTCAAATCAGGTAGGACTACCCGCTGAACTTAA
>241980f7e55a9c9c67431430d4aa882570669ffe
AACGCACCTTGCGCTCCTTGGTATTCCGAGGAGCATGCCTGTTTGAGTGTCATGAAATTCTCAACCTTTTCAGCTTTCTTTGTTGATCAGGCTTGGATGTGGGAGTATGCGGGCTTCTCAGAAGTCGGCTCTCCTGAAATGCATTAGCGGGACCTTTGTTGCCTGGCTTTGGTGTGATAATTATCTACGCCATTGTAGTCAAGCAGCTTAAAATGAGGTTTCAGCTTCTAACCGTCTCCCCTGAGACAACTTTTTGACAATTTGACCTCAAATCAGGTAGGACTACCCGCTGAACTTAA
>e25db080773e54ae3b8a40981c844197d6877868
AACGCACATTGCGCCCTTTGGTATTCCGAAGGGCATGCCTGTTCGAGCGTCGTCTCACCTCTCAAGCCCAGCTTGGTATTGGGTCCCGCGTCCCTCACCGGACGGACCTCAAAGACAGTGGCGGTGCCGGTCGGCTTCAAGCATAGTAATCAATCATCTTGCTTTGGAAGTTCGGGCGGTCACTTGCCATTCAACCCCCCATTTTCTAAGGTTGACCTCGGATCAGGTAGGAATACCCGCTGAACTTAA
>04bd38b74e7b2f191b844fe7e21d47b8463c4fff
AACGCACATTGCGCCTCCTGGTATTCCGGGAGGCATGCCTGTTCGAGCGTCATCAAACACATCCTCAAGCATTTTTGCTTGGTCCTGGAGGAAGATGGTCTCTTGACTATCCCCTCTGGAATTCCTCAGCAGAGACCACAGCAGCCTCAGGTGTGATAATTCTACCTCGCTTGAGTGTTACTGTGGGCTCCCGCTGGAGAACAGCCCCCCAGCTTTTACCATGTTTGACCTCGGATCAGGTAGGGATACCCGCTGAACTTAA
>2e631b90d7c7e5694fa8d4d276c9060301add4a7
AACGCACCTTGCGCTCCTTGGTATTCCGAGGAGCATGCCTGTTTGAGTGTCATTAAATTCTCAACCTTCCAACTTTTATTAGCTTGGTTAGGCTTGGATGTGGGGGTTGCGGGCTTCATTAACGAGGTCGGCTCTCCTTAAATGCATTAGCGGAACTTTTGTGGACCGTCTATTGGTGTGATAATTATCTACGCCGTGGATGTGAAGCAGCTTTATGAAGTTCAGCTTCTAACCGTCCATTTATTTGGACAATTTTTGACAATTTGACCTCAAATCAGGTAGGACTACCCGCTGAACTTAA
>72c963eea1331fa8606d1160e2dccab2b26ee249
AACGCACCTTGCGCCCCTTGGTATTCCGAGGGGCATGCCTGTTTGAGTGTCATTAAATTCTCAACTCTGATTTGATTTGTTTCTAATCAGAGCTTGGACTTGGAGTGTGCTGGCGTCTAGTCGGCTCCTCTCAAATGCATCAGCGGAATTAGAACCTTTGGTTTCCGGACGTCGGTGTAATAATAAAGTTGCGCCGTCTTTCGACTTCAAAGTCCGCTTATAATGGTCTTCGGACGAACTCTTATATCAAATTTGACCTCAAATCAGGTAGGACTACCCGCTGAACTTAA
>a1a5430cdc18fb3c6193a4b73eb14b45fff5be9f
AACGCACCTTGCGCTCCTTGGTATTCCGAGGAGCATGCCTGTTTGAGTGTCATGAAATTCTCAACCTTTCTAGCTTTTTCGAAGGCTAGGCAGGCTTGGATCGTGGAGGCTGCTGGTTCTTGTCAATCAGCTCTTCTTAAATGTATTAGCAGTCCTTTGCTGACGATCATTGGTATGATAATTATCTATATCATTGAGACACAGCTTCCCTAGTGGAGAGGCTCCGCTTCTAATCGTCTTTATAAGACAACTTGACAACTTTGACCTCAAATCAGGTAGGACTACCCGCTGAACTTAA
>04a14a13700d1f47ac7b61420b821249aa380c4c
AACGCACCTTGCGCTCCTTGGTATTCCGAGGAGCATGCCTGTTTGAGTGTCATTAAATTCTCAACCCCTTCAACTTTGTTGATGGAGGGGCTTGGACTTGGAGTGTGCCGGCGTGAGTCGACTCCTCTTTAAATGCATTAGCAGAAATCCCCCTTTCTTGCAGTTGGTGTGATAATTATCTACGCCAGAAGCTTATGAAGGAATGTTTCCGCTTCAAATCGTCTTAGGACAACTTTGAATACATTTTTGACCTCAAATCAGGTAGGACTACCCGCTGAACTTAA
>ff958d5804e0c3a1b980922339d989f68f808dfc
AACGCACCTTGCGCTCCTTGGTATTCCGAGGAGCATGCCTGTTTGAGTGTCATGGTATTCTCAATCCATTCAATATTGTCAAAGGTATTGGATTGGTATTGGATGTGGAGGATTATTGCTGGTCTCTTTTATTGAGTATCAGCTCCTCTGAAATGCATTAGTGTGAATGTTTACCGAGCATTTTCTCAGTGTGATAATTATCTACGCTGTGGCTGCTTGGATCTTATAAATTTCATGCTTCAAACCGTCTGCATTAGTGGACAATTTATTTGACAATCTGACCTCAAATCAGGTAGGACTACCCGCTGAACTTAA
>86fd86b436bc92cb4d9497843d9edae0fba46955
AACGCACCTTGCACCCTTTGGTATTCCGAAGGGTACGCCCGTTTGAGTGTCATTGTAATCTCACTACGATCGACTTTTGTCTTTTCGTATGTGGACTTGGATGTTGCCGTGAATAAACAAACGGCTCGTCTGAAATGCCTGAGTGTACCCCGCTTTGCGGCGTATTCGGTGTGATAAATCTTCACCGGAGTTGATCCCTTTATGGGGTCGCGTCTGTAATGGTGTGGCTCTATGCTTCGAACCGTCTTTTTATCGAGACAAATCTCTGACAATTTGACCTCAAATCGGGTGGGACTACCCGCTGAACTTAA
>b82b84102c03d3c1ac174dad599c7d900a05dfff
AACGCACATTGCGCCCCGTGGTATTCCGCGGGGCATGCCTGTTCGAGCGTCAGTACAACACTCAAGCTCTGCTTGGTATTGGGTCGCGTCAGCAATGACCGGCCTTAAAAACATTGGCGGTGCCATCGTGCTCTGAGCGTAGTAATACTCCTCGCTATAGAGTCTCGGTGCGTGCTTGCCACTAACCCCCAACTTTCTAAGTTTGACCTCGGATCAGGTAGGGATACCCGCTGAACTTAA
>1c87f5b82462267072ed617fc425a4aec201efcb
AACGCACCTTGCGCCCTTTGGTATTCCGAAGGGCATGCCCGTTTGAGTGTCATTGTATTCTCAAACCTCCTTAATTTTTGCAAAAATGTTTTTGTAATGTTATTTTGGTGGTTTGGATTTTGGAGGGTTTTGCAGGTTTTTATTAAGACCTGCTCCTCTTGAATGCATTAGCTGGAATTGTGTTGCTTATAACCAGTCTTTTGGTGTGATAATTATCTACGCCATAGTTGGTACAAAGCCAGTATTCTGCTTCTAAAAATCTGTCTTTTTTAAAAAGACAACTCTTTTTGACATCTGACCTCAAATCGGGTAGGACTACCCGCTGAACTTAA
>402c6103b88d8290f0c79971eaeb173173afba19
AACGCACATTGCGCCCTTTAGTATTCTGAAGGGCATGCCTGTTCGAGCGTCATTATCACTAATCAAGCCTGGCTTGCTGTTGGATCTCTTGTCGTTAAAGCGACAGGTCCTAAAGATAATGACGGTTGTTAATTTAGACCCCAGATGCAACGAGCTTTCATTAGCACGCATGATAGGCAGTCTTTTTAACCCGGTCTTTTTTAACCAATTTTACAAGGTTGACCTCGGATCAGGTAGGAATACCCGCTGAACTTAA
>2da05a93d015a8976baa5bf239e5a8621341de46
AACGCACCTTGCGCTCTTTGGCATTCCAAAGAGCATGCCTGTTTGAGTGTCACGTTAACATCATCTCCGAATTTATTTTCGGCAGGTGGATTTGGATGCTTGCCGTCGTTGGCTCGTCCTGAAATGCATTAGCCTTGCGTGCTGAGGCCCATTTGGTGTGATAGACATCTACGCCGCTTGAACCTCTTGGCCGCTGGCTTACAGCCGTCCTCTCGGGGACAATTTAACTAAAGCTCTGGCCTCAAATCAGGTAGGACTACCCGCTGAACTTAA
>82e35070b400c6e2e46fc37fe4acb80980a294a7
AACGCACATTGCGCCCTGTGGTATTCCGCAGGGCATGCCTGTTCGAGCGTCATTTAACCACTCACGCTTAGCGTGGTATTGGAGCACGCGGTCTCGCGGCCCTCAAAATTAGTGGCGGCGCCGGTGGGCTCTAAGCGTAGTACATACTCCCGCTATAGAGTTTCTCCGGTGGCTCGCCAGAACCCCCAATTTTTTTACAGGTTGACCTCGGATCAGGTAGGGATACCCGCTGAACTTAA
>0631e893d5fb2b0ee81f60de3a873a17f68d8b4d
AACGCACCTTGCGCTCCTAGGTCTTCCGAGGAGCATGCCTGTTTGAGTGCCCAGAACTACTCTCAACTAACACTTTGTGTGAGTTGGATGTGGGGGTTCTGCTGTTGACTTGTTCACAGCTCCTCCTAAATGTGTTAGCCGGTTGGTGATGAACCACTGTTGGCTTGATATTATGTCTATGCTGCAGTTGTACATGTATCCATGGCTTATAATCGTCTTCGGACAATATTCTGAGCTCGGGCCTCAAATCAGGTAGGATTACCCGCTGAACTTAA
>31854c1e91318a57b4e5bac1c38492e9157cc7f1
AACGCACATTGCGCCCCCCGGTATTCCGGAGGGCATGCCTGTTCGAGCCTCAATAAAACCTCTCCCCAGAGGGCCACTCTGCAGAGAGCGGCCCTTCCTTTGGGGGTCATGGTGGACCCGCCGGCCTTCAAAAGCCGTCTGGCCACTCAAATTCTTGGTCTGCAGGCCACGAGGGGTTGCACCTCGACGTAGTGATCGTTTTCATCGTCGGAAGGCGCCCTCATGTTCCTGGGACCTTAAGCGTCCGTCTTGGATGCCCACCCCCCAAATCAGTTGAGCTCGGATCAGGTAGGGATACCCGCTGAACTTAA
>4c8cef936127e52e9e8d6c3687dfce1d4ebbfeb8
AACGCACCTTGCGCTCCTTGGTATTCCGAGGAGCATGCCTGTTTGAGTGTCTTGAAGTCATCAACCCCTCCCGTTTTTGTGCGAGAGGAAGGTTGGAGATGGGGGCCTGCGACCGTGAGGCCGCTCCCCTCAAATGCTTCGGTTGGGCCTGTGGGTCGAACTCGGTTGGGCGTTGTATCATCCTCGCTCTTTGTCCGAGAAGTTCCCCTTTGATTGAGCCCTCCCACGACTGCCTTTCCAGAGGTGGTCAATCTAATTTGAAATCTGACCTCAAATCAGGTAGGACTACCCGCTGAACTTAA
>ba8550c9cf774ce1e9cfd858a4f39e1a16046ba0
AACGCACCTTGCGCTCCTTGGTATTCCGAGGAGCATGCCTGTTTGAGTGTCATTAAATTCTCAACCTTTTCAACTTGTGTTAGTTGGTCAGGCTTGGATTGTGGGGGTTGCGGGCTTCTCGGAAGTCGGCTCTCCTTAAATACATTAGCAGAAACCTTTGTTGCATTAGCTCCGGCGTGATAATTATCTACGCCGTATGTGAAACAACTCTTATACGGTTTAGCTTTCTAATAGTCCTTTGGGACAAACTCTTGACAATTTGACCTCAAATCAGGTAGGACTACCCGCTGAACTTAA
>c151e1408da9145f97b190fbdd970accdaf7f8d7
AACGCACCTTGCACCCTTTGGTATTCCGAAGGGTATGCTCGTTTGAGTGTCATTGTACTCTCACACTCTCTGATCTTTTTGGATTCAGGGAGCGGTGGACTTGGGTGTTTGCTGCTTACCTTGCAGCTCACCTCAAATACGTCAGTGCATCTCTTGGTTGGACATAGTACGGCGTGATAAGTATCTTCGCCGGCACCTCGCAAGAGGGTGGCCGATTGAGAGCTCTGTGCTTTCAAACCGTCTTCGGACACTTTCTGACAACTTGACCTCAAATCGAGTAGGACTACCCGCTGAACTTAA
>aa8c07da4799a165b63066118c17d5a4d032a4ed
AACGCACATTGCGCCTTCCGGTATTCCGAAAGGCATGCCTGTTCGAGAGTCATTAACAACCGTTTCGATCCCTTTCTTAACAAAGTTAAGAAGAGAAAGGGTTTGGTGATGGTGGAGGAGGAACAGAGAGAGCGTTTAGCCTGTTAAAAATGGCTGTGTTTTCTGCCTCCCCCCCAAAATTGTACAGGCGGTCGTGTGTGCCCATGCATCGAGGTGTTGTAAAAGCTACCACAGCACTTTTCACCTGGTGCAGTGTGAGATCGGCCAGCCGGTTTAGAAAACCCCCCAAACAATCAAAGGTTGACCTCGGATCAGGTAGGGATACCCGCTGAACTTAA
>6b2991df4241d47ba975c3f456f73fcda1324ef9
AACGCACCTTGCGCTCCTTGGTATTCCGAGGAGCATGCCTGTTTGAGTGTCATTAAATTCTCAACCTTATCAATTTTCACAAGTTGGTAATGGCTTGGACTTGGGGGCTTTTTGCTGGCTTCGTCAAGAGGTCTGCTCCCCTTAAATGTATTAGCCGGTCCCCTTGTGGAGTCGTCTATTGGTGTGATAATTATCTACGCCGTGGGCCTTCACTTTAAATGGGTTGTACTGCTTCTAACCGTCTGTTAAGTCAGACAAATAATGACAATTTGACCTCAAATCAGGTAGGACTACCCGCTGAACTTAA
>c8463af8dd11aa5b71a329bae1afc4758b518cb8
AACGCAACTTGCGCTCTCTGGTATTCCGGAGAGCATGCCTGTTTGAGTGTCATGATCTCTCAACCAATAGGGTTTCTTATTGGCTTGGATCTGGGTGCTGCCAGCTTGTCTGGCTCGCCTTAAAGGAGTTAGCGAGTATAGCAATGTCGTCTGGCGTAATAAGTTTCGCTGGGTTGACGTGTGAAGCACGCTTCTAATCGCCCTCGGGCAATTTTTGACTCTGGCCTCAAATCAGGTAGGACTACCCGCTGAACTTAA
>efc532081b5fb1365fa98804d342f150135479b6
AACGCACCTTGCGCCCTTTGGTAATCCGAGGGGCATGCCTGTTTGAGTGTCTTGAAGCTCTCAAACCTTTACTTTATTGAAAAGGTTTGGATTTGGGTGTCTTTGCGGGACTTGCAAAAGTTCGGCTCACCCTAAATGCATTAGCTGGCTTTTGGGTCCGCGACTCGGTGTGATAATTGTCACTCGCTGGGTTTCGCTCTCCTGTGGAAGCCGCTTCCAATCGTCTTAGGACAATTTTCAAGTGTTTGACCTCAAATCAGGTAGGACTACCCGCTGAACTTAA
>0bd8486be76b935e59e0bb3fd629e56ed5f55998
AACGCACCTTGCACCTTTTGGTATTCCGAAAGGTATGCCTGTTTGAGTGTCTTGAATCATCACTCTGTAGATTTTCTATAGATGTGGATTTGGGTGTTGCCATTTGGCTCGCCTTGAATGTCTTAGTGGGTCAACCCAAGCTGGATGTAATAAGTTTCATTCGGTGCAAGTGCGGCCTGCTGCCAACCGTAATTCATGACTAGACCTCAAATCAGGTAGGACTACCCGCTGAACTTAA
>28fd3fa04fe14b8e256de0d3f79273604b24cac7
AACGCACATTGCGCCTTCTGGTATTCCGGTAGGCATGCCTGTTTGAGCGTCAGCAAAACACCCTCGGGACTGGGTATTTTCATATTCAGTGCCGGTCTTGGGTAGTGGATGCCGGTGGTTATTTCTTTCCACCTGCGCCCTCCCTAAACTTGCTGCACGACCGCAAGCCCCTTCTAGCCAGGTCAATGGAGTGGTGTTACAATCTTCCAAAAAGCCTGCTGGTAAACTGCTTTGCGGCGTTAAACCTTAACGCCTCCCCTCCGAGGGAGACTTGAAGTTTTGACCTCAGATCAGACAAGGATACCCGCTGAACTTAA
>ffb6fdf00a8b5d46dd3edf52198e5ccaa27015ec
AACGCACATTGCGCCCCTTGGTATTCCGGGGGGCATGCCTGTTCGAGCGTCATTATAACCCTCAAGCCTAGCTTGGTGTTGGAGCCTGCCTCTGGGCAGCTCTTAAAATCAGTGGCGGTGCCGTCTGGCTCTAAGCGTAGTAATTTTTCTCGCTACAGGGCCCAGGCGGTTGCTTGCCAACAACCCCAAATTTTCTATGGTTGACCTCGGATCAGGTAGGGATACCCGCTGAACTTAA
>6f105cbfe6c87ea483f9f8156631d140e49f142f
AACGCACATTGCGCCCGCTAGTATTCTGGCGGGCATGCCTGTTCGAGCGTCATTTCAACCATCAAGCCCTAGGCTTGCGTTGGAGCCCTGCGGCCGCCGCAGCCTCCTAAAACCAGTGGCGGGCTCGCTATCACACCGAGTGCAGTAGTTTACTCTTCGCTCAGGGCGTGTGGCGGGTGCTGGCCGTAAAACCCCCTACTTCTTAAGGTTGACCTCGGATCAGGTAGGAATACCCGCTGAACTTAA
>2621799d8387679fec6f9d902bf00ba95ed092c8
AACGCACCTTGCGCTCCTTGGTATTCCGAGGAGCATGCCTGTTTGAGTGTCATGGAATCATCAACTCTTATTTCTTTTTCAGAGATAAGAGCTTGGACTTGGAGGTCTTTGCTGGCTTTTTGTGCCGGCTCCTCTTGAATGCATTAGCTTGAACCTTTGCTGTATCGGCCTTGGTGTGATAATTGTCTACGCCGTGGCTGTGAGGCTCATTTTAAACGGGCTCAGCTTCCAATGGTCTGCTTGCGGACAACATCTCATTGACCTCTGACCTCAAATCAGGTAGGATTACCCGCTGAACTTAA
>58ac0d155939a3b30a6ba56b58719a04174d8f67
AACGCACCTTGCGCTCCTTGGTATTCCGAGGAGCATGCCTGTTTGAGTGTCATTAAATTCTCAACCTCCCCAGCTTTTACCGGCCGGGCGAGGATTGGATGTGGGGGTTGCGGGCCTCGATTTCTAGAGGTCGGCTCTCCTTAAACGCATTAGCGGAACGTCTCGCGGGACCGTCACTTGGTGTGATAATTATCTACGCCTCATGACTGCGATCGCCTCTGGTTCAGCTTCTAACCGTCCGTTTGCTCGGACAAACCCTTTGACAATTTGACCTCAAATCAGGTAGGACTACCCGCTGAACTTAA
>d14459e6947c2e331de60ab54f31058101b683f4
AACGCACCTTGCGCTCCTTGGTATTCCGAGGAGCATGCCTGTTTGAGTGTCATTAATATATCAACCTCCTCAGGTTTTTACTTGTCGAGTGTTTGGATGTGGGGGTATCTTTTGCTGGTCTCTTTTGAGGTCGGCTCCCCTGAAATGCATTAGCGGAACAATTTGTTGACTCGTTCATTGGTGTGATAACTATCTACGCTATTGACGTGAAGCAGGTTCAGCTTCTAACAGTCCATTAACTTGGACAAATTTTCATTAATGTGACCTCAAATCAGGTAGGACTACCCGCTGAACTTAA
>301ebf94a9a6724e443d7cbb78a63caca4f95f17
AACGCACATTGCGCCCCCTGGTATTCCGGCGGGCATGTCTGTTTGAGCGTCAGTACGCACCTCTGCTTCAGTTTTGCTGAGCAGGTCGTGGGCGCGCCCTTCGTGAGATGGGCGCCCCTAACGTAGCACGCTTGCGGGCTCCCACACAGATGTCAACGTAGTAAACTAAACGCTCGATGCTATCTTGTGGAGGCTCTGCCTGAACAAACCTTCTTGAGTTTGACCTCAGATCAGATAAGGATACCCGCTGAACTTAA
>896bffd3dba13feec4604a60f008d78ee8bcbe70
AACGCACCTTGCGCTCTTTGGTATTCCGAAGAGCATGCCTGTTTGAGTGTCATGAAATTCTCAACCTCTCCAGCTTTTTTAAAAGCATGATGAGGCTTGGACTTGGGGGTTGCTGGCCTTTATCGGTCGGCTCCTCTTGAATGCATTAGCTGGACTTTTCTGATCACAGAGTGGTTCACGGTGTGATAATTATCTACGCCATGGTAAGCCCATCTCTGAGTTCTGGTCAAGCTCATAAACCGTCTTAGGACACTTTTCAAATCTGACCTCAAATCAGGTAGGACTACCCGCTGAACTTAA
>70520ab60c42a4b1fe076f900ad5618d629197a2
AACGCACCTTGCGCTCCTTGGTATTCCGAGGAGCATGCCTGTTTGAGTGTCGTGAAATCATCAACTCCCTTTGCTTTTTGGTGAAGGTGAGCTTGGATTTGGGGACTTGCTGGCCTTTACGGGTTCTGGCTTCCCTTGAATGCATTAGCTGGTAATTGATTTGCAGCATATATGCGGTGTGATAATGTCTTCACTGTGTAGCTCAAGTCGACTGGCTTCTAATCGTCCTTCACGGGACAACATTTGATCATTAGACCTCAAATCAGGTAGGACTACCCGCTGAACTTAA
>c223b5de63692098b2629b8a67c6a5409e408628
AACGCACATTGCGCCCCTTGGTATTCCGAGGGGCATGCCTGTTCGAGCGTCAGTTGACCGATCAAGCCTGGCTTGGTATTGGGGCTCGCCTTCTAGCGGCCTCTAAACTCAGTGGCGGTGCCGTTGGGCTCTAAGCGTAGTAATACTCCTCGCTACAGGGTCCCGCGGTTGCTTGCCATAACCCAAATTTTATACTGGTTGACCTCGGATCAGGTAGGGATACCCGCTGAACTTAA
>4fe4da43c3beac2aa23f37d3ff8b61e3f1b1f646
AACGCACATTGCGCCCTTTGGTATTCCAAAGGGCATGCCTGTTCGAGCGTCATTTGTACCCTCAAGCTTTGCTTGGTGTTGGGCGTCTTGTCTCTAGCTTTGCTGGAGACTCGCCTTAAAGTAATTGGCAGCCGGCCTACTGGTTTCGGAGCGCAGCACAAGTCGCACTCTCTATCAGCAAAGGTCTAGCATCCATTAAGCCTTTTTTTCAACTTTTGACCTCGGATCAGGTAGGGATACCCGCTGAACTTAA
>b3c5554180c39403eccf9366724956cb058afbf6
AACGCACATTGCGCCCCTTGGTATTCCGAGGGGCATGCCTGTTCGAGCGTCATTTCACCACTCAAGCTCAGCTTGGTATTGGGCCTTCGTCCGGTCAGACGGACGTGCCTGGAAATCAGTGGCGGTGCCCATCCGGCTTCAAGCACAGTAAACTACGATCTTGCTTTGGAAGGTCCGGAGGGTCCACCGGCCATCAACCCCATCTATTTCAATGGTTGACCTCGGATCAGGTAGGGATACCCGCTGAACTTAA
>2d34a8c2598df0959881ac76415b49478b581b32
AACGCACATAGCGCCCGCCAGCACTCTGGCGGGCATGCCCGTCCGAGCGTCGATTACACCGCTCGAGCCTGCTCCTTGCTGGCTCGGTGTTGGGGCACTAGGGGCGCCGTCATAGGCACCCTAGGCCCCCAAAACCATTGCGCGGCCCCCGCCATGGGACCTGAGCACAGTAAACATCTCACGTTGAGCTGCTCCAGGGCCCGCGCGGCGGTGCCAGCCGTAAAAACCCCCGACATAGGCTCCCCCCTCACCGGGGAAGCCGCCTGATGTTGACCTCGGATCGGGTAGGACGACCCGCTGAACTTAA
>cfba7072e5664ab5d7a2e9eafa8e5f17f974a2cd
AACGCACATTGCGCCCCTTGGTATTCCGGGGGGCATGCCTGTTCGAGCGTCATTTCAACCCTCAAGCTCTGCTTGGTCTTGGGCCGCGCCGGCAACGGCGGGCCTCAAAAACAGTGGCGGCGCCATCTGGTCCCTCAGCGTAGTAATTCTTCTCGCTGCTGGGCCCCGGTGGCTGCTTGCCAACAACCCCAAATTTTTTATGGTTGACCTCGGATCAGGTAGGGATACCCGCTGAACTTAA
>b42f67eef8096f07249df2f72457193e530e366b
AACGCACATTGCGCCCTCTGGTATTCCGGGGGGCATGCCTGTTCGAGCGTCATTACACCTCTCAAGCTCCGCTTGGTATTGGGTCCTCGTCCCCCGGGACGTGCCCGAAAGTGAGTGGCGGTGCAGCCTGACTCCAAGCGTAGTAATCTAACCGTCGCTTCGGGAGCCTTCAGGGTGGACCGGCCAGACAACCACCTATATTTTCCACGGTTGACCTCGGATCAGGTAGGGATACCCGCTGAACTTAA
>dc7f0d0ffa7d17c3e27f06b5f01bcd1266c847c6
AATCGTCGCACATTGCGCCCCTTGGTATTCCAGGGGGCATGCCTGTTTGAGCGTCATTTCCATCTTCATCCAGTTGCTATGATGTCTAAGTCAGTCAACATCTTCAGCTTCGCGCCATTCTGGATTGGCTCGATGTGCCAGGATTCAAGATGACGGTACCGAAGGCAGCGCTTAACATCTTGACATCGAGCTAACCGCTAGGACTATGCGGAACTTACGTCGTGAGGTGGACACATGAAAATGACGCTCAGTTGATGACCTCAAAATCAGGGTAGGATGTACCCGCTGAACTTAA
>ad4fcbf863cee850e3ad8350547d87641da487e8
AACGCACCTTGCGCTCCTTGGTATTCCGAGGAGCATGCCTGTTTGAGTGTCATTAAATTCTCAACTTCATCAGTTTTGTTATGAGACTGTGTGAGGCTTGGATGTGGGGGTTTTGCAGAATGCTTTACAGTGTACTGCTCTCCTTAAATACATTAGCGAGTTCAAACTGGGCTCCGTCTATTGGTGTGATAATTATCTACGCCGTGGACTGAGCTTAGACTTGCTTCTAACCGTCTGAAAAGACAACTTTTGACAATTTGACCTCAAATCAGGTAGGACTACCCGCTGAACTTAA
>efcc0727bbbe0ea5478bd75ebea21017f11f2d2a
AACGCACATTGCGCCTTCTGGCATTCCGGAAGGCATGCTTGTTTGAGTATCAGTAACAACCTCAGCTTCTCCCTCTTTACGGAAGGGAAAAGCTGGATTTGAGCATGTCCCCCTCCCCTCTAATCAAATTTGATTTGGGTGGGGAGGAGGATGCTTGAAATACAGGTTCGACCAGACGGTTAGGGGGTTTTTTCCCTCATCCCTGGGCTACAAGCATTTCATACTTAATCCCGTCAAACGGATTATATCTTTTGCTGCAGCCAACACACACAAAAGGGGGTGATCGTCAGTGCTCGACTGATGCAGGAAGTTGGACCCAGATCTTGATCAATATGATTGTGATCTGGCTCTGCTAACTCGATCTCAAATCAAGTAAGACTACCCGCTGAACTTAA
>9db9137772c752f17223ec1326884260475908fb
AACGCATCTTGCGCTCCTTGGTATTCCGAGGAGCATGCCTGTTTGAGTGTCGTGAATACTCTCAAACTCAAGTTTTCTTAACGGGGAGCTTGGGTTTGGACTTGGACGCTGCTGTGAACTTGTTCACGGCTCGTCTCGAAATGCATTAGCTGGTCCACCTCGGTGTTAACAAACGGTGTGATAAGAAACATTCATTTGTGACTGTAGCGCTGCTGTTATTCGTTGGGGACTGCTTCCAATCGTCGCAAGACAACATTCATGTCATCTGACCTCAAATCAGGTAGGACTACCCGCTGAACTTAA
>a09f7a5fec3b6d0a4ad1dcaaecb2b4c6369fe703
AACGCATCTTGCGCTCCTTGGTATTCTGAGGAGCATGCCTGTTTGAGTGTCATTAAATTCTCAACTACACTGACTTTTGATTGGTGTGGCTTGGATTTGGGATTGTGGGCTATTGTCGTAGTCTGCTCCCCTGAAATTGATTAGCAGTGCCTTGGTGGAACTGTCTACAGGTGTGATAATTATCTACATCCTAGACATCTGCTTGATGCTGCTTTCTAAACCTTACTTCTATTGACAATCTTGACCTCAAATCAGGTAGGACTACCCGCTGAACTTAA
>3cc50711f3182e1e09224d02bff44d1956d68929
AACGCACCTTGCGCCCCTTGGCATTCCGAGGGGCACACCCGTTTGAGTGTCGTGAAACCCTCAAAATCATTTTTTCTTTTTGAAAAAGGATTTTGGACTTGGAGGTTCAATGCTCGCTCTCCCTTTCGAAAGCGAGCTCCTCTCAAATGAATCAGTGGGGTTTGCTTTGCTGATCCTTGACGTGATAAGATGTTTCTACGTTTTGGATTTGGCACTGTCCCTTGCTTCTAACAGTCCCTTGGACGACGATGGTGCTCCGGTCGCCGCCACCTACGCTGGCGGGAGGCTGGACCCACAAAAACCTTGACCTCAAATCGGGTGAGACTACCCGCTGAACTTAA
>b504fcfad77f4d6d95a79130093b7ae501ce3b87
AACGCATCTTGCGCTCCTTGGTATTCCGAGGAGCATGCCTGTTTGAGTGTCATCTAAATTCTCAAACCACATTGATTCTTTCCATGTGGCTTGGAAGTGGGGGGTAGTGTTTTTGCAGGCTTTTATTTTAAAATGAAGTCTGCTCCCCTGAAATGCATTAGTGGTATCTGAGCAGAAGAAACTACTACAGGTGTGATAATTTATCTATGCCCTTGGTATGCTGCATGAACAGATTGCACTGCTTATAACAAACTTTATTATTTTGTTTTGGAGACCTCAAATCAGGTAGGACTACCCGCTGAACTTAA
>16d98f97a89a791b2725ad487f4e1f8c816ae039
AACGCACATTGCGCCCGCTGGTATTCCGGCGGGCATGCCTGTTCGAGCGTCATTATGACCAATCAAGCTCTGCTTGGCCTTGGGGCCCGCTGTACCGGCGACCCTTAAAACTAGTGGCGGTGCCGTCTGGCTCTAAGCGTAGTAATACTCCTCGCTATAGTGTCCAGGCGTCCACCCGCCAGAACCCCCAACTTTTTCAAGGTTGACCTCGGATCAGGTAGGGATACCCGCTGAACTTAA
>423a0147fe032127895ccd6a29ed55b0501bd17a
AACGCACCTTGCGCCCTTTGGCTATTCCGAAGGGCATGCCTGTTTGAGTATCATGAACACCTCAACCCTCACGGTTCCTCGTGATGGGCTTGGACTTGGGGGCTTTGTTGGCCTGTGGTCAGCTCTCCTCAAATAAATCAGCTCGCCAGTGTCTGGCGGCATCATGGGTGTGATAACCATCTACGCTTGTGATCGCCTGCGAGGTAAACCTCTGGTCTGCAGAGGTTCGCTGGAGCTTATAGATGTCTCTCCTCTGTGAAGACAGCTTTCTGAAGTTCGATCTCAAATCAGGTAGGACTACCCGCTGAACTTAA
>6e25e85d473449de9b03625be7a1d1e31d22298c
AACGCACCTTGCGCCCTTTGGTATTCCGAAGGGCATGCCTGTTTGAGTGTCATTAAATTCTCAAACCTTGATCAGTTTTGCGACTGACTTCAAGGCTTTGGATGTGGGAGTCTGCTGGAACTCTTTTGGTTCAGCTCTCCTCAAATGCATTAGCGGTTACTTGATCCCCTTTCCTTGGTGTGATAATTATCTACGCCTTTGAAATGATCAGCATTGTATCAGCTTCTAACCGTCCATTGACTTGGACAATTACTTAATTGACTATTTGACCTCAAATCAGGTAGGACTACCCGCTGAACTTAA
>61e7388caa3d22385ca798de78c3ce392b6902b6
AACGCACATTGCGCCCTCTGGTATTCCGGGGGGCATGCCTGTTCGAGCGTCATTTCAACCCTCAAGCCCCGCTTGGTGTTGGGCGACACCGCCCGCGGTGCGCCCCAAAGTCAGTGGCGGCGCCTCCCGGCCTCACGCGCAGTAGCACTCTCGCTCTGGGTCCGGACGGGCGCCCGCCAGCAACCCCACCCCACAGGTTGACCTCGGATCAGGTAGGGATACCCGCTGAACTTAA
>bb8c4b548452313fe751f26a603a010eac544470
AACGCACATTGCGCCCTCTGGTATTCCGGGGGGCATGCCTGTTCGAGCGTCATTATATCCATCAAGCTTGGCTTGGTCTTGGGCATCACTGTAATGGTGCGCCTCAAAACAACTGGCGGTATGACCCGGCTTCAAGCGTAGTAATTTTTCTCGCTATGGACACTGGAGCATGCTTGCCAAAACCCATAACTTTTTTTTAAGGTTGACCTCGGATCAGGTAGGGATACCCGCTGAACTTAA
>77a4ffff57521c716f0accd5c9da1644de02a7c5
AACGCACATTGCGCCCCTTGGTATTCCTCGGGGCACGCCTGTTCGAGCGCCGTTTCAAGCCTAAGGCTCCGCCTTGCGTTGGCGCCATCCGCCCGCGGATGCGCCGAAACACCTCGGGCGCCCTCCTGTCCCCGGCAGCGTAGCAAGTCGTCGCTGTCCGGTTCCAGAGGGGGCCGCCGGTCATCAAGAGTTTGGCCTCGAATCAGGCGGGGATACCCGCTGAACTTAA
>6b9e12164524933cfe96da5b8911bf016b368962
AACGCACCTTGCACCCTTTGGTATTCCGAAGGGTATGCCTGTTTGAGTGTCATTATCATCCTCAACTGGAATATTTGTTTATTCCAGCTTGGACTTGGAGGTCTTGCTGGCTGCAAAGTCAGCTCCTCTTAAATGCATTAGCGGTACAAGCAGAATCGGCTTCGGTTTGATAGAAATATCTATGCTGTCGCTGAGGAACAATATGTGCAGCTTCCAATTGTCTTCGGACTGTCTTTCACAAGGCATATATTGACTCTTGACCTCAAATCAGGTAGGACTACCCGCTGAACTTAA
>19cfb3a39ae97e5e7946808c9a7ea2077b3c80fa
AACGCACCTTGCGCTCCTTGGTATTCCGAGGAGCATGCCTGTTTGAGTGTCATGAAATTCTCAACTTCCTGTGTCTTGTGAAGGACGCAGGAGGCTTGGACTTGGGGGTTTTTGCTGGCCTTCCCCGGTCGGCTCCCCTTGAATGCATTAGCTGGACTTTTCCGAGGTGTTCTGCGGTGTGATAAATTATCTACGCCCTATACACCCTCCGACTCTGTCGTCCGGCTTCCAACCGTCTTCGGACAATCACTTTATCATCTGACCTCAAATCAGGTAGGACTACCCGCTGAACTTAA
>ae973340835a95ea430b8b23d4e9058de431f2b4
AACGCACATTGCGCCCGCCAGTACTCTGGCGGGCATGCCTGTCTGAGCGTCATTTCAACCCTCGCACCCGGCTTCTGTCGGGGGCGGTGTTGGGGATCGGCCTCCCGGTTTCGGGCGGCCGCCCCCTAAATGGAGTGGCGACCGCGCCGTAGCCTCCTCTGCGTAGTAGTTAAACACTCGCGGGCGGAGAGCGGTGTGGTCCGCCGTAAAACCCCCAACTTTCTAAGGTTGACCTCAGATCAGGTAGGAATACCCGCTGAACTTAA
>681927a467b8f3c87eb15fa53a3aa7dc07b13346
AACGCACCTTGCACCCTTTGGCATTCCGAAGGGTATGCTCGTTTGAGTGTCATTGTACTCTCACACTCCCGATCTTGGTTGGGAGCGGTGGACTTGGGTGTGCTGCTTACCGTGGCTCACCTCAAATGGATTCGTGCATCTCTTGGTTGGACATAGTACGGCGTGATAAGTGTCTTCGCCGGCGCCTCACTAGAGGGTGGCCGATCGGGAGCTCTGTGCTTCTAACCGTCTTCGGACAACAACTGACAACTTGACCTCAAATCGAGTAGGACCACCCGCTGAACTTAA
>8b7a37cded584e95cc26af71b9f50c92b44f5047
AACGCACATTGCGCCCTTTGGTATTCCGAAGGGCATACCTGTTTGAGCGTCATTTCACTCTTAAATCTTTGGATTTAGTATTGGGTCGTTTTTTCTTTTTGATAGAAAGAAAAATGATTTGAAATTGATTTTGGCAAGGAATGAATCCAGTTAGGAGCTAATTACAACGTAATAGGTTTTACCAACTCGTTGGCTTTAAATTAGTTTTCACTTTGGAAATAGTTCTGGCGTTAAGAATTAAAACTTTTTAAGTTTGACCTCAAATCAGGCAAGATTACCCGCTGAACTTAA
>2a775a7eecf7c3a680b41e0a2bfc7d4213f144b9
AACGCACATTGCGCCCTTGGGTATTCCCAAGGGCATACCTGTTTGAGCGTCATTTCACTCTTAAACCTCTGGTTTAGTGTTGTCTCGTTCTCTTTTAGAGATGAGGTGAAATGAATTGGCACAGATTTCTAGTGACTTAAACAACGTGATAGGTTTTTCCAATTCGTTGGCCATAGAAGCTAGATACGTCTGGGCGTACAAACTATCTATAAGTTTGACCTCAAATCAGGCAAGATTACCCGCTGAACTTAA
>a6c1333ccf63768dd4fd65e2a3acfa43beb47101
AACGCACATTGCGCCCCGTGGTATTCCGCGGGGCATGCCTGTTCGAGCGTCATTTATACCACCTCCTACTCTATAGTAGGGTCTTGGGCTTCGCCTCCGGGCGGGTCTTAAAACCAGTGGCGGTGCTGTTAGGCTCTACGCGTAGTAATACATTTCGCGAGAGAGCCCTAGCGGTGTCTTGCCAGCAACCCCCAACTTCTTAAGGTTGACCTCGGATCAGGTAGGGATACCCGCTGAACTTAA
>5fd09cebe75ddd0ebdfa3b968c3f97ced279f372
AACGCACCTTGCACCCTTTGGAATTCCGAAGGGTATGCTCGTTTGAGTGTCATTGTACTCTCACACTCTCCGATCCTTTGGATTCGGGGAGCGGTGGACTTGGGTGTTTGCTGCTTTTCCTTGTGGCTCACCTCAAATGCGTTAGTGCACCTCTTGGTTGGACATAGTACGGCGTGATAAGTATCTTCGCCGGCACCTCGCAAGAGGGTGGCCGATCGAGAGCTCTGTGCTTTCAAACCGTCTTCGGACAATGTCTGACAACTTGACCTCAAATCGAGTAGGACTACCCGCTGAACTTAA
>bae2dfd5f1f9310a400841811092059353b7d164
AACGCACCTTGCGCTCCTTGGTATTCCGAGGAGCATGCCTGTTTGAGTGTCATGAAATTCTCAACCTCGACATTTGCGTGTCGTAGGCTTGGACTTGGAGGTTGCCGGCGATTACGTCGGCTCTTCTTTAAATGCATTAGCTGGAACCGTCGCGAAATCGGTCAATCGGTGTGATACTTTATCTACGCCGTGGCTCAGTAGCGTCATCGGATCCGCTTCCAATCGTCTTCGGACAATTATTTTAAGATCTGGCCTCAAATCAGGTAGGACTACCCGCTGAACTTAA
>086245bc2cf40d970efe95217128e1139d399d58
AACGCACATTGCGCCCCCTGGTATTCCGGGGGGCACACCTGTTCGAGCGCCATTTCTACCCTAGAGCCATGCTCTGTGATGGGCCCCGTCCTCGCGGACGGGCCCGAAACCCGTGGGCGCCGTCGTCCGGCCCTGAGCGTAGCAAGAGAAATCCCTCGCTCGGAGTGTCTGACGGTGGTTGCCCTGACCTATTTTTATAAGGTTGGCCTCGGATCAGGTGGGGATACCCGCTGAACTTAA
>9904c961ecff3593dfb491241e681156444f2c0a
AACGCACATTGCGCCTGGCAGTATTCTGCCAGGCATGCCTGTCCGAGCGTCATTTCACCACTCAAGCTCTGCTTGGTGTTGGAGGACCCGCGTCTTTTTTGTTTGCGGGCCGCCGAAATGCATCGGCTGTTATATTTGCAGCTTCCCTGTGTAGTAATATTTATTTTACGCTTTGAAACTCTTTTACAACATGCCGTAAAACCCTAGATTAAATTTTAATTTTTTTAAAGTTTTATTTTTTTTTCAAAAGGTTGACCTCGGATCAGGTAGGAATACCCGCTGAACTTAA
>7d2f883c23bbcbe85aff38c12d9dca722435e5e0
AACGCACATTGCGCCCTCTGGTATTCCGGGGGGCATGCCTGTTCGAGCGTCATTATAACCCTCAAGCTCTGCTTGGTATTAGGCATCACCGCCCGGTGTGCCCCAAAATCAGTGGCGGCGTCGTCTGACTTCAAGCGTAGTAAATTTCCTCGCTCAGGAGCTCAGGTGTCTGCCTGCCAGAAACCCCAACTCTTTTTAAGGTTGACCTCGGATCAGGTAGGGATACCCGCTGAACTTAA
>acfadf2d36efa430f408a0013e3d96b4ffc73fdd
AACGCACATTGCGCCCTCTGGTATTCCGGGGGGCATGCCTGTTCGAGCGTCATTACACCTCTCAAGCTCTGCTTGGTATTGGGCCTCACGTCCCCCGGGACGTGCCCGAAAGTGAGTGGCGGTGCAGCCTGACTTCAAGCGTAGTAACTTCAAAACCCGCTTCGGAAGCCTTCAGGTTGGGCCGGCCAGACAACCCCAACCATTTTTCACGGTTGACCTCGGATCAGGTAGGGATACCCGCTGAACTTAA
>22b715552394bd7fe1a2d23b786efbe0adf777b4
AACGCACCTTGCACCCTTTGGTATTCCGAAGGGTATGCCTGTTTGAGTGTCATTAAATTCTCAATATCAAAATTCTTTTTGGTATTGGACTTGAGGGTTTGTCGGCCTAGTACGACTCCCTTTAAATGCATGAGTGGTGATCCCCATTAAACATTGGTGTGATAGCATTTTAACTATTCATCATAAGCAATGTGGGCAAGCTGCTATCTAACTGTCGAAAGACAATTTTTGAACCATTTGACCTCAAATCAGGTAGGACTACCCGCTGAACTTAA
>7b4aaf1f69b463acc63c4794969957037adac1c6
AACGCACCTTGCGCTCCTTGGTATTCCGAGGAGCATGCCTGTTTGAGTGTCTTGAAATTCTCAACCTCGGGGGTGCTCTTGTCAGCGCCGCCGGGGCTTGGATGTGGGGACCTTGCCGGCCGTTGCAGGCCGACTTCCCTGAAATGCATTAGCTCGAGGTTGACTCGGAGCGGTTCACGGCGTGATAAGTAAATGAACATTACGTCCTGGTAAATCCCGCCTCCGCTGTCTTATTGGCCTCGGCTTCCAGACGTCTTCGGACAAAATCACACTATGAATATGGCCTCAAATCAGGCAGGACTACCCGCTGAACTTAA
>d0f9af3fa1cbc0b9aa90403c0ccc97144e362687
AACGCACATTGCGCCCTCTGGTATTCCGGGGGGCATGCCTGTTCGAGCGTCATTACAACCCTCAAGCTCTGCTTGGTGTTGGGCGGTACCGCGCGCGGTACGCCTCAAACGTAGTGGCGGCGCCGTTCGGCTCCTAGCGTAGTAACAACTCTCGCTATGGGGACCGGGTGGTTGCCTGCCAGTAACCCACACTTCTAAAGGTTGACCTCGGATCAGGTAGGGATACCCGCTGAACTTAA
>668802085158965894b22fc1a4c8c07d28ef8f9a
AACGCACATTGCGCCCGCCAGTATTCTGGCGGGCATGCCTGTCCGAGCGTCATTTCAACCCTCGAACCCCTCCGGGGGGTCGGCGTTGGGGACTTCGGGAACCCCTAAGACGGGATCCCGGCCCCGAAATACAGTGGCGGTCTCGCCGCAGCCTCTCATGCGCAGTAGTTTGCACAACTCGCACCGGGAGCGCGGCGCGTCCACGTCCGTAAAACACCCAACTTCTGAAATGTTGACCTCGGATCAGGTAGGAATACCCGCTGAACTTAA
>b63ce0812d0bdf398643bbac89e80c7152966238
AACGCACATTGCACCTTTCGGTATTCCGGAGGGTATACCTGTTTGAGCGTCATTTCACTCTTAAAACAATGTATTTTGTTTTAGTCTTGAGTTTTTATATTTTTAAAAAATATTAACTTGAAATGAATTTGGCAGAAGTGAATTTTTCAATTTCTCTATTTGACAACGTAATAGGTTTTACCAACTCGTTGACTTTTAAAGAATAAAGATTGAATTATTAACAGCTTCGGCGTTTATAACCAAAACTTATTTAAAAGTTTGACCTCAAATCAAGTAAGATTACCCGCTGAACTTAA
>c71ebe0421c5783a346522230bda57432f48083a
AACGCACATTGCGCCCTCTGGTATTCCGGAGGGCATGCCTGTCCGAGCGTCATTTCACACTATCCAGCCCGGCTGGGGTGATGGGCCCCGTCTGCAAGGACGGACCCGAAAGACAGGGACGGCGCCGCGTCTGGACCTCGAGCGTATGGAGACTCTGTCGCCGCTCGGGAGGGAAAGCCGGCCCGGTTCACCACTACAAATTTTTTCTTTAGTGGACCTCGGATCAGGTAGGGATACCCGCTGAACTTAA
>20291a66f912161d3b566a6d4f1a94e8ef25aded
AACGCACCTTGCGCCCCCCGGGGCATGCCAGTTTGAGAGCTTTTACATGCTCGGTGGTAGTTTTCTACCGTCGGATTTGAGCGCTGCCGCCGGCTCGCTCTGAATGCATCAGCGGCTAAAGTGCCTGCGGCGACGTGATAAGTATTTCGTCGAGGCAGGCCCTTTGGACCGCTCCTAATCGTCTTCGGACAATTAACTGCTTGGCATCAAAGTGGTAGGATTACCCGCTGAACTTAA
>93836e560ee767e1f6b17a2bcacfe5cd03fe145b
GAACGCACCTTGCGCTCCTTGGCATTCCGAGGAGCATGCCTGTTTGAGTGTCATTAAATTCTCAATCCCTACAATCTTGTGTTGTTTGGTGATTGGATTATGGGGGTTTGCTGGCCTTGTTCAGCTCCCCTTAAAAGCATTAGCAGGACATTATGCCATCTGTGCTTTGTATGATATTTATCTATACACTGTACTTATTGTGCACAACTGCTTCTAACTGTCACTTTTGACATTTGACCAATTTGACCTCAAATCAGGTAGGACTACCCGCTGAACTTAAGC
>01eee63cb7823e3d94186a3466601ab6e9435fcd
AACGCACCTTGCGCCCCTTGGCATTCCGAGGGGCACACCCGTTTGAGTGTCGTGAAATTCTCAAAACCTTTTTTCTCGAAAAGGATTTTGGACTTGGAGGCTTTTTGCTGGTTTCACATCGAAGCGAGCTCCTCCTAAATGGATTAGTGGGGTCTGCTTTGCCGATCCTTGACGTGATAAGATGTTTCTACGTCTTGGGTTTGGCACTGTCACCTGCTTCTAACCGTCTCATCGACAATGATGGCGTTCCGGTCACCACCGTTTCATCGGTGGGAGGCTTGACCCACCAAAAAACCTTGACCTCAAATCGGGTGAGACTACCCGCTGAACTTAA
>89e9f1c40846f4c9368f6777bb5ce27416e14484
AACGCACATTGCGCCCCTTGGTATTCCATGGGGCATGCCTGTTCGAGCGTCATTTGTACCTTCAAGCTATGCTTGGTGTTGGGTGTTTGTCCTCTCCCCTGCGTTTGGACTCGCCTTAAAGTCATTGGCAGCCTGTATATTGGTTTTGAGCGCAGCACATTTTGCGTCTTGCATCTAGTAATACTAGCATCCATCAAGCCCATTATCACTTTTGACCTCGGATCAGGTAGGGATACCCGCTGAACTTAA
>f82ab1f42dd79793c00e23470df4e995c454927d
AACGCACATTGCGCCCGCCAGTATTCTGGCGGGCATGCCTGTTCGAGCGTCATTTCAACCATCAAGCGCCTGCGCTTGTGTTGGAGCCCTGCGGCTGCCGCAGGCTCCCAAACCCAGTGGCGGGCTCGTCGTCGTACCGAGTGCAGTAAATTTACCACGCTCAGGGCACGCGACGGGTGACCGGCCGTAAAACCCCCAACTTCTCAAGGTTGACCTCGGATCAGGTAGGAATACCCGCTGAACTTAA
>30f1f63b6f1d2c1ee3d7148b4014474cf8a06160
AACGCACCTTGCGCCCTTTGGTATTCCGAAGGGCATGCCTGTTTGAGTGTCATGAAATCTCACCTAAGGGTTTCCTTAGTGTGGACGTGGTCGTTGCCGTCGGCTCGACTTAAATGACTTAGCGGTGGACGCGTAGTAGGCGTAATAAGTTTCGTCTATGAAGTGGTCGCTGCTGATAACCCCAATATTTATGCTCTGACCTCAAATCAGGTAGGACTACCCGCTGAACTTAA
>f8d8c64c27e2e85469d42620bcf41a55b675f89d
AACGCACCTTGCGCTCCTTGGTATTCCGAGGAGCATGCCTGTTTGAGTGTCATGAAATTCTCAACTGCTCCGAGCTTTGTTGTTCGGGGTGAAGTTGGACTTGGAGGTCTTTGCTGGCGTGGGCTTCGGCTCACTTGTCGGCTCCTCTTGAATGCATGAGCTTTCCAGTGGATCTTGGCAAAGTATCGTCGATGTGATAATTATCTACGTCGGTCGAGAAAGCCTCGAGCAGGGCTCTTAGGAGCTCCTACGGGAAATCTTTCATATACATCGGGCTTCAAACACCCGTGTCTGACAAATTCGACCTCAAATCAGGTAGGACTACCCGCTGAACTTAA
>0baa37fa7deb42690506436a6925ce280ecc1de4
AACGCACCTTGCGCCCTTTGGCATTCCGAGGGGCACACCCGTTTGAGTGTCATGACATCCTCAAAAACCTTCTTTGGTTTCTTGACCGGGAAGGCTTTTGGACTTTGGAGGCTATTGCTGGCCTTCCTTTGTTGGAGCCAGCTCCTCTGAAATAAATTAGTGGGGTCTGCTTTGCCGATCCTTGACGTGATAAGATGTTTTCTACGTCTTGGGTTTCGCACTGTTCCTGCTTCTAACTGTCTCATAGAAGACAATGGTGAAGTGATTGCCACTTGACCCACAAACCTTGACCTCAAATCGGGTGAGACTACCCGCTGAACTTAA
>7e4ec15e5310aa41ffc911b9c749cb218e930b79
AACGCACATTGCGCCCTTTGGTATTCCGAAGGGCATGCCTGTTCGAGCGTCATTATCACCCCTCAAGCCCTGTGCTTGGTGTTGGACGGCCGGTCGAGCGATCGACCCCTCCTAAAGACAATGACGGCGGCCTGTGGTTCCCCCGGTACACTGAGCTTCTCACCGAGCACGTATCGGACAAGGGCACCCGGGACCCCGGTCTTCTCCTTTCACAAAAGGAACCTTTCTATGGTTGACCTCGGATCAGGTAGGAATACGCGCTGAACTTAA
>228c27fd152c265279d6ca6704a74d53dd70515d
AACGCACATTGCGCCCCGTGGTATTCCGCGGGGCATGCCTGTTCGAGCGTCATTTCAACCCTCAAGCTCTGCTTGGTATTGGGCCGTACCGGTAACGGTAAGCCCTAAAATCAGTGGCGGTGCCGTCTGGTACTAAGCGTAGTAATTCTTCTCGCTATAGTTTCCCGGTGGTATCTGGCCAGGAACCCCCAATTTTCTATGGTTGACCTCGGATCAGGTAGGGATACCCGCTGAACTTAA
>3ec4e59ce91a695eb9c796bfb9a2600bcf928aae
AACGCACATTGCGCCCTGTGGTATTCCGCAGGGCATGCCTGTTCGAGCGTCATTTGACCACTCACGCCTGGCGTGGTGTTGGGGCACGCGGTTCCGCGGCCCTCAAAAACAGTGGCGGCGCCGGTGGGCTCTAAGCGTAGTACATACTCCCGCTATAGAGTTCCCCCGGTGGCTCGCCAGAACCCCCAATCTTTTACAGGTTGACCTCGGATCAGGTAGGGATACCCGCTGAACTTAA
>95bacc93afcf63bb02594a316123ebb981ea83b3
AACGCACCTTGCGCTCCTTGGTATTCCGAGGAGCATGCCTGTTTGAGTGTCATTAAATTCTCAACTCCGATCGATTTGTTTCGACCTCGGAGCTTGGACTTTGGAGCGTGCTGGCGTCGGTCGGCTCCTCTCAAATGCATCAGCGGAATCTAACGTTTCGGACGTCAGTGTGATAATCACGTTGCGCTGTCGACCGATCCTGAAAGCCCGCTCATAATGGTCTTCGGACAACTTCATATCAAATTTGACCTCAAATCAGGTAGGACTACCCGCTGAACTTAA
>080a0bdbe67080b4bb731b2a229f173183c58613
AACGCACATTGCACTCTCTGGTATTCCGGAGAGTATGCTTGTTTGAGTATCAGTAAACACCTCAAATCTCGACATTCGTGTTGAGAATTGGACTTGAGCAATCCCAACTCTTTGCAAAAAGAGGCGGGCTGCTTGAAATGCAGGTGCAGCTGGACATTCTTCTGAGCTAAAAGCATATTTATTTAGTCCCGTCAAACGGATTATTACTTTTGCTCTAGCTAACATAAAGGTTGAATGTACTACGTGCTGACTGATGCAGGATTACCAAGTTTCCGTCAAAAGAAACTTGTAAACTCGATCTCAAATCAAGTAAGACTACCCGCTGAACTTAA
>96f6c1043ec4904b742c9331478567bfdd2cf556
AACGCACATTGCGCCCCCTGGTATTCCGGGGGGCATGCCTGTTCGAGCGTCATTACACCACTCAAGCTATGCTTGGTATTAGGCTCTCGCCCCTGTCAAAGGGGGCGTGCCTCAAACACCTCGGCGAAGTCTCATCGGCTTTGGGCGCAGTAGAATTTACTCAAAACGCTCGTGGAGTCTGGTGGAACTTTTGCCGCAAAACCGCGTCGAAAGACACATTTTTAAAGGTTGACCTCGGATCAGGTAGGGATACCCGCTGAACTTAA
>2b8bec5ec7e2a0e05f646608ca189e6c90bb761d
AACGCACATTGCGCCCCTTGGTATTCCATGGGGCATGCTTGTTCGAGCGTCATTTGTACTCTCAAGCTTTGCTTGGTGTTGGGTGTTTGTCCTTTCCCTGCGTCTGGACTCGCCTTAAATTCATTGGCAGCCGATGTATTGGTTTGAAGCGCAGCACAATTTGCGATTCTAGCCTTTTTATCAGCGTCCATTAAGCACAATTAACACTTTTGACCTCGGATCAAGTAGGGATACCCGCTGAACTTAA
>49ab3ce139522d0f0d64dbf91240d3a2464fffaa
AACGCACCTTGCGCTCCTTGGTATTCCGAGGAGCATGCCTGTTTGAGTGTCATTAAATTCTCAACCTTCCAGCTTTTTTTTTATAAGCTTGGTTAGGCTTGGATGTGGGAGTTGCGGGCTTCATCAATAATGAGGTCGGCTTTCCTTAAATGCATTAGCGGAACTTTTGTGGACCATCTATTGGTGTGATAATTATCTACGCCGTGGATGTGAAACAGCTTTATGAAGTTCAGCTTCGAACCGTCCATTCACTTGGACAATTTTGACAATTTGACCTCAAATCAGGTAGGACTACCCGCTGAACTTAA
>8f9910703a12f32d5757d701ddd3b7a64071e43a
AACGCACATTGCGCCCATCGGTATTCCTTTGGGCATGTCTGTTTGAGCGTCATTACAACCCTCAGCGCAAGCTGGTTTTGAGCGCGTGGTCCGGCTCCTGGTTGGGCCACCCGCTTTAAAGTTGCACGCTCTGCTGGCTGCTCTGTCCCACCAAAACGTAGTAGAAATGCTCCCGTTGATGGTTGGCGGCTGCGGTTCGGCCTGAACAAAACCTACCCCTCAGGTTTGACCTCAGATCAGACAAGGATACCCGCTGAACTTAA
>16f53e4a6e5cd391a103083928bda7bd49254b8a
AACGCACCTTGCGCTCCTTGGTATTCCGAGGAGCATGCCTGTTTGAGTGTCATTAATATATCAACCTCCTCAGGTTTTGACTTGTCGAGTGTTTGGATGTGGGGGTCTTTTGCTGGTCTCTTTTGAGGTCGGCTCCCCTAAAATGCATTAGCGGAACAATTTGTTGACCCGTTCATTGGTGTGATAACTATCTACGCTTTTGACGTGAAACAGGTTCAGCTTCTAACAGTCCATTGACTTGGACAAATTTTCATTAATGTGACCTCAAATCAGGTAGGACTACCCGCTGAACTTAA
>5c77b6e6427258b74143b3793bdd53ce402930a0
AACGCACATTGCGCCCCCTGGTATTCCGGGGGGCATGCCTGTTCGAGCGTCATAAAAACCTCCTCCCCCTTCGGGTTTTGTTACTATCGTTGGGGGGTTTTGGCCTAATGGGATAGCGATTGGCAATTCGTTTCCCAATGTCCTAAATAGACGTAGACCCGCCTCCAGATGCGACAGCACCGAGGCCATCAACCGTGGAGTTATGGGATATAATAGGCTTGCAGTAAAATGCTCACCTCTCTCCACACGCCGATGGCACGACAGTTGCAGTTGCGGGCGTAAATTGGAGCCCTTTTCAGGACCCTTGTGGCCTAGCATCCACCATACATAATTTGACCTCGGATCAGGTAGGGATACCCGCTGAACTTAA
>b8615c82a04158e6ff66577953e83e48ff30b758
AACGCACCTTGCACCCTTTGGTTTTCCAAAGGGTATGCCTGTTTGAGTATCATGAAACTATCAAGACCTTTCATTTATTTGAAATCAGTCTTGGACTTGGATGTTTTTGCCGTGCTTAGCTCTCGGCTCATCTGAAATATATTAGCTGGATCCATTATACCAACTTGGTTCTTACTCAGCGTGATAATTGTCATTCGCTGAGGACACTTCTTTTAATTTTGAGGTGGCCAGGTAATTTAGTGGCTTATCTGCTTCTAACCGTCTCTTATGTAGACAACTATTTTTATGAATCTGATCTCAAATCAGGTAGGACTACCCGCTGAACTTAA
>e1f3138d2f2e413501923a530d2861ac552f250d
AACGCACATTGCGTGTCAGCGGTATATAACCCGTGACACATGCTTTTTTGAGCGTCCTTTAAACACCGCAAGCTGTTTTGCTTGGTTGTGAAGCTTGAGCGATGCCTCTGTGCATGTTCACCTTTGAAATCTATCGGCGCATGTCTTTACGTTCCATTTAGCGTTACAAGTTGACTCTTTCGCTTGGATTTGTAAAGCTGTGTTGCTGTGATTACCTCAATATATTCGACCTCAAAGAAGTAGGGATACCCGCTGAACTTAA
>82a00d5233b68804f995fa3703feb8fc8c8dd45e
AACGCACATTGCGCCCCTTGGTATTCCGAGGGGCATGCCTGTTCGAGCGTCATTACAACCCCTCAAGCTCAGCTTGGTGTTGGGGCCTGCCGCGCTGGCAGCCCTTAAAATCAGTGGCGGTGCCACCTGGCTCTAAGCGTAGTAACTCTTCTCGCTACAGTGTCCTGGTGAGCGCTTGCCATAACCTATATTTTCTATGGTTGACCTCGGATCAGGTAGGGATACCCGCTGAACTTAA
>eb106d2607d856c2c00a054eca4bac50b0efb4c7
AACGCACCTTGCGCTCCCTGGTATTCCGGGGAGCACACCTGTTCGAGTGTCGTGAATACCTCAAGCCGGATGCTTTATTGCTATCCAGTGCTTGGATTTGGACTTTGCCGTCGGCCTTTGCAGGTGATGGCTTGTCTTAAATGTATTAGCTGACCCATGTTGTATGTTCGGTTCTACTCAGCGTGATAATTATCTGACCGCTGAGGACATCTGCCTTGTGTGGATGGCCAGATGTGCCTTGGATTGCTTCTAACCTGTCTGCTTTTACAAGTGACAATCTTTTCAATTTTGACCTCGAATCAGGTGGGACTACCCGCTGAACTTAA
>5d39901f785bd54eecccc281a19091a381a776c7
AACGCACCTTGCGCCCTTTGGCCATTCCGAAGGGCATGCCTGTTTGAGTATCATGAACACCTCAACTCTTCATGGTTTTCCATGATGAGCTTGGACTTTGGGGGTTTTGCTGGCCTATGGTCGGCTCCTCTAAAATGAATCAGCTTGCCAGTGTTTGGTGGGCATCACGGGTGTGATAACTATCTACGCTTGTGGTTTTCCACCAGGTAACCTTCAGCAATGGAGGTTCACTGGAGCTCACAGACGTCTCTCCTCAGTGAGGACAGCCCTTTGAATGTTTGATCTCAAATCAGGTAGGACTACCCGCTGAACTTAA
>7c7fb0e46c9c5c5d18fa7721a15bcea93badade0
AACGCACATTGCGCCCGCCAGTACTCTGGCGGGCATGCCTGTCCGAGCGTCATTTCAACCCTCGAGCCCGTCTCGGTGTTGGGGGCCCCACGGCCGCGAGGCCGCCCCCGAAATGCATTGGCGACCCCGCCGCGGCCTCCCCTGCGCAGTAGCTCCCAGAGAACCTCGCACCGGAAACGCGGAGGCGGTCACGCCGTAAAACAACTCTCCTCCTGGAAGTTGACCTCGGATCAGGTAGGGATACCCGCTGAACTTAA
>f7e4857193ed3f57e7d678f08d397c6bfef2721d
AACGCACCTTGCGCCCTTTGGCTATTCCGAAGGGCATGCCTGTTTGAGTATCATGAACACCTCAACTCTCATGGCTTTGCCATGATGAGCTTGGACTTTGGGGGTCTTGCCGGCCTGTGGGTTGGCTCCTCTAAAATGAATTAGCTTGCCAGTGTTTGGTGGCATCACGGGTGTGATAACTATCTACGCTTGTGGTTTTCTGCCAGATAACCTTCAGTGATGAAGGTTCGCTGGGGCTCATAAACGTCTCTCCTCGGCGAGGACAGCTCTTTGAACGTTTGATCTCAAATCAGGTAGGACTACCCGCTGAACTTAA
>a9a8b3a41e0865eae0f359224ccb00c27f3993cf
AACGCACATTGCGCCCCTTGGTATTCCATGGGGCATGCCTGTTCGAGCGTCATTTGTACCCTCAAGCTCTGCTTGGTGTTGGGTGTTTGTCCCGCTGATGCGTGGACTCGCCTTAAAGCAATTGGCAGCCGGCATACTCGACCTGGAGCGCAGCACAATTTGCACTTCTGGCCATGAATGTCGTCGTCCATCAAGACTACTTTTTTGCTCTTGACCTCGGATCAGGTAGGGATACCCGCTGAACTTAA
>3ca96f4d6aa91235f53e36be9a2a256ecbd49ade
AACGCACCTTGCGCTCCTTGGTATTCCGAGGAGCATGCTTGTTTGAGTGTCATGGTCTTCTCAACCCTCCAGTTTTTTGTTATCAAAGGCTGTTGGGCTTGGATGTGGAGGTTCTGCGGGCATCTGAATTTTTGGTTCAGGAGTCGGCTCCTCTGAAATGCATTAGCTTGAATAGAACCAAGCATGATTCAGCGTGATAATTGTCTACGTTGCTTCGTCTCGGTGAACTTAATGTTCTAGCTTCTAACTGTCCCTCAGGACAATCTCTGAACATCTGACCTCAAATCAAGTAGGACTACCCGCTGAACTTAA
>870172809a2abd5a8ecf03f0dce352363ae87228
AACGCACATTGCGCCCTTTGGTATTCCGAAGGGCATGCCTGTTCGAGCGTCATTATAACCACTCAAGCTCTCGCTTGGTATTGGGGTTCGCGGCTTCGCGGCTCCTAAAATCAGTGGCGGTGCCTGTCGGCTCTACGCGTAGTAATACTCCTCGCGTCTGGGTCCGGTAGGTTGCTTGCCAACAACCCCCAATTTTTTACAGGTTGACCTCGGATCAGGTAGGGATACCCGCTGAACTTAA
>479fb53ecefc0447e5533fff4615b89db458e29a
AACGCACCTTGCGCTCTTTGGTATTCCGAAGAGCATGCCTGTTTGAGTGTTGTGCTATTCATAAGCCTCGGCTTGATTTTGGACTTTATCTTTGCCGGTTCGCCGGCTGGTCCTGAATGCATTAGCTTGAACCTTGCTTGCGATTGGTTTGACTCGGCGTGATAAGTATCTTTCGTCGAGGAACGGTCCCTTTACGGGGATCGGCCAGCTGCTTGTAGGGTTTGCTTTCCAACCGTCTTAGGACACACACTTCATTGTGGCTTCAGCCTCAAATCAGGTAGGACTACCCGCTGAACTTAA
>313efd88ae0475995a72be687a2a60ac59f78630
AACGCACATTGCGCCCGCTAGTATTCTGGCGGGCATGCCTGTCCGAGCGTCATTTCAACCATCAAGCCCTAGGCTTGTGTTGGGGTTCTGCGGCTGTCCGCAGGCCCTGAAAATCAGTGGCGGGCTCGTTGTCAAACCGAGTGCAGTAGTAATATTCTCTCTGGTCTTACAGCTTGTTCTTGCCGTAAAACAATCCAATTTCTAAGGTTGACCTCGGATCAGGTAGGAATACCCGCTGAACTTAA
>ee56ba638aedddf6c5233575f347afb3ed275829
AACGCACCTTGCGCCCTTTGGTATTCCGATGGGCATGCCTGTTTGAGTGTCATGTAAACTCTCAACCCCGGGTTTTGTTATCCGGCGGTTGGATTTGGGTGATGCGATCTGTCGCTCATCTTAAATGTGTTAGTGGGATGTTTGTACCCGAAGGCTTAATAAGTTTAGCTGGAGGGGAAGGGCAGACTGCTACCAACCTATTGGAGGTGTGAACCTCCAGATTTTCGATCTGACCTCAAATCAGGTAGGACTACCCGCTGAACTTAA
>a9a97513b370837084404a94e76eb81cc6ddcdda
AACGCACCTTGCGCCCTTTGGTATTCCGAAGGGCATGCCTGTTTGAGTGTCATTAAATTCTCCACTTCAAAAGTATTTTTGAAGCTGGGACTATGGGGGTCTGCTGATGTTATAGTCAGCTCTCCTTAAATGCATTAGCAGAACTTTAAGTACCAGCTTTGGTTTGATAATCCTATCTATGCTGTCGCTGTGTTGCTTGTGTGTTCAGCTTCTAATGGTCTTCGGACTGTCTCTTTTAGAGGCATACACTTTAAGCTTGACCTCAAATCAGGTAGGACTACCCGCTGAACTTAA
>fe644de7b3322cdeeaec1b701b21464df7ce0d6a
AACGCACATTGCGCCCTCTGGTATTCCGGAGGGCATGCCTGTTCGAGCGTCATTACACCCTTCAAGCTCTGCTTGGTGTTGGGGGAAAAAAAACTCGCCCCGGTTTTGGGGCGCCCCCGAAAATCAGCGGCGGTGCAGCCGAAATCTCTAGCGCAGTGACACAAATTTCTCGCTACGGATTTTGGGCAAAACACCATTGCCGAAAGCCTTTTATTTTCCTAAAAAATTGACCTCGGATCAGGTAGGAATACCCGCTGAACTTAA
>f60fdab069e5cc94ce166ddb9dddf4e83928822c
AACGCACATTGCGCCCCTTGGTATTCCGAGGGGCATGCCTGTTCGAGCGTCATTTCAACCCTCAAGCGCAGCTTGGTGTTGGGCGTCACCCCCTGGGTGCGCCTTAAAATCAGTGGCGGTGCCATCTGGCTCTAAGCGTAGTAATTCTCTCGCTCTAGGGTCCTGGTGGACGCTGGCCATCAACCCCTAATTTTCTATGGTTGACCTCGGATCAGGTAGGGATACCCGCTGAACTTAA
>42fcd55fd51a49067c22fa24743d17d6008fddd2
AACGCACATTGCGCCCTCTGGTATTCCGGGGGGCATGCCTGTTCGAGCGTCATTACAACCCTCAAGCTCTGCTTGGTGTTGGGCTCGCCCTGTAGGGCCTGCCTCAAAGTCAGTGGCGGCACCGTCTGACCCTAAGCGTAGTAATACTAGCCGCTTATTGGAGTCGGGCGACTGCTTGTCAACAACCCCCACTTTAAAGGTTGACCTCGGATCAGGTAGGGATACCCGCTGAACTTAA
>1885ebcb4b900a1bcea0407c49b227cb9c8d12a7
AACGCACCTTGCGCCCTTTGGTATTCCGAAGGGCATGCCTGTTTGAGTGTCATTAAATTCTCAAACCTCTTACTAGTTTACTCTAGTTTTGAGGCTTTGGATTTGGGAGTCTTTTGCTGGAACCTCTATTCACTTAGGGATCAGCTCTCCTTAAATGCATTAGCGGTTAACTTGATCCCCTTTCATTGGTGTGATAATTATCTACGCCTTTGGAATGATCAGCAGAATGTTAATAGCTTCTAGTCAGTCCCTTAGTTGGACAACTTTTATGACCATTTGACCTCAAATCAGGTAGGACTACCCGCTGAACTTAA
>996799a4e7e52e61b8f3ac1c631776f4328e73eb
AACGCACATTGCGCCCCTTGGTATTCCGAGGGGCATGCCTGTTCGAGCGTCATTACAACCCTCAAGCAATGCTTGGTGTTGGGCCTCGCCGGTCACCCGGCGGGCTCTAAAATCAGTGGCGGTGCCGTCGGGCTCTGAGCGTAGTAATTCTTCTCGCTATAGAGTCCCGGTGGATGCTGGCCAACAACCCCCAATTTTCTATGGTTGACCTCGGATCAGGTAGGGATACCCGCTGAACTTAA
>a513a6b69b94478816ee12ec078420280ceed890
AACGCACATTGCGCCCTCTGGTATTCCGGGGGGCATGCCTGTTCGAGCGTCATAAACATCTCTCCCCCAAACTCTTGTTGTGAGGGGGGTACTGGCCGGTAGGCGTTTGGCTCCACAGGCCTTTCGCCCGGCTCAAATCATTGGTCTGTAGGCCCGAGTGCAAACGGCGACGTAGTGGTAACATTTTCCGTCGCGACTGTTTGCCTCAAGCTCCTAGGACATTAAACGCTTTATTGCGTCAAACCCATTGATTGACCTCGGATCAGGTAGGGATACCCGCTGAACTTAA
>3f4fba6822d4c58f862b3745119282cf29551a15
AACGCACATTGCGCCCCTTGGTATTCCGGGGGGCATGCCTCTTCCAGCGTCATTTCACCCCTCAAGCTCTGCTTGGTATTGGGCCACGCCGCGCAAGCGGCCGGCCTCGAAAACAGTGGCGGCGCCATCTGGGCTCTCAGCGTAGTAATTCTTCTCGCTGTTGGGCTCCGGTGGTCGTCCGCCAGCAACCCCTAACTTTTACAGTTTGACCTGGGATGAGGTAGGGATACCCGCTGAACTTAA
>4ddb39b5e8de9f7f8f48abb121fce30b2c75ce9b
AACGCACCTTGCGCTCTCCCTTGCGGAGAGCATGCCTGTCTGAGTGCCGTCTACTTGTTGGTTAGGTGGGTTCGCGCCCGCATGACCAGAGTTGGGTGCTGCTTATGCTCGCCCTAAAAGCATTAGTGTTTGCTGCAACTACGAGTGTGATAAGTCATCGCTTGTGTGTACGGCGACGCTTCGAACTGTCGTTTGACCTTGAGTAGGCATCAGATCAGGTAGGACTACCCGCTGAACTTAA
>449518f6aea016484d1e3f75798551f8e1d21250
AACGCACCTTGCGCTCCTTGGTATTCCGAGGAGCATGCCTGTTTGAGTGTCATTAATATAATCTCAACCCTTCTCTTTTTTGAAAAGGTTTGGATGTGGGGGTTTGCTGGCCTCTTCAAAAAGGTTCAGCTCTCCTGAAATGCATTAGCAGAACAACCTTGCTCATTGGTGTGATAAACTATCTACGCTTATGAATGTGAGGGGGAACAGTTCAGCTTTCTAACAGTCTTTGGACAATTCATCATTAATGTGACCTCAAATCAGGTAGGACTACCCGCTGAACTTAA
>1dad8d34f416647d0f320b4687fad086b14b1f29
AACGCACATTGCGCCCTTTGGTATTCCTTAGGGCATGCCTGTTCGAGCGTCACTAAAAACCACCTCACAGATAATGTGGTATTGGAAGAAGTGGGTAGTACTAACAGTACTTTGTCCTACTCTACTGAAATCAATAGGCCAGAAAAGTGGACCATGGTAACAGACTCTCAGAGTATTTTAAAATGCTAAACTAGTCTTATCCAGGTTGGAATCTGAGCTTCAGGACCCCCCATTTAGTCCATAAAAGAGAGGTTGACCTCGGATCAGGTAGGGATACCCGCTGAACTTAA
>651550e2a7ae5f0ad973a3c061e4e370ca03ca1d
AACGCACATTGCGCCCGCTAGTATTCTGGCGGGCATGCCTGTCTGAGCGTCATTTCAACCCTCGCGCCCGGCTTCTTGTCGGATGCGGTGTTGGGGATCGGCCTGCCGTCTGACGGAGGGCCGGCCCCGAAATGGAGTGGCGACCACGCCGTAGCCTCCTCTGCGTAGTAACATACCACCTCGCAGGCGGAGAGCGGTGCGGTCATGCCGTAAAACCCCCAACTTTACCAAGGTTGACCTCAGATCAGGTAGGAATACCCGCTGAACTTAA
>830fc952ee52e2f79e8704c2f0f5886cf1e0634a
AACGCAAATTGCGCTCGAGGCTTCGGCCAAGAGCATGTCTGCCTCAGCGTCGGCTACTACCCTCAACTAAATTTCATTGGTGAATTCCGGTGAAAGGCAGTTGGATCTGGCCGTCCGGTTTGCCCTTTGGGTGGCCGGTCAGCTGAAATACATTCACGCTTTGGGAGCCTCTTTCCTTTCGAGGAAAGGCGAGTTCCGATTTGGTAGGTGACCTTTGCCGGTTGCATGCCTTCGTTGCCCGCTGTGCTCCCGAATGCGTTGTGCAGGACGCCTTTTGGCTTTCGACCTGAGGTCAGGCAAGAACACCCGCTGAACTTAA
>c0bb61666fa568379127d4bfa4f66977ad2492d8
AACGCACATTGCGCCCGGGAGCATTCTCCCGGGCATGCCTGTTCGAGCGTCATTTCAACCCTCGATTTCCCTTTGGGGAAGTCGGCCGTTGGAGATCGGCAGCACTGCCGGCTCCCAAATACAGTGGCGACCCGCCGCGGGGACCCCTGCGTAGTAACTTACACTCGCACCGGAAACCAGACGTGTCACGCCGTAAAACCCCCAACTTTCTGAACGTTGACCTCGGATCAGGTAGGAATACCCGCTGAACTTAA
>e3a8ceba1a22d34555a619a5af7babeb0251cf00
AACGCACATTGCGCCCGCCAGTATTCTGGCGGGCATGCCTGTTCGAGCGTCATTTCAACCCTCAAGCCCCAGCGGCCTGGTGTTGGGGACCGGCGAGCGAAGCCCCTCCGGGGGGTTCACGCCGCCCCCGAAATGAATTGGCGGTCTCGTCGCGGCCTCCTCTGCGTAGTAGCACAACCTCGCAACAGGAGCGCGGCGCGGCCACTGCCGTAAAACGCCCAAACTTTTTTTTAGAGTTGACCTCGAATCAGGTAGGAATACCCGCTGAACTTAA
>94002cf571a37ae964a8a30f4203c40041da0f05
AACGCACATTGCGCCCCTTGGTTATTCCGAAGGGCATGCCTGTTCGAGCGTCATTATCACCCCTCAAGCCCTGGCTTGGTGTTGGACTTTAGTTATAGCTTTGCCTATCAACTGGTCTCAAAGATAGTGACGGCGCCCCAGAGGGAACCGGGTACGAGGAGCTTTTTACTAAGCATGTATCTGGGACGACTCTGATGGACGACGGTCTTGTTATACTTTTACCTAAGTGTTGACCTCGGATCAGGTAGGAATACCCGCTGAACTTAA
>893ac089a4c6ede862638292cf73e02d538c39f1
AACGCACATTGCGCCCTCTGGTATTCCGGGGGGCATGCCTGTTCGAGCGTCATTACAACCCTCAAGCTCTGCTTGGTATTGGGCGTCACCGCCTCGGTGCGCCTTAAAATCAGTGGCGGCGCCATCCGGCTTCAAGCGTAGTAATACTTCTCGCTCTGGGGACCCGGGTGCGTGCTTGCCAGCAACCCCCAATTTATCTAAGGTTGACCTCGGATCAGGTAGGGATACCCGCTGAACTTAA
>8d7eda4f6c8cb8a6e2d61ab991102889a123de0f
AACGCACATTGCGCCTACTAGTATTCTGGTAGGCATGCCTGTTCGAGCGTCATTTCAACCCTCAAGCTCTATAGAATTGCTTGGTGTTGGGGTATTCTGCAGCGCTGCTGCAGGCCCTAAAGACAAGTGGGCAGACCTCCCAGGTACTCCAGCGCAGTACTGTTCTCGCTGAAGAGACGCCTGTGGATGTCTTGCTAGCAATAGCTGAAACACCAGTGGTTGACCTCGGATCAGGTAGGAATACCCGCTGAACTTAA
>b312f3b15d7e8048b9502e2ae722e42dc8ba5599
AACGCACCTTGCGCCCCTTGGCTATTCCGAGGGGCATGCCTGTTTGAGTATCATGAACACATCAACTCTCACGGTTCGCCGCGATGAGCTTGGACTTTGGGGGTTTTGCTGGCCTGTGGGTCTGCTCCTCTCAAATGGATCAGCTTGCCAGTGTTTGGTGGCGTCACAAGTGTGATAACTATCTACGCTCGTGGTCGTCCGCTGGGTAACCTTCAGTGATGGAGGTTCGCTGGAGCTCATAGACGTCTCTCCTCGGCGAGGACAGCTTTTTGAACGTTCGATCTCAAATCAGGTAGGACTACCCGCTGAACTTAA
>8d15895fe9a0c49e70ac679754243bc956b2eb98
AACGCACATTGCGCCTCTAGGTATTCCTGGAGGCACGCCTGTTCGAGCGCCATTACACACTCCAAGCTCTGCTTGATGTTGGACGGTCCGAGAGATCGGACGTCTGGAACGTGTGGGCGTCGGGCGTCGGACCACGAGCGTAGCAAGACCTTGCAGTCAAGTCGTTCTGTGGAGCCGGCGGTCGACCGCCTCTCTATAAACTTAATTCACAAGTTTGGCCTCGGATCAGGCGGGGATACCCGCTGAACTTAA
>c369350dcfbef01de26974d19850bb1221357fd9
AACGCACCTTGCGCCCTTTGGCTATTCTGAAGGGCATGCCTGTTTGAGTATCATGAACACCTCAACTCTCGTGGTCCGCCACGATGAGCTTGGACTTTGGGGGTCTTGCCGGCCTAGCGTCGGCTCCTCTCAAACGGATCAGCTTGCCAGTGTTTGGTGGCGTCACGGGTGTGATAACTATCTACGCTTGTGGTTTTCCGCCATGCAACCTTCAGCGATGGAGGTTCGCTGGAGCTCACAGATGTCTCTCCTCGGTGAGGACGGCTTTTGAACGTTTGATCTCAAATCAGGTAGGACTACCCGCTGAACTTAA
>4b8c2007a5f9c1d4d39906a559fa96c41667ce4f
AACGCACATTGCGCCCGCCAGCATCCTGGCGGGCATGCCTGTTCGAGCGTCATTTCAACCCTCAGGCTCTGCCTGGCGTTGGGGACCTGCGCCTCGCAGCCCCCGAAAGACAGCGGCGGTCCCGTCCCGGCACCGAGCGTAGTAGCACATCTCGCTATGGGCGTTCGGGCGGTGGCCTGCCGGAAAACCCCCTATTTTCGTGGTTGACCTCGGATCAGGTAGGAATACCCGCTGAACTTAA
>9ef2e7f6ebad8c029781f6e667f5b976f61fc8cf
AACGCACCTTGCGCTCCTTGGTATTCCTTGGAGCATGCCTGTTTGAGAGTCTTGAATATCTCTGCTTTTATATTTTTTAATTAAGATGTAACAAGTCAGGTCCTTGAGTCTGCTTGCGGTTTGTTACGAACACAAGCTTACTTTAAATGAATTAGCTGGATTTCAGCAGAGTTGTTAAGTAACATTTTGAACTCTCGTAATATGAAGTCTGCTTCTAACTTTTTTATCCAATGAGATAAATTTATTTCTATTGGCCTCAAATCAGGTAGGACTACCCGCTGAACTTAA
>f5141de1dd481ca9a063839cb6101e9d6ec9fdc9
AACGCACATTGCGCCCTTTGGTATTCCTTAGGGCATGCCTGTTCGAGCGTCACTAAAAACCACCTCACAGATAATGTGGTATTGGTAGAAGTGGGTAGTACTAACAGTACTTGGTCCTACTCTACTGAAATCAATAGGCCAGAAAAGTGGACCATGGTAACAGACTCTCAGAGTGTTTTAAAATGCTAAACTAGTCTTATCCAGGTTGAAATCTGAGCCACTGGACCCCCATTTAGTCCAAAACAGAGAGGTTGACCTCGGATCAGGTAGGGATACCCGCTGAACTTAA
>0e3a551af506c20e51c1be50b4c2382fb48ef70e
AACGCACCTTGCGCCCTCTGGTATTCCGGAGGGCATGCCTGTTTGAGTGTCTTGATATCATCAAACCCCTCGGGTTCGCGCCCGTTGCGGTTTGGAGTTGGGGGCTTTGCTGCCGCGAGGCGGCTCCCCTTAAAATCATCGGTTTGGCCCGCATCATGCGGCTAGCACCTTTGGCGTTGTATTTTCCTCGCCTTCGATCGGTCTTGCTCGCTTCCGCGCCTCACCTCGACTTGCCCTTTGGGTGGCGGTCACTTCTTGACAATCTGGCCTCAAATCAGGTAGGACTACCCGCTGAACTTAA
>116751a3403b3a413863ccbd190c76310f06825c
AACGCACCTTGCGCTCCTTGGTATTCCGAGGAGCATGCCTGTTTGAGTGTCATTAAATTCTCAATCTCCTCTGGGTTCATTCTCAGTTGGGCTTGGATATGGGGGTTTTGCTGGCTTTGCAAAAAGTCAGCTCCCCTTAAAAATATTAGCAAGACTCTTGTTGCAACCTTCTATCTGGTGTGATAATTATCTACATCATAGATTATGTGCAGTTTATTATGTCTAGCTTCTAACAGTCCATTTACTTGGACAAAACTCTGATAATTTGACCTCAAATCAGGTAGGACTACCCGCTGAACTTAA
>f182c7ef6b20d0b837b582fb8b474e6558084e42
AACGCACATTGCACCTTTCGGTATTCCGGAGGGTATACCTGTTTGAGCGTCATTTCACTCTTAAAACAATGTATTTTGTTTTAGTCTTGAGTTTTTATATTTTTCATTTTTGAAGAATATTAACTTGAAATGAATTTGGCAGAAGTGAATTTTTCAATTTCTCTATTTGACAACGTAATAGGTTTTACCAACTCGTTGACTTTTAAAGAATAAAGATTGAATTATTAACAGCTTCGGCGTTTATAACCAAAACTTATTTAAAAGTTTGACCTCAAATCAAGTAAGATTACCCGCTGAACTTAA
>18d5d714243b1b7e0b23da7d2500c7989cab43e9
AACGCACATAGCGCCCGCCAGCACTCTGGCGGGCATGCCCGTCCGAGCGTCGATTACGCCTCTCGAGCCCGCTCCCCGCGGGCTCGGTGTTGGGGCACTAGGGGCGCCGTCACAGGCCCCCTAGGCCCCTAAAGCCATTGCGCGGCCCCCGCCATGGGACCTGAGCACAGTAGACACCTCACGTTGAGCTGCTCCGGGACCCGCGCGTCGGTGCCAGCCGTAAAAACCCCGACACAGGCTCCCCCCCTCCACAGGGAGAGCCGCCTGATGTTGACCTCGGATCGGGTAGGACGACCCGCTGAACTTAA
>11449e85184c6bbcd1819c92607df45d81a3fb6f
AACGCACCTTGCGCTCTTTGGTATTCCAAAGGGCATGCCTGTTTGAGTGTCATTAAATTCTCAAAGCATTGCTTTGGATATGAAGATTGCTGGCATAGTCAGCTTCTTTGAAATGCATTAGTGGGATCATGCTGGTGTGATAACTATTATCACCAAATCAACATCCTGCTTAGAACACTCCATTTGACATTTGACCTCAAATCAGGTAAGACTACCCGCTGAACTTAA
>9b33aae6074c22a13d65a8e426514023fc60f130
AACGCACCTTGCGCCTCTATGAGGCATGCCGGTTTGAGCGCCTTATAATCATGGGCTAGTAGCTTGCTGCTAGACCGACTTGAGTGTTGCCGCAGGCTCGCTCTGAATGCATTTGTGACTTGAAGCTGTACCAACGTAATAAGTATTCCGTTGACTGCATGTGGAAAGCCGCATCCAACCGTCCCCGGACAATACAAATGCTAGGCATCAAATTGGTAGGACTACCCGCTGAACTTAA
>e3dc0cac572b8f11b106f534f11e2b24ada4c1ca
AACGCAGGCCGCGCTTTGCATATCACTTGTGTTATCGCAAAGCATCTACGTATGAGTGTCAGCCTAATATCCTTTTGGTTTAATGGTATATTTTTTATACTATTAAATTCATTATGCGAGTATCTTTTTGATACACGCGTTTAACAAAGAATAATGTCTGGCCTCATATGTGGAAGATTACCCGCTGGATTTAA
>09b052201700627c1324cfcdada2bdbb04a3e321
AACGCACCTTGCGCTCCCTGGTATTCCGGGGAGCACGCCTGTTCGAGTGTCATGAAACTCTCAAGCAGCATAGCTTTATTGTTATGTTTGTTTGGATTTGGACTCTGCCGCTTTTACGAGTGGCTGGTCTTAAATGTATTAGCTGGCCCTTGTGAGTCTTGGTTCTACTCGGCGTGATAATTATCTGACGTTGAGGACAGTCTTCGGACTGGCCAAGGTCTTCAAAGACCGCTTCTAATCGTCTTCGGACAATCAAATTTCTACATCTGACCTCGAATCAGGCGGGACTACCCGCTGAACTTAA
>0e907f35367e07bc3442b428cf930f40952a80ec
AACGCACCTTGCGCTCCTTGGTATTCCGAGGAGCATGCCTGTTTGAGAGTCATTATATTCTCAACCTCCATTAGCTTTTGCAAGTTAAATGAGGCTTGGATAATGGAAGTTGCGGGTTTCTTACTGAAATCAGCTCTTCTTAAATGTATTAGCAGGATTTTTACTGATGATCTTTTGGTATGATAAATTATCTATATCAATGAGGACTTAGTTATATCCCGCTACCAATTGTCTTTTGTTAGACAAACATATATGACTATTTGACCTCAAATCAGGTAGGACTACCCGCTGAACTTAA
>23ea53f46d241dbb821ba833e1796b73b14d5aab
AACGCACCTTGCACCCCTTGGTATTCCGAGGGGTACGCCTGTTTGAGTGTCGTGAAATTCTCAACCCCACCCCCTTTTGCGAGGGGCGTTGGTGGCTTGGACTTGGAGGCTTTGCCGGGAAAGGGTTCCGACCCTGCTCTCGGCTCCTCTCGAAGGCATTAGTAGGACCCTTTGCGGCCTCGGTGTGATAATTGTCTACGCCGCGGGTTTAGCATGCCATGGGGACCCGCTTCCAACCGTCTCGCAAGGGACACTTTCAATCGAAACTTGACCTCAGATCAGGCGGGACTACCCGCTGAACTTAA
>c10ba6e6674ed1ad7a787a29317db819ca917540
AACGCACATTGCGCCCACTAGTATTCTGGTGGGCATGCCTGTTCGAGCGTCATTTCAACCCTTAAGCCCCTGTTGCTTAGCGTTGGGAGCCTACTGGAACTCTCCTGTAGCTCTCCAAAGTCAGTGGCGGAGCCGGTTCGCACTCCAGACGTAGTAGCTTTTACATATCGCCTGTAGCTTGGACCCGGTCCCCTGCCGTAAAACACCCCAAATCTTCTAGGTTGACCTCGGATCAGGTAGGAATACCCGCTGAACTTAA
>4d4b172613811a7720e1b9d82b058bceab0dca73
TGAACGCACCTTGCGCTCCTTGGTATTCCGAGGAGCATGCCTGTTTGAGTGTCATTAATATATATATCAAACTTCTCTTGTTGAGTGGTTTGGATGTGGGGGTTTGCTGGCCTCTTAAAGGGTTCAGCTCCTCTGAAATGCATTAGCAGAACAACCTGTTCATTGGCGTGATAACTATCTACGCTATTGAATGTGAGGGGCAGTTCAGCTTTCTAACAGTCCTTGGACAATTCATCATTAATGTGACCTCAAATCAGGTAGGACTACCCGCTGAACTTAA
>b898f166a534fce8df1e8abefafe35e6142046b0
AACGCATATTGCACTCTATAGTATTCTGTAGAGTATGCTTGTTTGAGCGTCATTTCTCTCTTAAATCTTAGGATTTAGTTATGAAGGTTGTGTTAAAGCAATTTAACTCCTTTGAAATGACTTCGCGATAGCTCATCAATTAAAGATGTTTAGAATTTGATATTAGGTTTTACCAACTATTGAATCTCTAGACTTTTCTTGTTTGATTACAGCTCGCGTAACAAAATTTACATAAATTTTGACCTCAAATCAAGTAAGAATACCCGCTGAACTTAA
>c2b767b7020b8029060b69c20f3d907aecffdb37
AACGCACCTTGCGCTCCTTGGTATTCCGAGGAGCATGCCTGTTTGAGTGTCATTAAATTCTCAACCCTTCAACTTTATTGATGGAGCGGCTTGGACTTGGAGTGTGCTGGTGATAACATCGGCTCCTCTTTAAATGCATTAGCAGCAACCTTTCAATGTGCAATCGGTGTGATAATTATCTACGCCTTAAAAAGCCTTTGAAGTCTGCTTATAATCGTCCTTCTGGACAACTTAATGATTATCTTGACCTCAAATCAGGTAGGACTACCCGCTGAACTTAA
>2e9286199a459f1d33f45fc75f69f7314d27f0d1
AACGCACATTGCGCCCGCCAGTATTCTGGCGGGCATGCCTGTCCGAGCGTCATTTCACCCCTCAGGCCCAGCCTGGCGTTGGGGCGCTGCGCGAGAGCGCAGGCCCTCAAGTACAGTGGCGAGCCGGCCGGGAACCCGAGCGTAGTAATACTCTTCGCCCTGGGACCCCGGGCGACCTCCGCCGTTAAACGAGACGCGAGAGCGCCTTCCACAAGGTTGACCTCGGATCAGGTAGGAATACCCGCTGAACTTAA
>10b9ca46c36a8054fc83d3d27cf960c671b11216
AACGCACATTGCGCCCTCTGGTATTCCGGGGGGCATGCCTGTTCGAGCGTCATTACAACCCTCAAGCTCTGCTTGGTATTGGGTGTCACCTCCTGGTGCACCTCAAACACAGTGGCGGTGCCATTCGGCTTCAAGCGTAGTAATTTTATCTCGCTCAGGAGTCCGGGTGTAACTTGCCAAAACCCCCAATTTTTTAAAGGTTGACCTCGGATCAGGTAGGGATACCCGCTGAACTTAA
>889dfdd0b6035f47db956d66607ceb417db4eba6
AACGCACATTGCGCCCCTTGGTATTCCGGGGGGCACACCTGTTCGAGCGCCATTTTCACCATCGAGCCCTGCTCGGAGATGGGCTTCGTCTTCGTGGACGGGCCCGAAACTCGTGGGCGCCGTCGTCCGGCCCTGAGCGTAGCAAGAGAAATCCTTCGCTCGGTGGACCGTCCAGCGGCCGCCCCGATCATTTTTATAAGGTTGGCCTCGGATCAGGTGGGGATACCCGCTGAACTTAA
>0264d476c5fbc2904f560d1c9df2abf2f88f781e
AACGCACATTGCGCCCTTTAGTATTCTGAAGGGCATGCCTGTTCGAGCGTCATTATCACAAATCAAGCTCGGCTTGCTGTTGGACCTCTTGTCGGTAAAAGACAGGCCCCAAAGATAATGACGGTGTTATTAGAACCCTAGATGCAACGAGCTTTAACTAGCACGCACCATAGTGGCCTTTTAACCCGGTCTTTTTAACCAATTTCTAAGGTTGACCTCGGATCAGGTAGGAATACCCGCTGAACTTAA
>6820518b930c8eae74c5fb2ddbb0b9552ce83e45
AACGCACATTGCGCCCTCTGGTATTCCGGAGGGCATACCTGTTTGAGCGTCAGTTCCTTCTCAAACTTTATGTTTGGTGTTGATCTGCTACAGAATAAAAAAAATTATTTTTTGTTTCTGTATGGATTGAAATACATTGGCTAGGCATTCTTTAGCTATTTTACAACGTATTAGGTTTTACCAACTCGTTGGAATTTATATATAATTAAAGAAAGCGCCGGGCGATAGAACAAGAACTTTTAAAATTTGACCTCAAATCAGGCAGGACTACCCGCTGAACTTAA
>83da49558f0757a7a04f59959ceeeb9b14a5a4a2
AACGCACCTTGCGCTCCTTGGCATTCCGAGGAGCATGCCTGTTTGAGTGTCACGTAACACCTCGATCCCCCTCGGCGTCACCAGACGTCGGTTGGGCTCGGATGTGGGCGTCTGCCACGAGCTTCTTGCTCGAGGCTCGCCTTTAAATGCATGAGCCGGTCCACAGCGAAGGCGCCACCGCGGTCGAATTAAGTTCTTTGCTCTTTTCACCGTCGAGCCGTTAGCCATGGACTGCTTCCAATCGTCTTCGGACAATAACGAGGGGCCTTTGGGTCCCTTGTAGATTGGCCTCAAATCAGGTAGGACTACCCGCTGAACTTAA
>deb25078a7e0ea17981b0b53a33c7fa73d2183da
AACGCACATTGCGCCCGCCAGTATTCTGGCGGGCATGCCTGTTCGAGCGTCATTTCAACCCTCAAGCCCCCGGGCTTGGTGTTGGGGATCGGCCGCCCTCTCCGGCGCGCCGGCCCCGAAATCTAGTGGCGGTCTCGCTGTAGCCTCCTCTGCGTAGTAGCACACCTCGCACCGGAACGCAGCCTGGCCACGCCGTTAAACCCCCCACTTCTGAAGGTTGACCTCGGATCAGGTAGGAATACCCGCTGAACTTAA
>02c6f4188d95c0fbd1a8fba02328b2e8245a645e
AACGCAACTTGCGCCCTCTGGTATTCCGGAGGGCATGCCTGTTTGAGTGTCATGAAACCTCAATCCCCCAGGGTTCTGCTCTGTTGGGTGATTGGATTTGGGCGTTGCCGGCCTGGCCGGCTCGCCTTAAAGGCGTTAGTGGGATCAGTAAACCCGATCGGCGTAATAAGTTTCGCTGAGGAGGTTTGCGCGAGCCCGCTCACAACCCTCTCCTTTGGAGAACACTCTTTTGATCTGACCTCAAATCAGGTAGGACTACCCGCTGAACTTAA
>4e7887ae1fb6f80528f56324ee77992fcee62aaf
AACGCACCTTGCACCCTTTGGTATTCCGAAGGGTACGCCCGTTTGAGTGTCATTGTAATCTCACCTCTACGACTTTTGTCGTATGAAGTGGACTTGGGCAATGTCGTGTTACAACGACTGGCCTTAAATGCATGAGTGTACCCTGCTGTTGCAGCGTCTTCAGTGTGATAAACATCTTCACTGATCCAAGTTCCTTTGGGACACGTAAGCAAAGTGGGCTCTGCGCTGCGAACCGTCTTTGGACAATTTTGACAATTTGACCTCAAATCGGGTGGGACTACCCGCTGAACTTAA
>43daba8bfc3c1cc92d0544da75c36c0bf211573d
AACGCATATTGCGCTCTCTGGTATTCCGGAGAGCATGCCTGTTTCAGTATCAGTATTACCCCTCAAACTAAAAATATTTTTCTAAAATATTTTTAGTTTTGGATCTGAACGTCCGGTTGAATTGTAATCATTTTTATGATATAACCACGTTTGAAATACAGCCACTTGAGGTTTCGCAGACCCCAGAACAAGGCGAAAAGCGTAATAGTTGACCTTTTTTTGGTCATCTTCTTCGCTGAAAGCCTTTTGTTTTGGGAAAAGTTTGCAAAATCTTGTATGTGATTGCAGGAAAAACTACTATTAATTTAGTCTATTTTCTTGATCTGAAATCAGGTAGGATTACCCGCTGAACTTAA
>eaa690ed0b46fc670f24b9564b07ce24bf39b2bd
AACGCACCTTGCGCTCCTTGGTATTCCGAGGAGCATGCCTGTTTGAGTGTCATTAAATTCTCAACCTCATTTAGCTTTTTGTTGAATGAGGCTTGGATTGTGGGGGTTATGCGGGCTTTTCAAGTCGGCTCCCCTTAAATGCATTAGCGGAAAACCCTTGTGGACCGTCTTTGGTGTGATAATTATCTACGCCATCGCCGTGAAGCAGCTATACAATGGGAACTTCAGCTTCAAACCGTCCTTTAAAAAGGACAATACTTAATTGACATTTTGACCTCAAATCAGGTAGGACTACCCGCTGAACTTAA
>8f751b39c47291a3dc782376776dd2944f2435b5
AACGCACATTGCGCCCCTTGGTATTCCAGGGGGCATGCCTGTCTGAGCGTCAGTGAATCCTCATCCCTCTACGGGGGTGGTCTTGGGCCCCATGAGTTGCGACTCTGGCCTGAAAAGGATGGCCGTTGTCTATCCAGCTGCGGTGTGATAGGTTTTTCCACCTCACCAAAGCTCTGGCATAGCGTGGCAAAACATTCATTGCTCGAACTTTTGACCTCAGATCAGGTAGGAATACCCGCTGAACTTAA
>6690ff1ea7c2d95ba36683d488bf9ffacb9cb1be
AACGCACCTTGCACCCTTTGGTATTCCGAAGGGTATGCTCGTTTGAGTGTCATTGTAATCTCACACTCACAAATCCTGTTGGATTAAGGGAGTGGTGGACTTGGGTGTTGCTGCGTTACTGTGGCTCATCTTAAATGGAGTAGTGCAACTCTTGGTTGGACATAGAACAGCGTGATAAGTATCTTCGCTGGCTCCTCACTCGCAAGAGAGAGGGTGTGCGATCGGGAGCTCTGTGCTTCAAACTACACTGTCTTTGGACAATATTTGACAACTTGACCTCAAATCGAGTAGGACTACCCGCTGAACTTAA
>3b864cbb2b0e1c0c64b16646ad20400f70fda24e
AACGCACATTGCGCCCTTTGGTATTCCTTAGGGCATGCCTGTTCGAGCGTCATCTCACCCCTCAAGCTATGCTTGGTGTTGGGCGTTGTCCCGCCTCCGGTGCGGACTCGCCTTAAAATCATTGGCGGCCTTTGTATTTGGGCTACGAGCGCAGCACATTTCGCGCCTCGACCCGCGTCACTGGCATCCAGTAAGCGAAAACCATAGTTTTGACCTCGGATCAGGTAGGGATACCCGCTGAACTTAA
>539acfc992d9f70efcdf7373ad1753d576f83351
AACGCACATTGCGCCCTCTGGTATTCCGGGGGGCATGCCTGTTCGAGCGTCATTACAACCCTCAAGCTCTGCTTGGTATTGGGCTTCGCCGGTTCCGGCGGGCCTCAAAATCAGTGGCGGTGCCATTCGGCTTCAAGCGTAGTAATTCTTCTCGCTTTGGGGACCCGGGTGCGTACTCGCCAACAACCCACAATTTTATCAAGGTTGACCTCGGATCAGGTAGGGATACCCGCTGAACTTAA
>fd054d5cdf55f0c465aabac7fc21cb6fa0dc127c
AACGCACATTGCGCCCCTTGGTATTCCGAGGGGCATGCCTGTTCGAGCGTCATTACAACCCTCAAGCTCTGCTTGGTATTGGGCCTCACCCGTTAGGGCGTGCCTTAAAATAAGTGGCGGTGCCATCTGGCTCTAAGCGTAGTAATTCTCTCGCTATAGAGTCCTGTGGACGCTTGCCAGCAACCCAAACTTTTCTATGGTTGACCTCGGATCAGGTAGGGATACCCGCTGAACTTAA
>c22ebcd5a862b42880ba5b751489064ae840fc0f
TGAACGCACATTGCGCCCTCTAGTATTCTAGAGGGCATGCCTGTTTGAGCGTCATTTCTCTCTCATAACCCTTCTGGGTTTTGGTTGTGAACGGTAAACCTTTTGGTTTTCGTTTGAAATGAATTGACCGGCTGGCTTTCAATGGCTTGTTATGTTTATTCAATGTATTAGGTTCTTCCAACTCGTTGATTGACAAAGCAAATACCACGAAAGATTCGGCTTGTCGAACTTTACCTTAAAGTTTGACCTCAAATCAGGTAGGATTACCCGCTGAACTTAA
>ac961096892d61669320a88d6058b8a3fbc9b293
AACGCACCTTGCGCCCTTTGGACCATTCTGAAGGGCATGCCTGTTTGAGTATCATGAACACCTCAACTCTCATGGCTTTGCCCATGATGAGCTTGGACTTTGGGGGTTTTGCTGGCCTGCAGGTCGGCTCCTCTCAAATGAATCAGCTTGCCAGTGTTTGGTGGCATCACGGGTGTGATAACTATCTACGCTTGTGGTTTTCCACCAGATAACCTTCAGTGATGGAGGTTCGCTGGGGCTCATAAATGTCTCTCCTCGGCGAGGACAGCTCTTTGAACGTTTGATCTCAAATCAGGTAGGACTACCCGCTGAACTTAA
>217a4ecf86e7739231142a47af3d35953bdbf6cf
AACGCACATTGCGCCCTTTGGTATTCCGAAGGGCATGCCTGTCCGAGCGTCATTATCCACCATCAAGCCCGGCTTGTGAGTTGGGCCCCGCGCCGTTGAGGCGCGGGCCCGAAAGTCAGTGACGGTGCCGCGGTTGGCCCCCAGATGTAGCGAGCTTTACAAGCAGCATCCGGGCGGTTGGCGGGCCCGTCTCAACCATATTTTAACACCAGGTTGACCTCGGATCAGGTAGGGATACCCGCTGAACTTAA
>ec1366fa1612aad968b6a4c744d4dcad3c7b30ba
AACGCACATTGCGCCCCGTGGTATTCCGCGGGGCATGCCTGTTCGAGCGTCAGTACAACACTCAAGCTCTGCTTGGTCTTGGGCCGCGTCAGTCTGACCGGCCTTAAAATCAGTGGCGGTGCCATCGTGCTCTAAGCGTAGTAATACTCCTCGCTACAGGGTCTCGGTGTGTGCTGGCCAGCAACCCCCAACTTTCTAAGTTTGACCTCGGATCAGGTAGGGATACCCGCTGAACTTAA
>2dd83ed176b933952b33de4b803568cb69d6c101
AACGCACCTTGCACCCTTTGGTATTCCGAAGGGTATGCCTGTTTGAGTGTCATTATATTCTCAACCATTGAACTTGTTTCTCTGGCTTGGATGTGGGGGTTGCGGGCTTCGCAAGAGGTCGGCTCTCCTTAAATGCATTAGTGGAAACCGCTTGCAGGATTCATTCACTTTTTGGCGTGATAGTATCGTCGTCAAAGGTAGTGTCTCCGAGGTATCTGCTTTCTAACCGTCCTTTACGGGGACTCTTAATGACTTGTTTGACCTCAAATCAGGTAGGACTACCCGCTGAACTTAA
>c7148157dae01ac6dfc72dd45601ff821ca8ff8d
AACGCACATTGCGCCCCCTGGTATTCCGGGGGGCATGCCTGTTCGAGCGTCATTACAACCCTCAAGCTCTGCTTGGTGTTGGGCCCCGCCGCCCCGGCGGGCCCTAAAATCAGTGGCGGTGCCGTCCGGCTCCGAGCGTAGTAATTCTTCTCGCTCTGGAGGTCCGGGTGTGTGCTCGCCAGCAACCCCCAATTTTTTTCAGGTTGACCTCGGATCAGGTAGGGATACCCGCTGAACTTAA
>050029c937fcd026bc3cf771bccf0f355886e524
AACGCACCTTGCGCTCCTTGGTATTCCGAGGAGCATGCCTGTTTGAGTGTCATTAAATTCTCAACCCTCCAGCTTTTGCGAGCTGTGATGGGCTTGGATATGGGGGTTTGCGGGCCTTTATTAAGAGGTCGGCTCTCCTGAAATACATTAGCGGAACCGTTTGCAGTCCCGTCACTAGTGTGATAATTATCTACACTGTGATGATTGCTCTCTGACTAGTTCAGCTGCTAATAGTCCCTTGTTGGACAACATTAATGAACTTCTTGACCTCAAATCAGGTAGGACTACCCGCTGAACTTAA
>58c080528a12d9c09df5952815eb72f553c0b744
AACGCATCTTGCGCTCCTTGGTATTCCGAGGAGCATGCCTGTTTGAGTGTCATTTAACTTCTCAACCACATCATTTGATGTATGTGGCTTGGACTTGGGGGTTGTTTGCAGGCTTTCACAAAGGTCGGCTCCCCTGAAATGTATTAGTGGTATCTGAGCTCTATTACCTTTGGTGTGATAATTATCTATGCCTTTGGTATACTGCATGAACAGATTGTGCTGCTTTAAGATGAATTATTTTTTTCTTGATGAATTTGACCTCAAATCAGGTAGGACTACCCGCTGAACTTAA
>6b7ab8cd1ac39b0b9718874c0afa80c413d48429
AACGCACCTTGCGCCCTTTGGCTATTCCGAAGGGCATGCCTGTTTGAGTATCATGAACACCTCAACTCTCATGGCTTGCCATGACGAGCTTGGACTTTGGGGGTCTTGCCGGCCTGCGGTCGGCTCCTCTCAAATGAATCAGCTTACCAGTGTTTGGTGGCATCACAGGTGTGATAACTATCTACGCTTGTGGTTTTCCACCAGGTAACCTTCAGTGATGGAGGTTTGCTGGGGCTCATAAATGTCTCTCCTCAGTGAGGACAGCTCTTTGAACATTTGATCTCAAATCAGGTAGGACTACCCGCTGAACTTAA
>a63cde5f9c2754d03562cdf463311e1b4d587904
AACGCACATTGCGCCCTTTAGTATTCTGAAGGGCATGCCTGTTCGAGCGTCATTATCACTAATCAAGCCTGGCTTGCTGTTGGATCTCTTGTCGTTAAAAGACAGGTCCCAAAGATAATGACGGTGTCAGTTGGACCCTAGATGCAACGAGCTTTAACTAGCACGCATCTTAGTGGGCCTTTTGACCCGGTCTCTTTTAACCAATTTTTTAAGGTTGACCTCGGATCAGGTAGGAATACCCGCTGAACTTAA
>9b6b02f2c27630592085df5158d32920fe2959aa
AACGCACCTTGCGCTCTCTGGTATTCCGGAGAGCATGCCTGTTTGAGTATCATGGAATTCTCAACCTTTAATACTTTATTGTATTGAAGGCTTGGAGTTGGAGGTTTTGTGCTGGCCTTTAATAGGTTGGCTCCTCTGAAATACATTAGCGTCAATGCCCTATGGATCGCTTCGGTGTGATAATTATCTACGCCGTAGTTGTGAAGTAATGAATACGCTTCTAATCGTCCTGTAATTGGACAATAACTATGATTTTTGATCTCAAATCAGGTAGGACTACCCGCTGAACTTAA
>fc554a84ca4d15399a7896684c88ec5214731d2e
AACGCACATTGCGCCCCTTGGTATTCCGGGGGGCATGCCTGTTCGAGCGTCATTTCAACCCTCAAGCTCTGCTTGGTATTGGGCCCCTGCTGGCAACGGCAGGCCTTAAAAATAGTGGCGGTGCCCTGAGGCCCTGAGCGTAGTACATTTCTCGCTACAGGTTCCTGAGGGCCACTGGCCAGCAACCCCAAATTTTTCTATGGTTGACCTCGGATCAGGTAGGGATACCCGCTGAACTTAA
>0d2254642500770c8ff2de4a9a017f3c294092b7
AACGCACCTTGCGCCTCTTGGTATTCCGAGGGGCATGCCTGTTTGAGTGTCATTAAATTCTCAACCTTACTAGCTTTTGCGAGCTATGTAATGGCTTGGATATGGGGGTCTTTTGCTGGTTTCGCAAGAAATCTGCTCCCCTTAAATGTATTAGCCTGTGCCCCGCGTGGACTGTCTATTGGTGTGATAATTATCTACGCCGTTAGATGTCTGCTTTAAATGGGATTGCGCTGCTTCTAATCGTCCGTCTAGGACAATTATTGACCATTTGACCTCAAATCAGGTAGGATTACCCGCTGAACTTAA
>7e1d94370a78ab25a453cad7bcfbb13086334f07
AACGCATATTGCGCTCTTTGGTATTCCGAAGAGCATGCTTGTTTGAGTATCAGTAAACACCTCAACCTCTCTTTTTGACAAAAAAAGAGAGGGTGGACTTGAGCTATCCCAACGACCTTCACCGGTAGGCGGGCGGCTTGAAATGCAGGTGCAGCTGGACTTTTATCTGAGCTAAAAGCATATCTATTTAGTCCTCGTCAAACAGGATTATTACTTTTGCTGCAGCTAACATAAAGGATAATTGTCCTCTTTGCTGACTGATGCAGGATTTTACGACACTTTATGTGTTGTTCAACTCGATCTCAAATCAAGTAAGACTACCCGCTGAACTTAA
>987075fe7689bd50b3fdcab919629594d6228f03
AACGCACATTGCGCCTCCTGGCATTCCGGGAGGCATGCCTGTTCGAGCGTCATGAAGACCATTTCAAGCTCTTTTGCTTGGTTGTGGAGGCTGAGCGTTGCCAACGTGCTCGCTCCCCTTTGAAATTTGCTGGCGGACTGCTTCGGGTTCCATTTGGCGTTATAGGATAACTCTTTCGCTTGGACTCATGAGGCTGTCCTGCCCAATAACCCCCAATCAATTTGACGTTGACCTCGGATCAGGTAGGGATACCCGCTGAACTTAA
>3a941e68e069ab04c0f9087f618fdca2a5722627
AACGCACATTGCGCCCGCTAGTATTCTGGCGGGCATGCCTGTCTGAGCGTCATTTCAACCCTCGCGCCCGGCTCTTTTGCCGGATGCGGTGTTGGGGATCGGCCTGCCGTCTGACGGCGGGCCGGCCCCGAAATGGAGTGGCGACCACGCCGTAGCCTCCTCTGCGTAGTAATCCAATTCTCGCAGGCGGAGAGCGGTGCGGTCACGCCGTTAAACCCCCCAAACTTTACCAAGGTTGACCTCAGATCAGGTAGGAATACCCGCTGAACTTAA
>16902fd18e65e850a3732ffd1f7df7b1811696bb
AACGCATCTTGCGCTCCTTGGTATTCCGAGGAGCATGCCTGTTTGAGTGTCATTTGAGTTCTCAAGGTCATACTTTCGGTGTGGCTTTGGATATGGAGGTTTGCAGGCTTCTGAAAAATGAAGTCGGCTCCTCTGAAATGCATTAGTGGTATCTGAGCAGAGACTACTTACAGGTGTGATAATTATCTATCTATGCCTTGGTATGCTGCATTAAACAGATTGCACTGCTTATAACAAGTGAAATTTGACAAGTTTGACCTCAAATCAGGTAGGACTACCCGCTGAACTTAA
>7e3b150a17427e0f64131635b74b5e98e3a0c677
AACGCACATTGCGCCCCCTGGCATTCCGGGGGGCACACCTGTTCGAGCGCCGTTTGACACCTAAGGCTCAGCCTTGCGTTGACCGTTCCGGTTCCGGGAGCGGTCGAAAAACATGAAGACTCCAAAGATGGAAGCAGTACGCAAAAGTATTTGTGACCAGGGCTTGGGTCTTGATATCCTGACGTATGGCCTCGGATCAGGTGGGGATACCCGCTGAACTTAA
>d5823a1be7e809c4644fa432f3022710ebadcd8e
AACGCACATTGCGCCCTTTGGTATTCCGAAGGGCATGCCTGTTCGAGCGTCATTTTCACCCCTCAAGCCCCCGGGCTTGGTTTTGGACGGCTTGGTTTAGGCATCGCCTCGACCCCTCCTAAAGATAATGACGGCGGCCTCGTTGGACCCCCGGTACACTGAGCTTCTTAACTGAGCACGTATCGGATCTAGGGTTTGCGGGACACGGTCTTTAACCCCCCTTTTTTTCTAAGGTTGACCTCGGATCAGGTAGGAATACCCGCTGAACTTAA
>ad247683331dc93c2f22cfbc9fedd9e3d7e910d0
AACGCACATTGCGCTCTCTGGTATTCCGGAGAGCATGCTTGTTTGAGTATCAGTAAAACACCCTCAGCTCCCCCGCTTCTTAGGAAGAGAGGAGGCTGGACTTGAGAGATCCCAACGGCAGTGAGAACTGCTGGCGGGTCACTTGAAATGCAGGTGCGGCTGGACACATCTTCTGAGCTATAAGCATTACTTATTTAGTCCCGTAAAACGGATTATATCTATTGCTGCAGCTAACATAAAGGTCGATTGTTCTTGTGCCCGACTGATGCAGGAAAATGAAGGCGTCTAATAGCGTCCTTTGTTCAACTCGATCTCAAATCAAGCAAGACTACCCGCTGAACTTAA
>9325265a5cfec229b1555cdfd8b02e91e188ba53
AACGCACCTTGCGCTCCTTGGTATTCCGAGGAGCATGCCTGTTTGAGTGTCATGAACTCATCAACCCCCCCTTGCTTTTCGGAGCGGGGGCGGGCTTGGACTTGGGGGTCTGCTGGCTGCGCGAGCGGTCGGCTCCCCTTGAATGCATTAGTTGGACTTTGTCGTCGCCCGAGCGGTTCACGGTGTGATAACTATTTCACCTTGGTCAAACCGAGCGGTGCGGTCGGCGTTGTAAAGCCTGGCTTCCAACCGTCCTTCGCGGGACTACACTTCATTGACTCATCTGACCTCAAATCAGGCAGGACTACCCGCTGAACTTAA
>cbfb1b18fce877579a19874d8bd22869e8c4d285
AACGCACATTGCGCCTTTCGGTATTCCGGAGGGCATGCCTGTTCGAGAGTCATTAACAACCAGTTCAATCCCTTTTTAGAAATATTTGGCGGATTGGTTATTGGTGAATGAGGGGATCCGTGCATAACGTTGAATCACCTCACCACCGAAATTCAGAGGCGGTTTGTCCCCACGTTTTTGTGGCGTTGTAAAAGCTTTACCAGCACTATTCGCTCGCATCGTGGGTCCACTGCTTGCCATTGGAGAAATCCCCATTCATCAAAGGTTGACCTCGGATCAGGTAGGGATACCCGCTGAACTTAA
>cc43f19d31577ec12aa9c963ff7993e8cd63ca56
AACGCACCTTGCGCTCCTTGGTATTCCGAGGAGCATGCCTGTTTGAGTGTCATGGAATTCTCAACCCTCAAATCTTTGTTGATTTGGTGGGCTTGGACTTGGAGGTTAGTGTCGGCTTGTTACCAAGTCGACTCCTCTGAAATATATTAGCGTGAATCTTACGGATCGCTCTTCGGTGTGATAATTGTCTACGCCGTGTTCGTGAAGTATATCAGTGTTCTTGCTTATAATCGTCCCTTGTGGACAACTTTATGACATCTGACCTCAAATCAGGTAGGACTACCCGCTGAACTTAA
>b8c58b8e9c0e73dee22e146756aeae7f0fcf80ab
AACGCACATTGCGCCCCTTGGTATTCCATGGGGCATGCCTGTTCGAGCGTCATTTGTACCCTCCAGCCCTGCTGGGTGTTGGGCGTTTGTTCCGCTGCGCGCGTGAACTCGCCTCAAATGCATTGGCAGCCCGCCGTCCCGTGTGGGAGCGCAGCACATTTTGCGCTCTCCACTGCTGACGGTGGCATCCATAAAGTCTACCATTTTACGCTTGACCTCGGATCAGGTAGGGATACCCGCTGAACTTAA
>312fc11ef46e42628602ac76780bca42c3e05db3
AACGCACCTTGCGCTCTTTGGTATTCCGAAGAGCATGCCTGTTTGAGTGTTGTGCTATTGATAAGCCTCGGCTTGATTTTGGACTTACTTTTGCCGGCTTTGCCGGCTGGTCCTGAATGCATTAGCTTGAACCTTGCTTGCGATTGGTTTGACTCGGCGTGATAAGTCTTTCGTCGAGGATCGGTCCTTAGGGATCGGCCAAGTGCTTGCGGGGTTTGCTCTCCAATCGTCTTCGGACACACACTTTACTGTGGCTTCAGCCTCAAATCAGGTAGGACTACCCGCTGAACTTAA
>d6bf190135b74ff36b3095f9a87453967789fb5c
AACGCACCTTGCGCCTTTTGGTATTCCGAAAGGCATGCCTGTTTGAGTGTCATGAAATATCAATCCCTCAGGTTTTTCCTGATCGATTGGACTTGGGCGTCTGCCGACCGGCTCGCCTTAAATGCGTTAGTGGTTCAAGTCACTCGTGTCTGACGTAATAAGTTTCGTCTCGCATGGTGGCCTACCCGCTCACAACCCCCATCTTTACTTCTGACCTCAAATCAGGTAGGGCTACCCGCTGAACTTAA
>420b0382f956f3d812ec5bc8ba36744cafe352b2
AACGCACCTTGCGCCCCTTGGCATTCCGAGGGGCACACCCGTTTGAGTGTCGTGAAATTCTCAAAACCCCCTTTTCTTTGATCCTTTTTTGGGGTTTGAAAAAGGAGTTTTGGACTTGGAGGTTCAATGCTTGCCTTTCACTTTTGTTGAAAGCGAGCTCCTCTCAAATAAATTAGTGGGGTCCGCTTTGCTGATCCTTAACGTGATAAGATGTTTCTACGTTTTGGATTTGGCACTGTCCTTTGGATGCCTGCCTCTAACTGTCTCACGGACAATGATGGTGCTCCGGTCACTACCATTTATATTGGTGGAAGGCTGGACCCACAAAAATAAAACCTTGACCTCAAATCGGGTGAGACTACCCGCTGAACTTAA
>0cd9bf3445b6b00ae81e52cb8e5f8a4b776f6b16
AACGCACATTGCGCCCTGTGGTATTCCGCAGGGCATGCCTGTTCGAGCGTCATTTCAACCCTCAAGCTCTGCTTGGTGTTGGGCCCCGCCCGCTCGCGGCCGGCCCTAAAGACAGTGGCGGCAGCGCCTGGCTCCAAGCGTAGTACAGCTCTCGCTCTGGGGCTAGGCGGTAGCCTGCCAGAACCCCCCTTCTATGGTTGACCTCGGATCAGGTAGGGATACCCGCTGAACTTAA
>33ae26d25f5209f9c9c98f00451b63cd7be098ff
AACGCACCTTGCGCCCCTTGGCATTCCGAGGGGCACACCCGTTTGAGTGTCGTGAAATTCTCAAAACCCTTTCTTTTGGTCATTTTCGACCGCGGAAAGGATTTTGGACTTGGAGGCCTTTTGCTGGTTTCACCTTGAAGCGAGCTCCTCCCAAATGTATTAGTGGGGTCTGCATTGTCGGTCCTTGGCGTGATAAGTTGCTTCTACGTCTTGGATTTTTGGCGCTGTACACCTGCTTCTAACCGTCTCATTGACAACGATGGTGTTCCGGTCGCCACCGATTTTTCGGTGGGAGGCTTGACCCACGAAACAAACCTTGACCTCAAATCGGGTGAGACTACCCGCTGAACTTAA
>cc2130ef9d87ae82155bf1eb9765fe1cc7d544ee
AACGCACATTGCGCCCGCCAGTATTCTGGCGGGCATGCCTGTTCGAGCGTCATTGCAACCCTCAGGCCCTGCCTGGCGTTGGAGGACTGCACCGCAGCCTCCCAAAGCAAGCGGCGGCGGCGCCCCAAAACCGAACGCAGTAGTTATACCTCGTTCTGGGTGTGGGACGTTGCCCGGCCGGAAAACCCCATCTTTTTAGTGGTTGACCTCGAATCAGGTAGGAATACCCGCTGAACTTAA
>e940d314807e0daebae239c6fa01c4cb56f06d58
AACGCACATTGCGCCCATTAGTATTCTAGTGGGCATGCCTGTTCGAGCGTCATTAAGTCCACTTAAGCCCTGCTTAGTGTTGGGAACCTACAGAAGCTACCCTGTAGCTACCCTGTAGTTCCTTAAAGACAGCGGCGGAGTTGTAGTACCCTCTGAGCTTAGTAATTTTTTCTAGCTTTCGAGATGCTACTGCTTCTGCCGTTAAACACCCTTCTTCTGAATGGTTGACCTCGGATCAGGTAGGAATACCCGCTGAACTTAA
>37f91f18c9f45a9246c132572227462e411db771
AACGCACATTGCGCCCCGTGGTATTCCGCGGGGCATGCCTGTTCGAGCGTCATTATGACCAAATCACGCCTGGCGTGGTCTTGGGGCTGGCAACTCTGCCGCCCTCAAACGCAGTGGCAGCGCCGTATGGCTCTTAGCGTAGTAATACTCCTCGCTATAGGGACCTGCGGTTGCCCGCCAGCAACCCCCAATCTTTACAGGTTGACCTCGGATCAGGTAGGGATACCCGCTGAACTTAA
>d1c5d68f0ab54b2de78363c7028626c701825129
AACGCACCTTGCGCCCTTTGGTATTCCGAAGGGCATGTCTGTTTGAGTGTCGTGAAACTCTCAATCCCCCTGTTTTGTAATGAGACGGGCGCTTGGATTGGATATGGTTGCAGTCGGACCCGCAAGGGATCGGCTCAGCTGAAATACATTAGCGCGTCTGCTTTAAACTGCAGCGGCTTGACTTGGCGTAATAATCCTATTCGCTGAGGACGCTGCAATTAATGTTTAAAATCGAGCGCTCCTAATACTTCGACTTTGTCGAAACTTGACATCTTTGACCTCAGATCAGACAGGGCTACCCGCTGAACTTAA
>dbe825776ab421c62aca0eef5419a2e8cdd57fdd
AACGCACATTGCGCCCTTTGGTATTCCGAAGGGCATGCCTGTTCGAGCGTCATTATCACCCCTCAAGCCCCTGGCTTGGTGTTGGACGGTTTGGTGGAGGTCCCCTCGGGGGCTCCTGCCCCTCCCAAAGACAATGACGGCGGCCTCGTTGGACCCCCGGTACACTGAGTTCTTCACGGGACACGTATCGGACACATGGGTTTACGGGACACGGTCTGCCTCCCCTCAGGGAGAATCTTTCTAAGGTTGACCTCGGATCAGGTAGGGATACCCGCTGAACTTAA
>a32055cf96361a5ed408d7437119e4d794d4ea3c
TGAACGCACATTGCGCCTGCTGGTATTCCGGTAGGCATGCCTGTTTGAGCGTCAGCAAAACTCCTCAGCAATTTATTATTGTTGGTTATGGGTATAGAGTAGATCTAACGGTCGCTTTTACCTTAAACTTGCTGCACGACCGCAAGCTATGCTAGGTTAATGGAGTGGTGTTTACAATATTCCAGCTGCCTTTTAGTATAGCTAGTGGCGTTAAACCTAATGTTGCTTAACTGCAACTGAAGTTTGACCTCAAATCAGACAAGGATACCCGCTGAACTTAA
>cd8667e0b388ae0249b74fc96bf93b028a201183
AACGCACCTTGCGCCCTTTGGTATTCCGAAGGGCATGCCTGTTTGAGTGTCATTAAATTATCAACCTTGCTCGCTTTTACCGGCTTGAGTTAGGCTTGGATGTGAGGGTCTTTGCTGGCTTCCTTCAGTGGATGGTCTGCTCCCTTTAAATGCATTAGTGGGATCTCTTGTGGACCGTCACTTGGTGTGATAATTATCTATGCCATCTTGACTTTGAAGCAAACTAATGGGAACCTGCTCATAACTGTCCTTTCAGGACAACTCTTGACATTTTGACCTCAAATCAGGTAGGACTACCCGCTGAACTTAA
>4f6eb5a3a5a4c43ba81d9d0b8d3490f16f30a4c8
AACGCACCTTGCGCCCTTTGGCTATTCCGAAGGGCATGCCTGTTTGAGTATCATGAACACCTCAACTCTCATGGCTTGCCATGACGAGCTTGGACTTTGGGGGTTTTGCTGGCCTGTGGTCGGCTCCTCTGAAATGAATTAGCTTGCCAGTATTTGGTGGCATCACAGGTGTGATAACTATCTACGCTTGTGGTTTTCCACCAGGTAACCTTCAGTGATGGAGGTTTGCTGGGGCTTATAAATGTCTCTCCTCAGTGAGGACAGCTCTTTGAACGTTTGATCTCAAATCAGGTAGGACTACCCGCTGAACTTAA
>fad7d098ac0714ff7ceb5bb1352a57cf6cf33f24
AACGCACATTGCGCCCTCTGGTATTCCGGGGGGCATGCCTGTTCGAGCGTCATTACAACCCTCAAGCTCTGCTTGGTATTGGGCCTCACCCGTCAGGGTGGGCCTTAAAATCAGTGGCGGTGCCATTCGGCTTCAAGCGTAGTAATTTTCTCGCTCTGGAGTACCGTTTGCGTGCCTGCCAGCAAACCCATATTTTTTAAAGGTTGACCTCGGATCAGGTAGGGATACCCGCTGAACTTAA
>78da492cf789701bb16ddfc4269f4113654cc917
AACGCACCTTGCGCTCCTTGGTATTCCGAGGAGCATGCCTGTTTGAGTGTCATTAATCTCTCAACCTTGCCAGCTTTATTGTTGTTGCAAGGCTTGGATGTGAGGGTTTGCCGGCTCCTTAGTTGAGTCAGCTCCCTTTAAATGCATTAGCAGAACCTCTGCGAACCATCATTGGTGTGATAATATATCTACGCTATTGGTGCAAGCCTCCTTTACTGGAGTTGGATCAGCTTCTAATCGTCTTCGGACAACGTATTGATCTTTACGGATTAGTATATTTTGACAACTTGACCTCAAATCAGGTAGGACTACCCGCTGAACTTAA
>753b79c012ae3653a07d88d18440b430d1ba63d9
AACGCACATTGCGCCCCGTGGTATTCCGCGGGGCATGCCTGTTCGAGCGTCATTTAAACCAATCCAGCTTGCTGGGTCTTGGGCCTCGCCTCTGGGCGGGCCTTAAAGTCAGTGGCGGCGCCACCCGGCTCTAAGCGTAGTAATTCTTCTCGCTACAGATCCCCGGGCGGAGGCTTGCCAGGCAACCCCTAATTTTCAAAGGTTGACCTCGGATCAGGTAGGGATACCCGCTGAACTTAA
>66e7ab0d341f909724622a3d022998bb49628bfc
AACGCACATTGCGCCCTTTGGTATTCCGAAGGGCATGCCTGTTCGAGCGTCATTATCAACCATCAAGCCTGGCTTGTCGTTGGACCTCTTGTCGATGAAACAGGCGACAGGTCCGAAAGATAGTGACGGTGTCGTGTTCGACCCTAGATGCAACGAGCTTTCATAGCACGCATTGAAGTGGTCGGCCGGCCCGGTCTCAACCATCATTTTCTAAGGTTGACCTCGGATCAGGTAGGAATACCCGCTGAACTTAA
>9081ba1180722c22061c22f91430214039945b3f
AACGCACCTTGCGCTCCTTGGTATTCCGAGGAGCATGCCTGTTTGAGTGTCATTAAATTCTCAACCCTTTCAGCTTTTGCGAGCTGGATTGGCTTGGATATGGGGGTTTGCGGGCTTCTCAGAAGTCGGCTCCTCTTAAATGCATTAGCGGAACCTTTGTGGACCAGCTTTGGTGTGATAATTATCTACGCCATGGTTGTGAAGCAGCTTTACATGGGGTTCAGCTTCTAACCGTCCATTGACTTGGACAATTTCTGACATTTTGACCTCAAATCAGGTAGGACTACCCGCTGAACTTAA
>23fefe76b6be6472f8c43b11d07eaec24c04ff40
AACGCACATTGCGCCCTTCGGTATTCCGTTGGGCATGCCTGTTCGAGCGTCATTAAAAAATTCAAGCCCTGCTTGGTGTTGGGTGTTTGTTCTGCCTTTGTGCAGGACTCGCCTTAAAGATATTGGCAGCCGGTTCCATCCGCTTCTTGCGCAGCACAATGCGCTCCATAGCCCTTGGACCGATTCCCAGAAGCCCTTTTTAAGTTTGACCTCGGATCAGGTAGGGATACCCGCTGAACTTAA
>d70b03e230f945b5f07203a9c04901d56571c1d2
AACGCACATTGCGCCCTTTGGCACTCCGAAGGGCATGCCTGTTCGAGCGTCATTATCAACCATCAAGCCTGGCTTGTCGTTGGACCCTTTGTCGGTGAGACACCCGACAGGTCCGAAAGATAGTGACGGTGTCGTGTTTGACCCTAGATGCAACGAGCTTTTATAGCACGCATTGAAGTGGTCGGTCGGCCCGGTCTTTACCATCAAATTTCTCAAGGTTGACCTCGGATCAGGTAGGAATACCCGCTGAACTTAA
>5be85e39cb6d96905bf155ed84b28883a6aa2392
AACGCACATTGCGCCTTGAGGCATTCCTCAAGGCATGCCTGTTTGGGCGTCGGCCCTTCTCAAGCCCCCCGGCTTGGTCTTTGCAAGAAATCTCAACGCCCTTTGTCTAAGCACCAAAGGCCCCCATTTCTTCCCCAAATCAGGTAGGACTACCCGCTGAACTTAA
>10176aaaa4307a1e987e1ba476981c42611aaa68
AACGCACATTGCGCCCTGTGGTATTCCGCAGGGCATGCCTGTTCGAGCGTCATTTAACCACTCACGCCTGGCGTGGTATTGGGGCACGCGGTCTCGCGGCCCTCAAAAGCAGTGGCGGCGCCGGTGGGCTCTAAGCGTAGTACATACTCCCGCTATAGAGCTCTCCCGGTGGCTCGCCAGAACCCCCATTTTTTACCGGTTGACCTCGGATCAGGTAGGGATACCCGCTGAACTTAA
>e643fc3e261608e1112eeb7c8eaa37c7ce2e3754
AACGCACCTTGCGCTCCTTGGTATTCCGAGGAGCATGCCTGTTTGAGTGTCATGAAATTCTCAACCTATCTTGTTTTATAACTGGTTAGGCTTGGATCATGGAAGTTGCTGGCTCAATTAGAATCAGCTCTTCTCAAATGTATTAGCAGAGACTTTTGCTGACCATCATTGGTATGATAATTATCTATATCATTGGTAACCAGTTCCCTTTCATAGGGAAGTCTTGCTTCTAATAGTCGTTTCGACAACTTGACACCTTTGACCTCAAATCAGGTAGGACTACCCGCTGAACTTAA
>96ee18ca795e607bcbca48a9356762c71b55a8ae
AACGCACATTGCGCCCCTTGGTATTCCGAGGGGCATGCCTGTTCGAGCGTCATTACACCCCTCAAGCCTCGCTTGGTCTTGGGCGCCGCTGCTCACGCAGCGGGCCTCAAAGTCAGTGGCGGTGCCGCCGGGCCCTGAGCGTAGTAAATCTCCTCGCTACAGGGCCCCGGTGGACGCTAGCCATCCAACCCCCATACTCCAAGTTTGACCTCGGATCAGGTAGGGATACCCGCTGAACTTAA
>c99d1bcbc1b73875e44bd4a5e0a1af32fa9d6177
AACGCACATTGCGCCCCTTGGTATTCCGGGGGGCATGCCTGTTCGAGCGTCATTACAACCCTCAAGCCTGGCTTGGTCTTGGGCTACGCCGTTCGTTCGGCGGGCCTTAAAATCAGTGGCGGTGCCTCCGCGGCCCTGAGCGTAGTAAATTTCCTCGCTTTTGGACCCGGTGGTTACTGGCCAGCAACCCCCAACTTCTTAGTTTGACCTCGGATCAGGTAGGGATACCCGCTGAACTTAA
>d828317c14b3a8d3c8f1395bc76f92f8edda8faf
AACGCACATTGCGCTCTCTGGTATTCCGGAGAGCATGCTTGTTTGAGTATCAGTAAAACACCCTCAGCTCTCTCGTTTCTCCTGTTAAAAGGAAGGCGAGGGAACTGGACTTGAGTGATCCCAACGGCAGTTTGATTGTAAAAGAAAACCGCTGGCGGGTCGCTTGAAATGCAGGTGCGGCTGGACACATCTTCTGAGCTATAAGCATTACTTATTTAATCCCGTTAAACGGATTATTTCTATTGCTGCAGCTAACATAAAGGTTGATTGTCCTTGTGCCCGACTGATGCAGGAAAACAAAGAGACAATCTTTGTTCAACTCGATCTCAAATCAAGTAAGACTACCCGCTGAACTTAA
>331fc862f9a8e3676d9c9b5a2b2d70c718d82df2
AACGCAACTTGCGCCTCTTACGAGGCATGTTTGTTTGAGTGCCGTAATTCTCTGCAGCAATGCGATTTGGCTCGTGTCTTTGTTGACCGAGTTTAAAGGAAGCTAGAGGATGGTCAGTTTAGACTAGCCCGAGTGCTAAGCATTCTTGGGTCTAGCGCTGGATTGCTCATTTCATCTATTTTTATTTTTGGCCTCAAATCAAGCAAGACTACCCGCTGAACTTAA
>97e441721b2e62a4a671beb461f1c1b039f5eb28
AACGCACCTTGCGCCCTTTGGTATTCCGAAGGGCATGCCTGTTTGAGTATCATGAACACCTCAACTCTTCATGGTTTTCCATGATGAGCTTGGACTTTGGGGGTCTTGCTGGCCTGCGGTCGGCTCCTCTCAAATGAATCAGCTTGCCAGTGTTTGGTGGGCATCACAGGTGTGATAACTATCTACGCTTGTGGTTTTCCACCAGGTAACCTTCAGCAGTGGAGGTTCGCTGGAGCTCACAGACGTCTCTCCTCAGCGAGGACAGCCCTTTGAATGTTTGATCTCAAATCAGGTAGGACTACCCGCTGAACTTAA
>c206674f03c74b11feafd043cf719518136af10c
AACGCACATTGCGCCCTCTGGTATTCCGGGGGGCATGCCTGTTCGAGCGTCATTACAACCCTCAAGCTCTGCTTGGTATTGGGCTACACCCGACTGGGTGGGCCTTAAAATCAGTGGCGGTGCCATCTGGCTCTAAGCGTAGTAATTCTTCTCGCTCTGGAGATCTAGGTGTTTGCTTGCCAGCAACCCCCAATTTATCAAAGGTTGACCTCGGATCAGGTAGGGATACCCGCTGAACTTAA
>8df82bc8b20d38eb475fc2d6debdedd28dc6fbd3
AACGCACATTGCGCCCTTTGGTATTCCAAAGGGCATGCCTGTTTGAGCGTCATTTCTCCTTCAAACCCCCGGGTTTGGTATTGAGTGATACTCTTAGTCAGACTAAGCGTTTGCTTGAAAAGTATTGGCATGGGTGCGCTAGATAGTGCCTCCGATTATTCAATGTATTAGGTTTATCCAACTCGTTGAACGGTCGGGACGTAAATTTCTGGTTGCTGGCTCGGCCTTACAACAACAAACAAGTTTGACCTCAAATCAGGTAAGAATACCCGCTGAACTTAA
>18f6be63c4ba16b5254f6b4984296930612cbaf8
AACGCACCTTGCGCTCCTTGGTATTCCGAGGAGCATGCCTGTTTGAGTGTCATTAACCTCTCAACCCCACCGGTTTTGCGACCGGCTGGCGGCTTGGACTTGGAGCGTGCTGGCGCAAGTCAGCTCCTCTTGAAATGCATTAGCGAGTTCACTTCTCTCGCGGCTGGTGTGATAACTATCTACGCCTGCATGCCGTGTCTGTCGAGTGCTCGCTCACAGCCGTCCCTTGTGGACAACTTCAACCATCGTGACCTCAAATCAGGTAGGACTACCCGCTGAACTTAA
>760d0a54cded798e4e1f76141c1fb0d95d203c3b
AACGCACCTTGCGCCCTTTGGCTATTCTGAAGGGCATGCCTGTTTGAGTATCGTGAACACCTCAACTCCTCATGGTTTGCCATGATGAGCTTGGACTTTGGGGGTCTTGCTGGCCTATGGTCAGCTCCTCTAAAATGGATCAGCTTGCCAGTGTTTGGTGGCATCACAGGTGTGATAAATATCTACACTCGTGGTTTTCCACCATGTAACCTTCAGCAATGAAGGTTCGCTGGAGCTCACAAATGTCCCTCCTCTGTGGGGACAGCTTTTGAACGTTTGATCTCAAATCAGGTAGGATTACCCGCTGAACTTAA
>e356a8265ed2b0e37eaad0e9713d43b28a7a66a8
AACGCACCTTGCGCTCCTTGGTATTCCGAGGAGCATGCCCGTTTGAGTGTCTTGATATCATCGCGCCCTCCCCCCTTCTGGCGGGGTTGGGCTCGGACTTGGACGCGCTGCCGGGCGACTACGCTCGGCTCGTCCCGAATGCATTAGCTGGATTTCGCCCTCGCGGCCTCGGACTTTTTGTTTCGGCGTGATAAGATCACCCGTCGGAAACGCCCCTCGGTCGCTCTGGGAAGCCGGCTTCCAACGGTCCCCCTCCGGGGACAACCCCTCGACGTCTGACCTCAAATCGGGTAGGACTACCCGCCGAACTTAA
>77e9b9033a6ff0861233d3065286adf07e23ec91
AACGCACATTGCGCCCGCTGGAACTCCGGCGGGCATGCCTGTCCGAGCGTCATTTCAACCCCTCAGGCCCCCCTTCCGGGGGCGGGCCTGGTGTTGGGGCTCGGCCGCTGCCCTGCGGCCGTCCCCTAAATGCAGTGGCGGCCTCGCCGCAATCCCTTGCGTAGTACTATACCTCGCACCGGAGCGCGACGCGGCCACGCCGTAAAACCCCCAATTTTCAATGGTTGACCTCGGATCAGGTAGGAATACCCGCTGAACTTAA
>077dd8a1f49ebd76295b80c349026fbd5c3bd218
AACGCACATTGCGCCCTCTGGTATTCCGGGGGGCATGCCTGTTCGAGCGTCATTACAACCCTCAAGCTCTGCTTGGTATTGGGCGTCACCATCTGGTGCGCCCCAAAATCAGTGGCGGTGCCGTCTGGCTTCAAGCGTAGTAATTCTTCTCGCTTTGGAGTCCAGGCGAGTGCTTGCCAGAACCCCCAATTTATCAAGGTTGACCTCGGATCAGGTAGGGATACCCGCTGAACTTAA
>41a6f04a3e3c7cdfd1f083f3566f5465aaff8c9c
AACGCACATTGCGCCCGCCAGCACTCTGGCGGGCATGCCTGTTCGAGCGTCATTTCAACCCTCGAGCCCCCCCGGGGGCCCGGCGTTGGGGGCCGGCCCTGGCCGCCCCCGAAATGCAGTGGCGACCTCGCCGCAGCCTCCCCTGCGTAGTAGCACACACCTCGCACCGGAGCGCGGAGACGGTCACGCCGTGAAACGCACCAGCTTTCTAGAGTTGACCTCGGATCAGGTAGGAATACCCGCTGAACTTAA
>4da9da4f9c1565f87ebe9b37eb2bb197a8375be3
AACGCACCTTGCGCTCCTTGGTATTCCGAGGAGCATGCCTGTTTGAGTGTCTTGAAATCATCAACCGCTCCCGTTTGAATGCGGGGGACGGGTTGGATCTGGGGGCTTGCCGCTGCAAAGCGGCTCCCTTCAAATGCATCGGTTGGACCTGTGGGTCGAACTCGACTGGGCGTTGTAACATCCTCGCTCTCACCGAGAAGTTCCCCTTTGGCGTCCTCCCACGACTCGCCTTTGGAGTGGCGGTCAACTCACTTTGAAATCTGACCTCAAATCAGGTAGGACTACCCGCTGAACTTAA
>8ff4058de9e4cd6e10e37dd8c0df62ba38740f75
AACGCACCTTGCGCTCCTTGGTATTCCGAGGAGCATGCCTGTTTGAGTGTCATGAAATTCTCAACCTCTTCTTGCTTTGCGGCTTGAAGTAGGCTTGGATTTGGGAGCTGCTGGTTTAACGATCGGCTCTCCTTGAATGCATTAGCTGGACTTTCCGATTTAATAGCGGTTTCACGGTGTGATAACTATCTACGCCTGGTAAATCCTATTAGGTCTGTCTGGTCGAGCTTCTAACCAGTTCGTCCTTTGCTGGACAAACACTTTTAAGATCTGACCTCAAATCAGGTAGGACTACCCGCTGAACTTAA
>a2b9b75f1cf0d37b9be66599f83447d08fd73449
AACGCACCTTGCGCTCCTTGGTATTCCGAGGAGCATGCCTGTTTGAGTGTCATTAAACTCTCAACTTCTACTGGTTTCATATCAGCAGGAGCTTGGACTTGGAGTGTGCTGGCGCGAGCCAGCTCCTCTTTAAATGCATTAGCGGAAACTTCTTTCGCGGTTGGTGTGATAATTATCTACGCCTATGTACCGCGTCTGTTGGGTGACCGCTCATAACCGTCCCTCGGGACAACTTTTCAAAATGTGACCTCAAATCAGGTAGGACTACCCGCTGAACTTAA
>b6cd49739b6ddbac2e57dadd78f0a524c57400d7
AACGCACATTGCGCCCGCCAGTATTCTGGCGGGCATGCCTGTTCGAGCGTCATTTCAACCCTCAAGCCCAGCTTGGTGTTGGGGATCGGCACAGGCGCCCTCGGGCGCCAGCCGTCCCCTAAATCTAGTGGCGGTCCCGCTGCAGCCTCCTCTGCGTAGTAGTTTTCTCCTCGCAAGGGCAGCTCGGTGGCGACCTCGCCGTAAAACCCCCAACTTCTGAAAGTTTGACCTCGAATCAGGTAGGAATACCCGCTGAACTTAA
>f0edea6b46c58e8751986da86c68487d066166b4
AACGCAAGTTGCGCCCGAAGCCACCTGGCCGAGGGCACGTCTGCCTGGGTGTCACGCATCGTTGCCCCCAACCCCATCTCCTTGCAAAGGGACGAGGGGGCCTGTGGGGCAGAAATTGGCCTCCCGTGAGCTCATGCATGCGGTTGGCCTAAAAGCGAGTCCTCGGCGACGCGCGCCACGACAATCGGTGGTTGTCAAACCCTCGTGTCCCGTCGTGCGTGCCGCGTCGCTCATCGTGTGCTCCTTGACCCTGTTGTGTCGCGCTAGCGACGCTTCCAACGCGACCCCAGGTCAGGCGGGACTACCCGCTGAATTTAA
>388bb91ad571b77b466d968c854c6c98bcb8c00d
AACGCACATTGCGCCCTCTGGTATTCCGGGGGGCATGCCTGTTCGAGCGTCATTACAACCCTCAAGCCCCGCTTGGTGTTGGGCGGTACCGCGTGCGGTACGCCTCAAACGTAGTGGCGGCGCCACCCGGCTTCAAGCGTAGTAACATTCTCGCTTTGGGGACGGCTGTGCGCCCGCCAGCAACCCTCACTTTAAAGGTTGACCTCGGATCAGGTAGGGATACCCGCTGAACTTAA
>5e154264e0bc71cfbe60ffbaf7b5d7e59fae456a
AACGCACATTGCGCCCGCCAGCATTCTGGCGGGCATGCCTGTCCGAGCGTCATTTCAACCCTCAAGCCCTGCTTGGTGTTGGGGCACTACGCGCGAGCGTAGGCCCTCAAAATCAGTGGCGGACCCGCTGGAGGTCCGGGCGTAGTAATACATCTCGCCCGAGGTCCCCAGCGTGCCCCTGCCGTTAAACCCCCAAACTTACAGAAGGTTGACCTCGGATCAGGTAGGAATACCCGCTGAACTTAA
>f66015121f93f3f9f165d790bb28136e0a53d582
AACGCACCTTGCGCTCCTTGGTATTCCGAGGAGCATGCCTGTTTGAGTGTCTTGAAGTCATCAACCCCTTCCGTTTCGTGCGGACCGGGTTGGATGTGGGGGCTCTGCTGCCGTGAGGCGGCTCCCCTCAAATGCATCGGTTGGGCCTGCGGGTCGAACTCGACTGGGCGTTGTACCATCCTCGCTCGACAGAGATGTTCCCCTCCTGTGCCCTTCCCCGACCTGCCTCTCAGAGTGGCGGTCACAAGCATAAGCTTTGAAATCTGGCCTCAAATCAGGTAGGACTACCCGCTGAACTTAA
>c60b444795d7022dd3c911276d9e9eef97e81067
AACGCATCTTGCGCTCCTTGGTATTCCGAGGAGCATGCCTGTTTGAGTGTCATTTAACTTATCAACCATGTTTCATGTCTGGAACGTGGCTTGGATGTGGGGGCTCTTTTTGCAGGCCTGTCTACGGGTCGGCTCCCCTGAAACGCATTAGTGGCATCTGAGCTGCTACTGTAGGTGTGATAAACTATCTATGCCTTTGGTACGCTGCATGAACAGATCGCGCTGCTCAGAACCAAACTTGACAAACTTGACCTCAAATCAGGTAGGACTACCCGCTGAACTTAA
>95b5cf49975d8d880eff753fdab6fc5cddb2a3f3
AACGCACATTGCACCTCTCGGTATTCCGGGAGGTATGCCTGTTCGAGCGTCATAACGTGCCCTCAAGCTCTGCTTGGTGTTGGGTGTTTTGTTCCACCTCTGCGTGTGAACTCGCCTTAAAACAATTGGCAGCCGGCGTACTGGTTTCGGAGCGCAGCACATTTTGCGCTTTAGATCCATGTACAGCGGCATCCAAGAAGCCTTCTTTAATAAATTTGACCTCGGATCAGGTAGGGATACCCGCTGAACTTAA
>8963bf99306f4a45bdc61d75fb15eda1a344844b
AACGCACATTGCGCCTGCCAGTATTCTGGCAGGCATGCCTGTCCGAGCGTCATTTCAACCCTCAAGCCCCCGGGCTTGGTGTTGGGGACCGGCCACCGCCGCAACTCGCGGCAGGCCGCCCCCGAAATACAGTGGCGGTCACGCTGCGGCATCTCCTGCGTAGTAATACACCTCGCATCGGATACGCTACGAGACCACGCCGTAAAACAACCCACTTCTGAAATGTTGACCTCGGATCAGGTAGGGATACCCGCTGAACTTAA
>6daaec138e232375328c63405136cdb427ea8937
AACGCACATTGCGCCCTCTGGCATTCCGGAGGGCATGCCTGTTCGAGCGTCATTACAACCCTCAAGCTCTGCTTGGTATTGGGCCGCGCCGCCTGGCCGGCCCCAAAGACAATGGTGGCGCCCCCCGGCCCTCAGCGTAGTAAATCTCTCGCTGTAGGAACCGTGGTGGTCCCGACACCCAAAACGCACAAGGTTGACCTCGGATCAGGTAGGGATACCCGCTGAACTTAA
>9490550de516d41615f6fb7b3eb490d1da9b0994
AACGCACCTTGCGCCCTTTGGCTATTCCGAAGGGCATGCCTGTTTGAGTATCATGAACACCTCAACTCTCATGGTTTGCCATGATGAGCTTGGACTCTGGGGGTCTTGCTGGCCTGCGGTCGGCTCCCCTCAAATGAATCAGCTTTCCAGTGTTTGGCGGCGTCACGGGTGTGATAAATATCTACGCTTGTGGTTTTCTGCCAGGTAACCTTCAGCGATGGAGGTTCGCTGGGGCTCATAAATGTCTCTCCTCAGCGAAGACAGCTTTGTGAATGTTTGATCTCAAATCAGGTAGGACTACCCGCTGAACTTAA
>c7acfd64ed3aff951430581969f9e665af9ca458
AACGCACATTGCGCCCTTTGGTATTCCGAAGGGCATGCCTGTTCGAGCGTCATTATCAACCATCAAGCCTGGCTTGTCGTTGGACCCCCTTCGCCGTATCCCTCACGGCGAGGTCCGAAAGATAATGGCGGTGTCGCGTTGACCCCACGTACAACGAGCTTTCACGGCACGTACGGCGGCGGTGTAACCGGCCCAGTCTCCCTTTTATATCTCCAAAAGTTGACCTCGGATCAGGTAGGAATACCCGCTGAACTTAA
>619eff03c4d16087813382f837e0190cb34a2df9
AACGCATCTTGCGCTCCTTGGTATTCCGAGGAGCATGCCTGTTTGAGTGTCATTTGAGTTCTCAAGGTCATACTTTCGGTGTGGCTTTGGATATGGGGGTTTGCAGGCTTCTGAAAAATGAAGTCGGCTCCCCTGAAATGCGTTAGTGGTATCTGAGCAGAGACTACTTACAGGTGTGATAATTATCTATCTATGCCTCGGTATGCTGCATTGAACAGATTGCACCGCTTATAACAAGTGAAATTTGACAAGTTTGACCTCAAATCAGGTAGGACTACCCGCTGAACTTAA
>bc09d9d6f3350328a15d920c6ce5f12115368543
AACGCACCTTGCGCTCCTTGGTATTCCGAGGAGCATGCCTGTTTGAGTGTCATAAAACTCTCAACTCCTAATGGTTTTTTCGGAAACTGCTAGTTGATGTTGGATGTGAATGTTGCTGGCTTTCGAGTCGGCTCGTTCGAAATGAATTAGCTGGATCCCTTTTTAACTTGGTTCCACTCGGCGTGATAAGTATCTTCGTCGAGGACAGTTGACTTCGGTTGGCTGGCCAGGATAGATTGGTTGAACTGCTTCTAATCCTTCTCTTTGTTAATTCAATTAGAAACTTTTATGCTCTGGCCTCAAATCAGGTAGGATTACCCGCTGAACTTAA
>f05d466d6c086bfa9790cacbd3468d65865e817b
AACGCACCTTGCGCCCCTTGGTATTCCGAGGGGTGCACCCGTTTGAGTGTCGTGAACACCCTCAACCTTCTTGGTTTATCGACCGGGAAGGCTTGGACTTTGGAGGTTTTTGTTGCTGGCCTCGTTTGAAGCCAGCTCCTCCTAAACGAATTAGTGGGGTCCGCCGTGCCGACCCTCGACGTGATAAGTACGCTTCTACGTCTTGGGGTTTCGCACTGTCGCCTGCTTCCAACCGTCTTCGAATGAAGACAATCTTATAGACCTTGACCTCAAATCGGGTGAGACTACCCGCTGAACTTAA
>2af47e9abf9ee42d57c69fee5f61a9d153a817f4
AACGCATATTGCGCCCTTTGGCATTCCGAAGGGCATGCCTGTTCGAGCGTCATTACACCCCTCAAACTTAACTGTTTGATGTTGGGTATTGCCTCTAGGCATACCTAAAAGACAGCGACGGTTCCAGCCAACCTCAGACGTACAAGTATCGTTATAGGGGAAAGTTGGGGCCAGTCCTTAACTAAACTTTTAAATGTTGACCTCGGATCAGGTAGGAATACCCGCTGAACTTAA
>3550e239ccfe85d4d500c38c38352759b16029dc
AACGCACCTTGCGCTCCTTGGTATTCCGAGGAGCATGCCTGTTTGAGTGTCATTAAATTCTCAACCCTCCAGCTTTTGCGAGCTGTGATGGGCTTGGATATGGGGGTTTGCGGGCCTTTATTAAGAGGTCGGCTCTCCTGAAATGCATTAGCGGAACCGTTTGCAGTCCCGTCACTAGTGTGATAATTATCTACACTGTGATGATTGCTCTCTGACTAGTTCAGCTGCTAATAGTCCCTTGTTGGACAACATTAATGAACTTCTTGACCTCAAATCAGGTAGGACTACCCGCTGAACTTAA
>b1476832dc5b3a20a092449213db5c7e9d327188
AACGCACCTTGCGCCCTTTGGTATTCCAGAGGGCATGCCTGTTTGAGTATCATGAACACCTCAACTCTCACGGTCCGCCGTGATGAGCTTGGACTTTGGGGGTCTTGCTGGCCTGCGGTCGGCTCCTCTCAAATGAATCAGCTTGCCAGTGTTTGGTGGCAATCATGGGTGTGATAACTATCTACGCTTGTGGTTTTCCACCAGGTAACCTTCAGCAATGGAGGTTCGCTGGGGCTCACAAATGTCCCTCCTCAGTGAGGACGGCTTCTTGAATGTTTGATCTCAAATCAGGTAGGGCTACCCGCTGAACTTAA
>e232057b4752bec5b6dd90577a6b100d34c1bc81
AACGTACTGCGCCCGGATTAACCTCTGGGCACATTCGGTTGAGTGACAACTTTTTTCGTGGATCCGCCTCGCAACAGTTTACTGGGCGCGGGTAGAACCGATTTCAGCGAGCTTGATTAACAATCAATCCGCTCAGATACGGCAAAATTCGCTCTTGTGCTCTGCACGCCTTAGAGACACCCGATTGATTATAACATTGAGAGGGCGTGATAGGTTTTAGTGCGGGAGGCGCAGGAAAAACAAAGGGCTTTGCTTGTTATTGTTAACCTTGCTTTAGCAGGGGAACCCCATATTTATATACAAGTTGTATCTGTCCTCAACTCGAGTGAGACTACCCGCTGAACTTAA
>20c9728ce7d21815c507f553d134842a9d07a89b
AACGCACCTTGCGCCCTTTGGTATTCCGATGGGCATGCCTGTTTGAGTGTCTTGAAATCATCAAACCCCCGGTTTTGCGATCGCGGGGCTTGGACTTGGGGGCTCTGCTGCCGCGAGGCGGCTCCCCTTAAATGCATCGGTCGGGCCTACTGGGGCTCCGTCACCTGGGCGTTGTATTACCCTCGCTCTGCCGACGTGCCACAGCTTTGCGTGCCCGACCCCGACCTGCCTCTGGAGCGGCGGTCAACACTCTTTGAGATCTGACCTCAAATCAGGTAGGACTACCCGCTGAACTTAA
>625aa542d5d582c3d71ef60974ea5ee766c337a3
AACGCACATTGCGCCCCTTGGTATTCCGAGGGGCATGCCTGTTCGAGCGTCATTTCACCACTCAAGCTCAGCTTGGTATTGGGCCGTCGTCCGGGTACAGGACGTACCCGAAAATCAGTGGCGGTGCCCATCCGGCTTCAAGCATAGTAACTTTTTATCTTGCTTTGGAAGTTTCCGGTGGGTACACTCGCCAACAACCCCCAATTTTTTCTAGGTTGACCTCGGATCAGGTAGGAATACCCGCTGAACTTAA
>ef57504309a5527fa7d36b419beb58c6af6a805a
AACGCACCTTGCGCCCTTTGGCTATTCTGAAGGGCATGCCTGTTTGAGTATCATGAACACCTCAACTCTCATGGTCCGCCATGATGAGCTTGGACTTTGGGGGTCTTGCCGGCCTAGCGTCGGCTCCTCTCAAATGGATCAGCTTCCCAGTGTTTGGTGGCGTCACAGGTGTGATAACTATCTACGCTTGTGGTTTTCCGCCATTAACCTTCAGCAATGGAGGTTCGCTGGAGCTCACAGATGTCTCTCCTTGGGGAGGACGGCTTCTTGAATGTCTGATCTCAAATCAGGTAGGACTACCCGCTGAACTTAA
>19c5d282941a9f9185767afd3a574b96d5ea9931
AACGCACCTTGCACCCTTTGGCATTCCGAAGGGTATGCTCGTTTGAGTGTCATTGTACTCTCACACTCCCAATACTTTTGGATTGGGAGCGGTGGACTTGGGTGTTGCTGCTTTACTGTGGCTCACCTCAAATGGAGTAGTGCAACTCTCGGTTGGACATAGTACGGCGTGATAAGTGTCTTCGCCGGCGCCTCATTAGAGGGTGGCCGATCGGGAGCTCTGTGCTTCAAACCGTCTTCGGACAACATCTGACAACTTGACCTCAAATCGAGTAGGACTACCCGCTGAACTTAA
>3b8750511495b8b9b2c5209192d877abc2ed420f
AACGCGAATGGCACTGTTATGTAAGTAACAGTATGTCTGTTTGAGAATCGCAAAACAAGATCAACTCTAGTTGAGAGTTGGGATTGGCCTTATATATGCGGTAGTGTGTATTTGGCTTGAATTTATCGAGTTGATGAGCTTCCCAGCGCGGCTCAATGTGTGCTAGCGAGACAGTCGTCCCGATCTCACATTATTGTCGCGTTGCAGAGTTCTGACCACAGCTCGCTAAACCTATCAATCAAATACGATCTCAAATCAGGCAAGATTACCCGCTGAACTTAA
>5abb2252bb05ccec90d34b913eb157b453f3c3c7
AACGCACCTTGCGCCCTCTGGTATTCCGGAGGGCATGCCTGTTTGAGTGTCAGTGAAATCTCAACCTCTCATGCTTTGTTGGCATTGAGAGGATTGGATGTGGAGGCTTGCTGGATTTTATTCAGCTCCTCTGAAATGTATTAGCAGGAACCATTGCTAAGGTTTACTGCAGCCGTGTGATAATTATCTTGCGGTTGAAGTAAATGTTTAGTTTGTCTCACTTTTGGTCTGAAGAAATGCTCTTTGAGCTTTCTTTGCCTTCTCTCTTCGGAGTGATACCTATCCAAGTGTAGATTTTAATGGTCTTATCCAGCTTCTAACCATCTGGAAACAGATAACACTTGACCATTTGACCTCAAATCAGGTAGGACTACCCGCTGAACTTAA
>8190690c04ecd1aed052cfd3fccde5b343f28371
AACGCACCTTGCACTCCTTGGTATTCCGAGGAGTATGCCTGTTTGAGTGTCATTAAACTCTCAATCCCATCCAGCTTTTGTGAGCTGTGATTGTGGCTTGGAATGTTGGGGGTTCCTGCAGGCCTGTCATTATGTATAGGTCAGCTCCCCTAAAATGCATTAGTAGAACTGTTTGCAGTTTGTCACTGGTGTGATAATTATCTACACCATAGACTCTGCTCTCTGTTTTGTTCTGCTTCTAACCGTCTCTCTGTAGACAACTATTGAACTTTTGACCTCAAATCAGGTAGGACTACCCGCTGAACTTAA
>bfc8420b89f8f326eb9b0495c49ab484560ed67c
AACGCACATTGCGCCCCTCGGTATTCCGGGGGGCATGCCTGTTCGAGCGTCATTACACCCCTCAAGCGTAGCTTGGTATTGGACATTCGCGGGCCCCTTTGTAGGGGCTCGCGGGTCCGAAAAGTAGTGGCGGTCCCCGAGGATTTCGCGCGTAGTAAATATTATCCCGCGTTGGAAAGAATCGGTGGGCTTGCCAAAACCCCCATAATCTCCATGATTGACCTCGGATCAGGTAGGGATACCCGCTGAACTTAA
>163720182637c19fd095a73baaf0678d15c0848a
AACGCACATTGCGCCCGCCAGTATTCTGGCGGGCATGCCTGTCCGAGCGTCATTTCAACCCTCGCGCCCAGTCCCTGGGCAGCGGTGTTGGGGACCGGCCCGCCGCGCCCTCTCGGGGGCCGGCGCCGCCCCCTAAATACAGTGGCGGCCCCGCTGCAGCCTCCCTTGCGTAGTAGCACACCTCGCACCGGAGCGCGGCCCGGCCACGCCGTAAAACCCCCGACTTTCACGAGTTTGACCTCGGATCAGGTAGGAATACCCGCTGAACTTAA
>a6d1b9a938a8ed1ce903660c7f973b01133247c2
[truncated: 3,253,484 more chars]
